# Supplementary material for: Crystal structure of silver [(propane-1,3-diyl­dinitrilo-κ2 N,N′)­tetra­acetato-κ4 O,O′,O′′,O′′′]chromate(III) from synchrotron X-ray data
Source: Acta Crystallogr E Crystallogr Commun. 2018 Feb 2;74(Pt 3):278–81. doi: 10.1107/S2056989018001743 (PMC5947786; doi:10.1107/S2056989018001743)
Supplement: Supplementary file 1 [file e-74-00278-sup1.cif]

##############################################################################
#                                                                            #
# This CIF contains the data in a paper accepted for publication in          #
# Acta Crystallographica Section E. It conforms to the requirements of       #
# Notes for Authors for Acta Crystallographica Section E, and has been       #
# peer reviewed under the auspices of the IUCr Commission on Journals.       #
#                                                                            #
# Full details of the Crystallographic Information File format               #
# are given in the paper "The Crystallographic Information File (CIF):       #
# a New Standard Archive File for Crystallography" by S. R. Hall, F. H.      #
# Allen and I. D. Brown [Acta Cryst. (1991), A47, 655-685].                  #
#                                                                            #
# The current version of the core CIF dictionary is obtainable from          #
# ftp://ftp.iucr.org/pub/cif_core.dic.                                       #
#                                                                            #
# Software is freely available for graphical display of the structure(s)     #
# in this CIF. For information consult the CIF software page                 #
# http://www.iucr.org/resources/cif/software.                                #
#                                                                            #
# This file may be used for bona fide research purposes within the           #
# scientific community so long as proper attribution is given to the journal # 
# article from which it was obtained.                                        #
#                                                                            #
##############################################################################
data_I
_database_code_depnum_ccdc_archive 'CCDC 1424813'
_audit_creation_method     'SHELXL-2017/1'
_journal_date_recd_electronic     2017-11-24
_journal_date_accepted     2018-01-29
_journal_name_full     'Acta Crystallographica, Section E'
_journal_year     2018
_journal_volume     74
_journal_issue      3
_journal_page_first     278
_journal_page_last     281
_journal_paper_category     GM
_journal_paper_doi     10.1107/S2056989018001743
_journal_coeditor_code     NK2244
_publ_contact_author_name     'Jong-Ha Choi'
_publ_contact_author_address
;
Department of Chemistry, Andong National University,
Andong 36729, Republic of Korea
;
_publ_contact_author_email     jhchoi@anu.ac.kr
_publ_contact_author_fax     '82 54 820 5452'
_publ_contact_author_phone     '+82-54-820-5458'
_publ_section_title
;\
Crystal structure of silver
[(propane-1,3-diyldinitrilo-\k^2^<i>N</i>,<i>N</i>')tetraacetato-\
\k^4^<i>O</i>,<i>O</i>',<i>O</i>'',<i>O</i>''']chromate(III)
from synchrotron X-ray data
;
loop_
    _publ_author_name
    _publ_author_footnote
    _publ_author_address
    'Moon, Dohyun' .
;
Pohang Accelerator Laboratory, POSTECH, Pohang 37673, Republic of Korea
;
    'Ryoo, Keon Sang' .
;
Department of Chemistry
Andong National University
Andong 36729
Republic of Korea
;
    'Choi, Jong-Ha' .
;
Department of Chemistry, Andong National University, Andong 36729,
Republic of Korea
;
_publ_section_synopsis
;
In the title complex, the Cr^3+^ ion is coordinated by the four O and two N
atoms of the 1,3-pdta ligand, displaying a distorted octahedral geometry. The
Ag^+^ cation is surrounded by six O atoms from neighboring 1,3-pdta groups and
water molecules.
;
_chemical_name_systematic
;\
Silver [(propane-1,3-diyldinitrilo-\k^2^<i>N</i>,<i>N</i>')tetraacetato-\
\k^4^<i>O</i>,<i>O</i>',<i>O</i>'',<i>O</i>''']chromate(III)
;
_chemical_name_common     ?
_chemical_formula_moiety     'Ag +, C11 H14 Cr N2 O8 -, 3 (H2 O)'
_chemical_formula_sum     'C11 H20 Ag Cr N2 O11'
_chemical_formula_iupac     'Ag [Cr (C11 H14 N2 O8)], 3H2 O'
_chemical_formula_weight     516.16
_chemical_melting_point     ?
_shelx_space_group_comment
;
The symmetry employed for this shelxl refinement is uniquely defined
by the following loop, which should always be used as a source of
symmetry information in preference to the above space-group names.
They are only intended as comments.
;
_space_group_crystal_system     orthorhombic
_space_group_name_H-M_alt     'P 21 21 21'
_space_group_name_Hall     'P 2ac 2ab'
loop_
    _space_group_symop_operation_xyz
    'x, y, z'
    '-x+1/2, -y, z+1/2'
    '-x, y+1/2, -z+1/2'
    'x+1/2, -y+1/2, -z'
_cell_length_a     8.7800(18)
_cell_length_b     11.443(2)
_cell_length_c     16.573(3)
_cell_angle_alpha     90
_cell_angle_beta     90
_cell_angle_gamma     90
_cell_volume     1665.1(6)
_cell_formula_units_Z     4
_cell_measurement_reflns_used     33074
_cell_measurement_theta_min     0.349
_cell_measurement_theta_max     33.679
_cell_measurement_temperature     260(2)
_exptl_crystal_description     'block'
_exptl_crystal_colour     'purple'
_exptl_crystal_size_max     0.165
_exptl_crystal_size_mid     0.128
_exptl_crystal_size_min     0.066
_exptl_crystal_density_diffrn     2.059
_exptl_crystal_density_meas     ?
_exptl_crystal_density_method     ?
_exptl_crystal_F_000     1036
_exptl_absorpt_coefficient_mu     1.252
_exptl_absorpt_correction_type     empirical
_exptl_absorpt_process_details
;
(<i>HKL3000sm Scalepack</i>; Otwinowski & Minor, 1997)
;
_shelx_estimated_absorpt_T_min     0.820
_shelx_estimated_absorpt_T_max     0.922
_exptl_absorpt_correction_T_min     0.843
_exptl_absorpt_correction_T_max     1.000
_diffrn_ambient_temperature     260(2)
_diffrn_radiation_type     synchrotron
_diffrn_radiation_wavelength     0.610
_diffrn_measurement_device_type     'ADSC Q210 CCD area detector'
_diffrn_measurement_method     'omega scan'
_diffrn_detector_area_resol_mean     ?
_diffrn_reflns_number     14937
_diffrn_reflns_av_R_equivalents     0.0411
_diffrn_reflns_theta_min     2.109
_diffrn_reflns_theta_max     25.498
_diffrn_reflns_theta_full     21.469
_diffrn_measured_fraction_theta_max     0.980
_diffrn_measured_fraction_theta_full     0.967
_diffrn_reflns_limit_h_min     -12
_diffrn_reflns_limit_h_max     12
_diffrn_reflns_limit_k_min     -16
_diffrn_reflns_limit_k_max     16
_diffrn_reflns_limit_l_min     -23
_diffrn_reflns_limit_l_max     23
_refine_special_details     ?
_reflns_number_total     4807
_reflns_number_gt     4738
_reflns_threshold_expression     'I > 2\s(I)'
_refine_ls_structure_factor_coef     Fsqd
_refine_ls_matrix_type     full
_refine_ls_R_factor_all     0.0246
_refine_ls_R_factor_gt     0.0198
_refine_ls_wR_factor_gt     0.0505
_refine_ls_wR_factor_ref     0.0510
_refine_ls_goodness_of_fit_ref     1.072
_refine_ls_restrained_S_all     1.072
_refine_ls_number_reflns     4807
_refine_ls_number_parameters     253
_refine_ls_number_restraints     9
_refine_ls_hydrogen_treatment     mixed
_refine_ls_weighting_scheme     calc
_refine_ls_weighting_details
              'w=1/[\s^2^(Fo^2^)+(0.0272P)^2^+0.5713P] where P=(Fo^2^+2Fc^2^)/3'
_atom_sites_solution_hydrogens     mixed
_atom_sites_solution_primary     ?
_atom_sites_solution_secondary     ?
_refine_ls_shift/su_max     0.002
_refine_ls_shift/su_mean     0.000
_refine_diff_density_max     0.412
_refine_diff_density_min     -0.653
_refine_ls_extinction_method     none
_refine_ls_extinction_coef     .
_refine_ls_abs_structure_details
;
Flack <i>x</i> determined using 2027 quotients
[(<i>I</i>^+^)-(<i>I</i>^-^)]/[(<i>I</i>^+^)+(<i>I</i>^-^)]
(Parsons et al., 2013)
;
_refine_ls_abs_structure_Flack     -0.008(6)
loop_
    _atom_type_symbol
    _atom_type_description
    _atom_type_scat_dispersion_real
    _atom_type_scat_dispersion_imag
    _atom_type_scat_source
    'C' 'C' 0.0020 0.0010
                         'International Tables Vol C Tables 4.2.6.8 and 6.1.1.4'
    'H' 'H' 0.0000 0.0000
                         'International Tables Vol C Tables 4.2.6.8 and 6.1.1.4'
    'N' 'N' 0.0040 0.0020
                         'International Tables Vol C Tables 4.2.6.8 and 6.1.1.4'
    'O' 'O' 0.0080 0.0040
                         'International Tables Vol C Tables 4.2.6.8 and 6.1.1.4'
    'Cr' 'Cr' 0.2790 0.4610
                         'International Tables Vol C Tables 4.2.6.8 and 6.1.1.4'
    'Ag' 'Ag' -1.2700 0.8390
                         'International Tables Vol C Tables 4.2.6.8 and 6.1.1.4'
_computing_data_collection
;
<i>PAL BL2D-SMDC</i> (Shin <i>et al.</i>,  2016)
;
_computing_cell_refinement
;
<i>HKL3000sm</i> (Otwinowski & Minor, 1997)
;
_computing_data_reduction
;
<i>HKL3000sm</i> (Otwinowski & Minor, 1997)
;
_computing_structure_solution
;
<i>SHELXT2014</i> (Sheldrick, 2015a)
;
_computing_structure_refinement
;
<i>SHELXL2016</i> (Sheldrick, 2015b)
;
_computing_molecular_graphics
;
<i>DIAMOND</i> (Putz & Brandenburg, 2014)
;
_computing_publication_material
;
<i>publCIF</i> (Westrip, 2010)
;
loop_
    _atom_site_type_symbol
    _atom_site_label
    _atom_site_fract_x
    _atom_site_fract_y
    _atom_site_fract_z
    _atom_site_U_iso_or_equiv
    _atom_site_adp_type
    _atom_site_calc_flag
    _atom_site_occupancy
    _atom_site_disorder_assembly
    _atom_site_disorder_group
    Cr Cr1 0.24189(3) 0.37102(2) 0.24502(2) 0.00967(6) Uani d 1 . .
    O O1 0.12226(18) 0.25175(12) 0.30121(9) 0.0175(3) Uani d 1 . .
    O O2 -0.0055(2) 0.21547(15) 0.41423(11) 0.0251(3) Uani d 1 . .
    O O3 0.08051(18) 0.39909(14) 0.16628(9) 0.0186(3) Uani d 1 . .
    O O4 -0.16003(19) 0.45764(18) 0.15293(11) 0.0282(4) Uani d 1 . .
    O O5 0.40372(17) 0.35453(13) 0.32531(9) 0.0177(3) Uani d 1 . .
    O O6 0.63816(19) 0.40881(18) 0.35973(11) 0.0286(4) Uani d 1 . .
    O O7 0.35275(18) 0.27005(12) 0.16811(9) 0.0184(3) Uani d 1 . .
    O O8 0.5114(3) 0.27410(18) 0.06396(14) 0.0398(5) Uani d 1 . .
    N N1 0.11336(19) 0.48076(14) 0.31737(10) 0.0116(3) Uani d 1 . .
    N N2 0.38257(19) 0.50019(14) 0.19855(11) 0.0132(3) Uani d 1 . .
    C C1 0.0637(2) 0.28284(17) 0.36905(12) 0.0150(3) Uani d 1 . .
    C C2 0.0876(2) 0.41046(17) 0.39202(12) 0.0165(3) Uani d 1 . .
    H H21 -0.001299 0.439533 0.420408 0.020 Uiso calc 1 . .
    H H22 0.174899 0.417403 0.427556 0.020 Uiso calc 1 . .
    C C3 -0.0428(2) 0.45009(19) 0.19226(12) 0.0163(3) Uani d 1 . .
    C C4 -0.0348(2) 0.50289(17) 0.27589(13) 0.0155(3) Uani d 1 . .
    H H41 -0.050662 0.586572 0.271860 0.019 Uiso calc 1 . .
    H H42 -0.116537 0.470866 0.308456 0.019 Uiso calc 1 . .
    C C5 0.5249(2) 0.41833(17) 0.31713(12) 0.0159(3) Uani d 1 . .
    C C6 0.5206(2) 0.50999(17) 0.25100(15) 0.0177(3) Uani d 1 . .
    H H61 0.522708 0.587001 0.275442 0.021 Uiso calc 1 . .
    H H62 0.611006 0.502164 0.217770 0.021 Uiso calc 1 . .
    C C7 0.4341(3) 0.32390(19) 0.11558(13) 0.0192(4) Uani d 1 . .
    C C8 0.4251(3) 0.45637(18) 0.11673(13) 0.0204(4) Uani d 1 . .
    H H81 0.522910 0.488802 0.101292 0.024 Uiso calc 1 . .
    H H82 0.349954 0.482279 0.077731 0.024 Uiso calc 1 . .
    C C9 0.1955(2) 0.59037(17) 0.33877(13) 0.0183(4) Uani d 1 . .
    H H91 0.286801 0.569504 0.368393 0.022 Uiso calc 1 . .
    H H92 0.131325 0.635424 0.374865 0.022 Uiso calc 1 . .
    C C10 0.2416(3) 0.66904(17) 0.26797(15) 0.0214(4) Uani d 1 . .
    H H10 0.153858 0.716501 0.254216 0.026 Uiso calc 1 . .
    H H10B 0.319794 0.721905 0.287443 0.026 Uiso calc 1 . .
    C C11 0.3006(2) 0.61414(17) 0.18957(14) 0.0189(4) Uani d 1 . .
    H H11 0.214770 0.602452 0.153619 0.023 Uiso calc 1 . .
    H H11B 0.368853 0.669379 0.163804 0.023 Uiso calc 1 . .
    Ag Ag1 0.66176(2) 0.43997(2) 0.51158(2) 0.02983(6) Uani d 1 . .
    O O9 0.4276(2) 0.55599(18) 0.50044(10) 0.0323(4) Uani d 1 . .
    H H1O1 0.426(5) 0.571(3) 0.5503(8) 0.039 Uiso d 1 . .
    H H2O1 0.455(4) 0.6206(19) 0.4800(19) 0.039 Uiso d 1 . .
    O O10 0.8668(3) 0.31407(19) 0.54800(12) 0.0345(4) Uani d 1 . .
    H H1O2 0.869(5) 0.264(3) 0.5862(15) 0.041 Uiso d 1 . .
    H H2O2 0.899(4) 0.276(3) 0.5075(14) 0.041 Uiso d 1 . .
    O O11 0.8203(3) 0.60117(17) 0.44997(13) 0.0333(4) Uani d 1 . .
    H H1O3 0.758(4) 0.637(3) 0.421(2) 0.040 Uiso d 1 . .
    H H2O3 0.853(4) 0.649(3) 0.4838(18) 0.040 Uiso d 1 . .
loop_
    _atom_site_aniso_label
    _atom_site_aniso_U_11
    _atom_site_aniso_U_22
    _atom_site_aniso_U_33
    _atom_site_aniso_U_12
    _atom_site_aniso_U_13
    _atom_site_aniso_U_23
    Cr1 0.00884(12) 0.01014(11) 0.01002(11) -0.00089(9) 0.00008(9) 0.00054(9)
    O1 0.0211(7) 0.0136(6) 0.0177(6) -0.0061(5) 0.0050(5) -0.0013(5)
    O2 0.0265(8) 0.0234(7) 0.0253(8) -0.0017(6) 0.0088(7) 0.0093(6)
    O3 0.0137(6) 0.0295(7) 0.0127(6) 0.0031(5) -0.0030(5) -0.0026(5)
    O4 0.0137(6) 0.0496(10) 0.0212(7) 0.0015(7) -0.0065(6) 0.0017(7)
    O5 0.0133(6) 0.0219(7) 0.0180(6) -0.0021(5) -0.0042(5) 0.0052(5)
    O6 0.0154(7) 0.0474(10) 0.0230(8) -0.0030(6) -0.0080(6) 0.0007(7)
    O7 0.0211(7) 0.0143(6) 0.0199(7) 0.0007(5) 0.0072(6) -0.0012(5)
    O8 0.0520(13) 0.0286(9) 0.0388(11) -0.0050(9) 0.0299(10) -0.0106(8)
    N1 0.0116(6) 0.0113(6) 0.0119(6) -0.0005(5) -0.0009(5) -0.0003(5)
    N2 0.0117(7) 0.0118(7) 0.0160(7) -0.0009(5) 0.0001(5) 0.0022(5)
    C1 0.0140(8) 0.0163(8) 0.0147(8) -0.0005(6) 0.0008(6) 0.0039(6)
    C2 0.0206(9) 0.0182(8) 0.0108(7) 0.0008(7) 0.0019(7) 0.0011(6)
    C3 0.0114(8) 0.0233(8) 0.0144(8) -0.0021(7) -0.0017(6) 0.0044(7)
    C4 0.0110(7) 0.0192(9) 0.0163(8) 0.0017(6) -0.0018(6) 0.0003(6)
    C5 0.0110(7) 0.0210(8) 0.0157(8) -0.0002(6) -0.0018(6) -0.0034(7)
    C6 0.0108(7) 0.0167(7) 0.0258(9) -0.0031(6) -0.0016(7) 0.0007(7)
    C7 0.0201(9) 0.0205(8) 0.0169(9) -0.0021(7) 0.0049(7) -0.0025(7)
    C8 0.0253(10) 0.0191(9) 0.0167(8) -0.0036(7) 0.0074(8) 0.0019(7)
    C9 0.0203(9) 0.0147(7) 0.0200(9) -0.0028(6) -0.0008(7) -0.0056(6)
    C10 0.0201(9) 0.0121(7) 0.0319(10) -0.0014(7) 0.0024(8) 0.0002(7)
    C11 0.0215(9) 0.0121(8) 0.0230(9) 0.0017(6) 0.0009(7) 0.0052(7)
    Ag1 0.03046(10) 0.03290(9) 0.02614(9) 0.00309(7) 0.00069(7) 0.00446(7)
    O9 0.0440(10) 0.0339(8) 0.0191(8) -0.0016(8) -0.0045(7) 0.0039(7)
    O10 0.0401(11) 0.0378(10) 0.0257(9) 0.0108(8) 0.0103(8) 0.0094(7)
    O11 0.0376(10) 0.0302(8) 0.0320(9) 0.0014(8) -0.0099(8) -0.0045(7)
_geom_special_details
;
 All esds (except the esd in the dihedral angle between two l.s. planes)
 are estimated using the full covariance matrix.  The cell esds are taken
 into account individually in the estimation of esds in distances, angles
 and torsion angles; correlations between esds in cell parameters are only
 used when they are defined by crystal symmetry.  An approximate (isotropic)
 treatment of cell esds is used for estimating esds involving l.s. planes.
;
loop_
    _geom_bond_atom_site_label_1
    _geom_bond_atom_site_label_2
    _geom_bond_site_symmetry_2
    _geom_bond_distance
    _geom_bond_publ_flag
    Cr1 O3 . 1.9530(15) ?
    Cr1 O5 . 1.9558(15) ?
    Cr1 O1 . 1.9578(14) ?
    Cr1 O7 . 1.9766(15) ?
    Cr1 N1 . 2.0708(17) ?
    Cr1 N2 . 2.0745(16) ?
    O1 C1 . 1.287(2) ?
    O2 C1 . 1.234(2) ?
    O3 C3 . 1.303(2) ?
    O4 C3 . 1.222(2) ?
    O5 C5 . 1.298(2) ?
    O6 C5 . 1.224(3) ?
    O6 Ag1 . 2.5501(19) ?
    O7 C7 . 1.284(3) ?
    O8 C7 . 1.232(3) ?
    N1 C9 . 1.490(2) ?
    N1 C4 . 1.493(2) ?
    N1 C2 . 1.493(2) ?
    N2 C8 . 1.493(3) ?
    N2 C6 . 1.496(3) ?
    N2 C11 . 1.497(3) ?
    C1 C2 . 1.524(3) ?
    C2 H21 . 0.9700 ?
    C2 H22 . 0.9700 ?
    C3 C4 . 1.514(3) ?
    C4 H41 . 0.9700 ?
    C4 H42 . 0.9700 ?
    C5 C6 . 1.517(3) ?
    C6 H61 . 0.9700 ?
    C6 H62 . 0.9700 ?
    C7 C8 . 1.518(3) ?
    C8 H81 . 0.9700 ?
    C8 H82 . 0.9700 ?
    C9 C10 . 1.533(3) ?
    C9 H91 . 0.9700 ?
    C9 H92 . 0.9700 ?
    C10 C11 . 1.533(3) ?
    C10 H10 . 0.9700 ?
    C10 H10B . 0.9700 ?
    C11 H11 . 0.9700 ?
    C11 H11B . 0.9700 ?
    Ag1 O10 . 2.383(2) ?
    Ag1 O9 . 2.455(2) ?
    Ag1 O11 . 2.526(2) ?
    O9 H1O1 . 0.844(13) ?
    O9 H2O1 . 0.848(13) ?
    O10 H1O2 . 0.854(13) ?
    O10 H2O2 . 0.847(13) ?
    O11 H1O3 . 0.839(13) ?
    O11 H2O3 . 0.834(13) ?
loop_
    _geom_angle_atom_site_label_1
    _geom_angle_atom_site_label_2
    _geom_angle_atom_site_label_3
    _geom_angle_site_symmetry_1
    _geom_angle_site_symmetry_3
    _geom_angle
    _geom_angle_publ_flag
    O3 Cr1 O5 . . 176.04(7) ?
    O3 Cr1 O1 . . 92.48(7) ?
    O5 Cr1 O1 . . 89.94(7) ?
    O3 Cr1 O7 . . 91.29(7) ?
    O5 Cr1 O7 . . 91.41(7) ?
    O1 Cr1 O7 . . 99.41(6) ?
    O3 Cr1 N1 . . 83.79(7) ?
    O5 Cr1 N1 . . 93.47(7) ?
    O1 Cr1 N1 . . 81.66(6) ?
    O7 Cr1 N1 . . 175.01(7) ?
    O3 Cr1 N2 . . 93.82(7) ?
    O5 Cr1 N2 . . 83.61(7) ?
    O1 Cr1 N2 . . 173.07(7) ?
    O7 Cr1 N2 . . 83.33(7) ?
    N1 Cr1 N2 . . 96.16(7) ?
    C1 O1 Cr1 . . 115.94(12) ?
    C3 O3 Cr1 . . 117.10(13) ?
    C5 O5 Cr1 . . 118.06(13) ?
    C5 O6 Ag1 . . 128.51(15) ?
    C7 O7 Cr1 . . 115.52(13) ?
    C9 N1 C4 . . 112.86(15) ?
    C9 N1 C2 . . 109.26(16) ?
    C4 N1 C2 . . 109.93(16) ?
    C9 N1 Cr1 . . 112.63(12) ?
    C4 N1 Cr1 . . 108.12(12) ?
    C2 N1 Cr1 . . 103.64(11) ?
    C8 N2 C6 . . 110.51(16) ?
    C8 N2 C11 . . 108.81(16) ?
    C6 N2 C11 . . 112.46(16) ?
    C8 N2 Cr1 . . 104.29(12) ?
    C6 N2 Cr1 . . 108.67(12) ?
    C11 N2 Cr1 . . 111.80(12) ?
    O2 C1 O1 . . 123.65(19) ?
    O2 C1 C2 . . 120.98(19) ?
    O1 C1 C2 . . 115.36(16) ?
    N1 C2 C1 . . 109.28(15) ?
    N1 C2 H21 . . 109.8 ?
    C1 C2 H21 . . 109.8 ?
    N1 C2 H22 . . 109.8 ?
    C1 C2 H22 . . 109.8 ?
    H21 C2 H22 . . 108.3 ?
    O4 C3 O3 . . 123.7(2) ?
    O4 C3 C4 . . 119.96(19) ?
    O3 C3 C4 . . 116.29(16) ?
    N1 C4 C3 . . 113.23(15) ?
    N1 C4 H41 . . 108.9 ?
    C3 C4 H41 . . 108.9 ?
    N1 C4 H42 . . 108.9 ?
    C3 C4 H42 . . 108.9 ?
    H41 C4 H42 . . 107.7 ?
    O6 C5 O5 . . 123.8(2) ?
    O6 C5 C6 . . 119.87(19) ?
    O5 C5 C6 . . 116.36(17) ?
    N2 C6 C5 . . 112.83(16) ?
    N2 C6 H61 . . 109.0 ?
    C5 C6 H61 . . 109.0 ?
    N2 C6 H62 . . 109.0 ?
    C5 C6 H62 . . 109.0 ?
    H61 C6 H62 . . 107.8 ?
    O8 C7 O7 . . 123.7(2) ?
    O8 C7 C8 . . 120.0(2) ?
    O7 C7 C8 . . 116.21(18) ?
    N2 C8 C7 . . 111.09(16) ?
    N2 C8 H81 . . 109.4 ?
    C7 C8 H81 . . 109.4 ?
    N2 C8 H82 . . 109.4 ?
    C7 C8 H82 . . 109.4 ?
    H81 C8 H82 . . 108.0 ?
    N1 C9 C10 . . 116.11(17) ?
    N1 C9 H91 . . 108.3 ?
    C10 C9 H91 . . 108.3 ?
    N1 C9 H92 . . 108.3 ?
    C10 C9 H92 . . 108.3 ?
    H91 C9 H92 . . 107.4 ?
    C11 C10 C9 . . 119.81(16) ?
    C11 C10 H10 . . 107.4 ?
    C9 C10 H10 . . 107.4 ?
    C11 C10 H10B . . 107.4 ?
    C9 C10 H10B . . 107.4 ?
    H10 C10 H10B . . 106.9 ?
    N2 C11 C10 . . 115.79(17) ?
    N2 C11 H11 . . 108.3 ?
    C10 C11 H11 . . 108.3 ?
    N2 C11 H11B . . 108.3 ?
    C10 C11 H11B . . 108.3 ?
    H11 C11 H11B . . 107.4 ?
    O10 Ag1 O9 . . 168.15(6) ?
    O10 Ag1 O11 . . 97.34(7) ?
    O9 Ag1 O11 . . 92.08(7) ?
    O10 Ag1 O6 . . 103.11(7) ?
    O9 Ag1 O6 . . 86.18(6) ?
    O11 Ag1 O6 . . 75.40(6) ?
    Ag1 O9 H1O1 . . 93(3) ?
    Ag1 O9 H2O1 . . 105(3) ?
    H1O1 O9 H2O1 . . 103(3) ?
    Ag1 O10 H1O2 . . 128(3) ?
    Ag1 O10 H2O2 . . 111(3) ?
    H1O2 O10 H2O2 . . 104(3) ?
    Ag1 O11 H1O3 . . 103(3) ?
    Ag1 O11 H2O3 . . 113(3) ?
    H1O3 O11 H2O3 . . 107(3) ?
loop_
    _geom_torsion_atom_site_label_1
    _geom_torsion_atom_site_label_2
    _geom_torsion_atom_site_label_3
    _geom_torsion_atom_site_label_4
    _geom_torsion_site_symmetry_1
    _geom_torsion_site_symmetry_2
    _geom_torsion_site_symmetry_3
    _geom_torsion_site_symmetry_4
    _geom_torsion
    _geom_torsion_publ_flag
    Cr1 O1 C1 O2 . . . . -174.74(17) ?
    Cr1 O1 C1 C2 . . . . 4.1(2) ?
    C9 N1 C2 C1 . . . . -157.68(16) ?
    C4 N1 C2 C1 . . . . 77.96(19) ?
    Cr1 N1 C2 C1 . . . . -37.41(17) ?
    O2 C1 C2 N1 . . . . -156.79(19) ?
    O1 C1 C2 N1 . . . . 24.3(2) ?
    Cr1 O3 C3 O4 . . . . -168.99(18) ?
    Cr1 O3 C3 C4 . . . . 11.7(2) ?
    C9 N1 C4 C3 . . . . 120.00(18) ?
    C2 N1 C4 C3 . . . . -117.75(18) ?
    Cr1 N1 C4 C3 . . . . -5.26(18) ?
    O4 C3 C4 N1 . . . . 177.0(2) ?
    O3 C3 C4 N1 . . . . -3.6(2) ?
    Ag1 O6 C5 O5 . . . . -62.2(3) ?
    Ag1 O6 C5 C6 . . . . 117.0(2) ?
    Cr1 O5 C5 O6 . . . . -173.92(17) ?
    Cr1 O5 C5 C6 . . . . 6.9(2) ?
    C8 N2 C6 C5 . . . . -109.04(19) ?
    C11 N2 C6 C5 . . . . 129.15(18) ?
    Cr1 N2 C6 C5 . . . . 4.8(2) ?
    O6 C5 C6 N2 . . . . 173.04(19) ?
    O5 C5 C6 N2 . . . . -7.8(3) ?
    Cr1 O7 C7 O8 . . . . 179.2(2) ?
    Cr1 O7 C7 C8 . . . . -3.9(3) ?
    C6 N2 C8 C7 . . . . 84.3(2) ?
    C11 N2 C8 C7 . . . . -151.72(18) ?
    Cr1 N2 C8 C7 . . . . -32.3(2) ?
    O8 C7 C8 N2 . . . . -157.0(2) ?
    O7 C7 C8 N2 . . . . 25.9(3) ?
    C4 N1 C9 C10 . . . . -61.7(2) ?
    C2 N1 C9 C10 . . . . 175.70(17) ?
    Cr1 N1 C9 C10 . . . . 61.1(2) ?
    N1 C9 C10 C11 . . . . -39.4(3) ?
    C8 N2 C11 C10 . . . . 177.20(17) ?
    C6 N2 C11 C10 . . . . -60.0(2) ?
    Cr1 N2 C11 C10 . . . . 62.6(2) ?
    C9 C10 C11 N2 . . . . -30.0(3) ?
loop_
    _geom_hbond_atom_site_label_D
    _geom_hbond_atom_site_label_H
    _geom_hbond_atom_site_label_A
    _geom_hbond_site_symmetry_A
    _geom_hbond_distance_DH
    _geom_hbond_distance_HA
    _geom_hbond_distance_DA
    _geom_hbond_angle_DHA
    _geom_hbond_publ_flag
    O9 H1O1 O3 2_565 0.844(13) 1.953(13) 2.797(2) 178(3) yes
    O9 H2O1 O8 3_655 0.848(13) 1.925(14) 2.767(3) 172(4) yes
    O10 H1O2 O5 4_556 0.854(13) 2.021(14) 2.870(2) 173(4) yes
    O10 H2O2 O2 1_655 0.847(13) 1.891(14) 2.729(3) 170(4) yes
    O11 H1O3 O7 3_655 0.839(13) 2.330(18) 3.142(3) 163(4) yes
    O11 H2O3 O8 2_665 0.834(13) 1.989(16) 2.791(3) 161(3) yes
_shelx_hkl_file
;
   0   0  -1   -0.01    0.04
   0   0   2  386.87   12.37
   0   0  -2   52.99    2.35
   0   0   3    0.02    0.21
   0   0  -3   -0.05    0.21
   0   0   5    0.18    0.37
   0   0  -5    0.22    0.20
   0   0  -7    0.30    0.25
   0   0   8 2671.54   83.59
   0   0  -8 2515.99   80.58
   0   0   9    1.06    0.57
   0   0  -9    2.27    0.63
   0   0  10  163.46    4.77
   0   0 -10  154.40    6.01
   0   0 -11   -0.39    0.52
   0   0 -12 4325.89   95.16
   0   0  13   -0.15    0.83
   0   0 -13   -0.02    0.84
   0   0  14  164.44    5.86
   0   0 -14  143.26    3.94
   0   0  15    0.06    0.99
   0   0 -15    0.86    0.59
   0   0 -16 2175.25   49.60
   0   0  17    1.25    1.14
   0   0 -17    0.47    0.59
   0   0  18    1.26    1.25
   0   0 -18    0.21    0.59
   0   0  19    0.82    1.41
   0   0 -20  334.11    8.61
   0   0  21    1.51    1.41
   0   0 -21    0.31    1.57
   0   0  22   54.85    3.39
   0   0 -22   55.48    3.05
   0   0 -23    0.78    0.93
   0   0  24   61.50    3.96
   0   0 -24   60.23    3.32
   0   0  25    0.49    2.28
   0   0 -25   -0.55    0.96
   0   0 -26   24.41    1.67
   0   0  27   -1.20    2.39
   0   0 -27    0.38    1.18
   0   0 -28   -0.02    1.15
   0   1 -28    5.68    1.42
   0  -1  28    5.81    3.52
   0   1 -27   18.14    1.38
   0   1 -26  503.77   12.19
   0  -1  26  485.61   16.24
   0   1 -25   99.10    3.13
   0   1 -24    9.21    1.08
   0   1 -23   87.73    2.77
   0   1 -22  593.25   14.29
   0  -1  22  552.47   18.66
   0   1 -21   11.69    1.55
   0  -1  21    9.24    1.58
   0   1 -20  329.38    8.78
   0  -1  20  331.80   13.33
   0   1 -19    1.50    0.71
   0  -1  19    2.79    1.28
   0   1 -18  528.21   13.38
   0  -1  18  503.17   18.61
   0   1 -17  189.34    5.25
   0  -1  17  190.64    7.87
   0   1 -16  795.05   19.19
   0  -1  16  865.37   30.22
   0  -1  15  584.04   14.27
   0   1 -14 1023.72   23.39
   0   1 -13  182.22    4.98
   0  -1  13  185.70    6.99
   0   1 -12 1141.40   36.88
   0  -1  12 1105.18   25.40
   0   1 -11  805.67   18.76
   0   1 -10 1207.89   39.65
   0  -1  10 1105.63   34.89
   0   1  -8  731.97   23.56
   0  -1   8  715.09   24.07
   0   1  -7  269.99    9.22
   0  -1   7  249.71    9.67
   0  -1   5  368.01    9.00
   0   1  -4  262.46    6.26
   0  -1   3  285.56    6.72
   0   1  -2  151.15    5.05
   0   1   0    0.05    0.07
   0  -1   0    0.01    0.05
   0   1   1    0.06    0.08
   0  -1  -1    0.02    0.10
   0   1   2  150.63    3.69
   0  -1  -2  145.95    3.54
   0  -1  -3  292.20    6.83
   0   1   4  250.06    8.94
   0  -1  -4  254.77    9.16
   0   1   5  374.39   13.55
   0  -1  -5  366.30   11.98
   0   1   6  765.33   25.26
   0  -1  -6  729.42   23.70
   0   1   7  251.83    9.55
   0  -1  -7  252.25    8.63
   0   1   8  695.80   22.94
   0  -1  -8  715.19   22.92
   0   1   9  347.51   12.48
   0  -1  -9  324.22   10.62
   0  -1 -10 1208.47   27.69
   0  -1 -11  841.89   20.09
   0  -1 -12 1128.22   26.21
   0   1  13  202.18    7.79
   0  -1 -13  186.51    4.81
   0   1  14 1009.40   37.35
   0  -1 -14 1037.20   34.21
   0  -1 -15  565.42   14.17
   0  -1 -16  805.78   18.81
   0   1  17  204.44    5.68
   0  -1 -17  189.48    6.86
   0   1  18  525.42   18.05
   0  -1 -18  511.34   17.43
   0   1  19   -0.47    0.92
   0  -1 -19    0.20    0.89
   0   1  20  325.86   12.29
   0  -1 -20  337.01   11.67
   0   1  21   11.62    1.64
   0  -1 -21   13.30    1.48
   0  -1 -22  561.04   12.95
   0   1  23   87.41    4.47
   0  -1 -23   84.70    4.05
   0  -1 -24    8.55    1.29
   0   1  25  103.49    3.91
   0  -1 -25  102.68    4.60
   0   1  26  487.20   16.63
   0  -1 -26  485.22   11.31
   0   1  27   18.60    3.03
   0  -1 -27   14.97    1.34
   0  -1 -28    7.38    1.89
   0   2 -27  247.42    6.41
   0  -2  27  266.05   10.61
   0   2 -26    9.95    1.17
   0  -2  26    9.24    2.35
   0   2 -25    6.15    1.29
   0  -2  25    5.87    2.00
   0   2 -24   58.31    2.24
   0  -2  24   61.46    2.49
   0   2 -23  427.19   10.27
   0  -2  23  412.19   14.93
   0   2 -22    1.00    1.01
   0  -2  22    0.60    1.14
   0   2 -21    3.20    1.26
   0  -2  21    5.46    1.45
   0   2 -20   46.09    1.72
   0  -2  20   50.99    2.61
   0   2 -19  406.55   10.23
   0   2 -18   35.20    1.94
   0  -2  18   37.10    2.40
   0   2 -17    0.20    0.64
   0  -2  17   -1.61    1.03
   0   2 -16  139.97    4.07
   0   2 -15 2099.03   68.93
   0   2 -14  168.43    6.73
   0   2 -13  104.47    4.54
   0  -2  13   95.44    4.09
   0   2 -12  584.73   13.61
   0   2 -11 2327.81   74.26
   0  -2  11 2453.45   78.87
   0   2 -10 1455.98   33.24
   0  -2  10 1462.25   33.60
   0   2  -9   17.36    0.92
   0  -2   8 2924.14   64.41
   0   2  -7 2735.87   84.49
   0  -2   7 2778.50   87.45
   0   2   2  541.11   12.79
   0  -2  -2  526.34   16.84
   0  -2  -3 1570.04   48.39
   0  -2  -5 2304.50   72.51
   0  -2  -8 3056.51   96.55
   0   2   9   14.74    0.98
   0  -2  -9   16.16    0.97
   0   2  10 1449.87   49.42
   0  -2 -10 1514.54   50.40
   0  -2 -11 2271.30   70.50
   0  -2 -12  572.61   13.63
   0   2  13  105.83    4.49
   0  -2 -13  101.05    3.77
   0  -2 -14  158.94    6.18
   0   2  15 2072.31   69.50
   0  -2 -15 2023.88   66.77
   0  -2 -16  132.99    6.22
   0   2  17    0.26    0.78
   0  -2 -17   -0.19    1.12
   0   2  18   36.17    2.34
   0  -2 -18   32.99    2.18
   0  -2 -19  400.57    9.91
   0   2  20   47.31    3.14
   0  -2 -20   44.76    2.51
   0   2  21    4.76    1.99
   0  -2 -21    5.04    0.89
   0   2  22   -0.59    1.13
   0  -2 -22   -0.08    0.98
   0   2  23  431.28   14.86
   0  -2 -23  418.79   10.04
   0   2  24   58.03    3.82
   0  -2 -24   65.62    2.44
   0   2  25    6.20    1.64
   0  -2 -25    5.81    1.30
   0   2  26   13.61    3.27
   0  -2 -26   10.65    1.44
   0   2  27  262.77   10.10
   0  -2 -27  249.61    6.46
   0   2  28    0.67    2.84
   0  -2 -28    0.53    1.44
   0   3 -27   39.32    2.07
   0  -3  27   39.96    2.49
   0   3 -26    1.03    0.90
   0  -3  26    2.77    1.53
   0   3 -25  317.52    7.95
   0  -3  25  312.03    8.14
   0   3 -24   44.24    2.38
   0   3 -23    8.85    1.02
   0  -3  23    6.91    2.13
   0   3 -22   11.64    1.54
   0  -3  22   13.29    2.14
   0   3 -21   27.43    1.38
   0  -3  21   28.88    2.24
   0   3 -20  209.59    5.58
   0   3 -19    7.55    1.22
   0   3 -18    9.96    0.80
   0  -3  18    8.17    1.44
   0   3 -17   87.84    2.81
   0   3 -16  673.11   23.47
   0  -3  15  274.53   10.75
   0   3 -14   26.24    1.54
   0  -3  14   25.17    1.67
   0   3 -13  114.90    3.24
   0  -3  13  116.87    3.64
   0   3 -12  485.40   11.35
   0  -3  12  475.24   15.81
   0   3 -11 1643.55   54.92
   0   3 -10  265.05    6.62
   0   3  -9  755.14   17.33
   0  -3   9  723.24   23.28
   0   3  -8  532.35   12.56
   0  -3   8  522.25   12.55
   0   3  -7 2610.18   57.51
   0   3  -6    5.64    0.57
   0  -3   6    5.54    0.46
   0   3  -5 1926.99   62.14
   0  -3   5 1881.71   42.21
   0   3  -4  138.17    5.24
   0  -3   4  140.59    5.45
   0  -3   1 1578.72   49.52
   0   3   0    0.28    0.29
   0  -3   0    0.15    0.20
   0   3   2   25.95    0.81
   0  -3  -2   25.14    0.77
   0   3   4  139.48    3.74
   0  -3  -4  134.47    4.91
   0   3   5 1866.17   58.64
   0  -3  -5 1882.97   58.96
   0  -3  -6    5.11    0.57
   0  -3  -7 2556.72   56.75
   0  -3  -8  531.72   12.79
   0   3   9  729.15   24.15
   0  -3  -9  717.46   16.76
   0   3  10  275.00   10.12
   0  -3 -10  278.03    6.96
   0   3  11 1626.04   36.37
   0  -3 -11 1753.34   56.73
   0   3  12  487.40   12.28
   0  -3 -12  463.00   15.71
   0   3  13  108.71    5.16
   0  -3 -13  115.74    3.25
   0  -3 -14   26.78    1.55
   0   3  15  291.70   10.87
   0  -3 -15  282.73    7.65
   0  -3 -16  652.04   23.17
   0  -3 -17   88.65    3.92
   0   3  18    9.34    1.53
   0  -3 -18    7.72    1.10
   0  -3 -19    5.01    0.82
   0   3  20  227.68    8.24
   0  -3 -20  218.80    8.12
   0  -3 -21   31.97    2.37
   0  -3 -22   13.18    1.02
   0  -3 -23    6.05    1.43
   0   3  24   51.60    2.47
   0  -3 -24   56.11    3.02
   0   3  25  324.95    8.63
   0  -3 -25  305.75    7.55
   0   3  26    1.82    3.05
   0  -3 -26    0.94    1.17
   0   3  27   42.66    4.06
   0  -3 -27   36.37    1.97
   0   3  28   26.71    3.76
   0  -3 -28   23.08    1.70
   0   4 -27   26.03    1.85
   0  -4  27   23.84    2.16
   0   4 -26   54.71    2.75
   0  -4  26   54.38    3.99
   0   4 -25  246.42    6.35
   0   4 -24   57.23    2.33
   0  -4  24   61.66    3.83
   0   4 -23   58.63    2.66
   0   4 -22   42.51    1.77
   0  -4  22   43.04    2.60
   0   4 -21  332.85    8.56
   0  -4  21  331.98   12.34
   0   4 -20  111.82    3.35
   0  -4  20  112.33    4.75
   0   4 -19  642.94   15.45
   0   4 -18    5.59    0.82
   0   4 -17  651.58   22.40
   0   4 -16  149.99    4.46
   0   4 -15  592.10   20.30
   0  -4  15  637.62   23.20
   0   4 -14  869.44   28.31
   0   4 -13  778.88   18.43
   0  -4  13  813.68   27.71
   0   4 -12  644.52   21.06
   0  -4  12  651.59   22.68
   0   4 -11  755.22   27.34
   0   4 -10 1782.10   57.22
   0  -4  10 1807.28   59.83
   0   4  -9 1448.63   45.84
   0  -4   9 1497.71   48.51
   0   4  -8 1113.17   26.04
   0  -4   8 1164.43   37.57
   0   4  -7  627.48   20.87
   0  -4   7  610.33   14.75
   0   4  -6  367.17    8.69
   0  -4   6  377.68    9.52
   0   4  -5  857.66   28.19
   0  -4   5  889.12   29.91
   0  -4   2  459.97   10.91
   0   4  -1  480.33   16.14
   0  -4   1  458.08   10.71
   0   4   0   25.99    1.28
   0  -4   0   25.71    1.14
   0   4   1  490.93   11.45
   0  -4  -1  476.31   14.94
   0   4   2  442.05   14.33
   0  -4  -2  451.58   15.16
   0   4   3    4.24    0.56
   0  -4  -3    5.02    0.36
   0   4   4  218.29    7.68
   0  -4  -4  215.88    7.74
   0   4   5  938.53   29.92
   0  -4  -5  897.84   28.82
   0  -4  -6  396.55    9.65
   0  -4  -7  623.56   14.94
   0   4   8 1246.29   29.28
   0  -4  -8 1148.12   37.47
   0  -4  -9 1507.31   34.54
   0   4  10 1743.46   57.97
   0  -4 -10 1783.66   40.11
   0  -4 -11  752.92   18.37
   0   4  12  588.23   20.38
   0  -4 -12  600.99   20.24
   0   4  13  736.06   24.28
   0  -4 -13  795.72   26.51
   0   4  14  878.83   30.13
   0  -4 -14  837.34   27.72
   0   4  15  614.35   21.45
   0  -4 -15  594.68   22.66
   0  -4 -16  157.20    6.07
   0   4  17  701.79   23.42
   0  -4 -17  641.96   21.29
   0   4  18    7.86    1.24
   0  -4 -18    7.42    1.43
   0   4  19  658.62   22.96
   0  -4 -19  658.20   15.78
   0   4  20  110.42    4.95
   0  -4 -20  112.07    3.42
   0   4  21  348.08   12.80
   0  -4 -21  326.74    7.95
   0   4  22   36.91    2.65
   0  -4 -22   38.71    1.67
   0   4  23   68.34    3.89
   0  -4 -23   59.72    2.36
   0   4  24   58.87    3.71
   0  -4 -24   58.89    2.25
   0   4  25  252.38    9.68
   0  -4 -25  257.96    6.64
   0   4  26   57.57    4.12
   0  -4 -26   57.41    2.39
   0   4  27   26.85    3.63
   0  -4 -27   23.13    1.98
   0  -4 -28   69.59    4.09
   0   5 -26   18.91    1.59
   0   5 -25    1.08    1.09
   0  -5  25    0.92    2.24
   0   5 -24    7.26    1.00
   0  -5  24    7.58    1.72
   0   5 -23   68.33    2.31
   0   5 -22   26.36    1.34
   0   5 -21   70.07    2.33
   0   5 -20   17.37    1.05
   0  -5  20   16.84    1.52
   0   5 -19  125.27    4.94
   0  -5  19  120.74    5.24
   0   5 -18  442.99   15.83
   0  -5  18  420.61   10.74
   0   5 -17   46.41    1.86
   0  -5  17   43.73    2.03
   0   5 -16    7.72    0.80
   0  -5  16    9.45    1.53
   0   5 -15   61.81    2.76
   0  -5  15   68.97    3.31
   0   5 -14  346.89    8.58
   0  -5  14  349.95    9.49
   0   5 -13  299.94    7.76
   0  -5  13  294.76   11.06
   0   5 -12   13.38    0.88
   0  -5  12   13.14    0.92
   0   5 -11  217.21    5.36
   0  -5  11  212.84    5.86
   0   5 -10  317.26   11.22
   0  -5  10  314.86   11.50
   0   5  -9 3672.01   81.05
   0  -5   9 3698.20   83.70
   0   5  -8    8.38    0.85
   0  -5   8    8.82    0.67
   0   5  -7  455.52   10.99
   0  -5   7  456.68   11.62
   0   5  -6   70.07    2.97
   0  -5   6   80.24    3.33
   0  -5   5 1930.00   59.83
   0   5  -2 1640.92   52.19
   0  -5   2 1611.17   50.65
   0   5  -1 1972.18   64.30
   0  -5   1 1852.37   57.22
   0   5   0    0.25    0.33
   0  -5   0    2.54    0.42
   0   5   1 2018.65   65.07
   0  -5  -1 1996.20   44.98
   0   5   2 1697.31   54.83
   0  -5  -2 1625.62   50.72
   0   5   4  998.24   32.74
   0  -5  -4 1038.66   32.60
   0   5   5 1961.97   63.62
   0  -5  -5 1948.94   62.40
   0   5   6   78.05    3.49
   0  -5  -6   66.43    2.11
   0   5   7  447.82   16.91
   0  -5  -7  480.00   11.49
   0   5   8   12.38    1.13
   0  -5  -8    9.23    0.59
   0  -5  -9 3653.90   82.11
   0   5  10  320.00    8.20
   0  -5 -10  302.00   10.56
   0   5  11  217.62    8.93
   0  -5 -11  220.88    8.53
   0   5  12   14.59    1.29
   0  -5 -12   13.26    0.82
   0   5  13  310.64   11.44
   0  -5 -13  288.79   11.26
   0   5  14  349.40   12.44
   0  -5 -14  351.68   13.06
   0   5  15   65.98    2.11
   0  -5 -15   65.84    3.41
   0  -5 -16    8.08    1.05
   0   5  17   50.85    2.97
   0  -5 -17   48.92    1.83
   0   5  18  426.77   15.40
   0  -5 -18  397.10   13.70
   0   5  19  124.51    3.65
   0  -5 -20   18.09    1.56
   0  -5 -21   76.16    3.59
   0  -5 -22   29.07    1.62
   0   5  23   69.28    3.60
   0  -5 -23   72.31    2.68
   0   5  24    7.90    2.14
   0  -5 -24    6.21    2.02
   0   5  25    2.23    2.34
   0  -5 -25   -0.23    1.43
   0   5  26   19.03    2.89
   0  -5 -26   20.14    2.32
   0   5  27   87.29    3.73
   0  -5 -27   82.20    4.40
   0   6 -26    1.15    1.49
   0  -6  26   -0.75    2.43
   0   6 -25  342.01    8.36
   0   6 -24    0.32    0.90
   0   6 -23   -0.04    0.94
   0   6 -22   -0.56    0.99
   0  -6  22   -0.52    1.77
   0   6 -21  353.91   11.91
   0  -6  21  362.45   13.17
   0   6 -20   19.15    1.08
   0   6 -19    2.10    1.16
   0  -6  19    1.79    1.53
   0   6 -18   59.10    2.11
   0  -6  18   58.47    2.30
   0   6 -17  600.30   20.43
   0   6 -16   24.02    1.61
   0  -6  16   21.24    1.76
   0   6 -15  134.70    5.52
   0   6 -14  339.32    8.60
   0  -6  14  365.84   13.91
   0   6 -13 2413.31   74.86
   0  -6  13 2377.49   76.68
   0   6 -12  405.60   14.19
   0  -6  12  385.16   15.09
   0   6 -11   22.41    1.30
   0   6 -10  462.34   10.89
   0  -6  10  496.12   17.60
   0   6  -9 2223.04   70.91
   0  -6   9 2170.57   50.57
   0   6  -8  136.84    5.13
   0  -6   8  138.18    4.99
   0   6  -7  380.21   12.37
   0  -6   7  410.08   14.35
   0  -6   6 3322.72  105.75
   0  -6   4   17.58    0.95
   0   6  -3  747.77   24.77
   0  -6   3  743.84   24.78
   0   6  -1  231.92    5.97
   0  -6   1  233.16    6.24
   0   6   0 3895.38  123.62
   0  -6   0 3851.36  121.98
   0   6   1  226.72    5.86
   0  -6  -1  224.38    7.67
   0   6   3  721.56   23.52
   0  -6  -3  788.58   25.95
   0   6   4   20.22    1.18
   0  -6  -4   18.22    0.88
   0  -6  -5 3715.32  116.51
   0   6   6 3339.17  106.19
   0   6   7  401.41   14.40
   0  -6  -7  393.93   13.34
   0   6   8  137.72    5.56
   0  -6  -8  134.10    5.09
   0   6   9 2261.04   74.98
   0  -6  -9 2287.56   72.00
   0   6  10  503.54   12.58
   0  -6 -10  488.78   16.64
   0   6  11   23.09    1.11
   0  -6 -11   23.36    1.50
   0   6  12  399.98   13.34
   0  -6 -12  387.51   13.77
   0   6  13 2373.34   55.21
   0  -6 -13 2368.21   54.64
   0  -6 -14  359.39   13.49
   0   6  15  133.03    3.71
   0  -6 -15  127.80    6.08
   0   6  16   20.41    1.17
   0  -6 -16   20.24    1.48
   0   6  17  605.59   21.25
   0  -6 -17  594.27   19.62
   0   6  18   59.94    3.31
   0  -6 -18   57.99    2.03
   0   6  19    2.59    1.05
   0  -6 -19    2.50    1.07
   0   6  20   23.78    1.62
   0  -6 -20   21.60    1.26
   0   6  21  375.24   13.24
   0  -6 -21  363.59   13.65
   0  -6 -22    0.56    0.93
   0   6  23   -1.34    1.67
   0  -6 -23    1.15    1.79
   0  -6 -24    1.94    1.52
   0  -6 -25  344.88    8.52
   0  -6 -26    0.01    1.30
   0   6  27    9.11    4.02
   0  -6 -27    9.52    2.08
   0   7 -25    3.35    1.08
   0  -7  25    1.59    1.70
   0   7 -24  285.63    7.00
   0  -7  24  283.63   10.24
   0   7 -23    7.91    1.00
   0   7 -22    0.40    0.98
   0  -7  22    0.04    1.28
   0   7 -21    4.85    1.47
   0  -7  21    3.54    1.32
   0   7 -20  410.62    9.82
   0  -7  20  416.10   14.60
   0   7 -19   -0.18    1.12
   0  -7  19    0.22    1.58
   0   7 -18  181.26    6.76
   0  -7  18  197.11    7.61
   0   7 -17   62.88    2.03
   0   7 -16  259.26    8.77
   0  -7  16  264.57   10.69
   0   7 -15  117.94    3.32
   0   7 -14  602.32   20.48
   0  -7  14  616.52   14.89
   0   7 -13  273.47    9.74
   0   7 -12  615.30   21.95
   0  -7  12  627.86   21.43
   0   7 -11   16.40    1.26
   0  -7  11   15.36    0.97
   0   7 -10    1.66    0.50
   0  -7  10    1.96    0.88
   0   7  -9  205.13    7.75
   0  -7   9  201.53    5.69
   0   7  -8  682.04   16.12
   0  -7   8  694.08   22.75
   0   7  -7   79.55    3.48
   0   7  -5    0.02    0.41
   0  -7   5  553.78   18.61
   0   7  -4  333.50   12.12
   0  -7   4  333.87    8.19
   0   7  -3 1521.80   51.10
   0  -7   3 1517.55   34.57
   0   7  -2  206.81    7.51
   0  -7   2  195.11    6.71
   0   7  -1  525.23   19.13
   0  -7   1  498.77   16.66
   0   7   0    0.80    0.44
   0  -7   0    0.48    0.46
   0   7   1  516.70   18.65
   0  -7  -1  519.71   12.50
   0   7   2  208.52    8.01
   0  -7  -2  209.88    7.16
   0   7   3 1515.79   48.87
   0  -7  -3 1542.30   49.25
   0   7   4  355.41   12.39
   0  -7  -4  355.10    8.84
   0   7   5  593.29   14.33
   0  -7  -5  591.28   19.61
   0   7   6  615.29   14.75
   0  -7  -6  599.32   19.88
   0   7   7   82.25    3.62
   0  -7  -7   80.31    2.48
   0   7   8  676.70   21.78
   0  -7  -8  669.11   21.93
   0   7   9  208.11    8.58
   0  -7  -9  205.70    7.63
   0   7  10    1.95    0.69
   0  -7 -10    1.43    0.67
   0   7  11   16.99    1.01
   0  -7 -11   16.21    0.94
   0   7  12  617.19   20.09
   0  -7 -12  632.54   23.33
   0   7  13  272.15   10.33
   0  -7 -13  280.48   10.75
   0   7  14  600.07   20.12
   0  -7 -14  638.53   23.00
   0  -7 -15  127.09    3.70
   0   7  16  262.17   10.17
   0  -7 -16  266.40    6.87
   0   7  17   62.52    3.34
   0  -7 -17   68.56    2.45
   0  -7 -18  188.02    5.20
   0   7  19    1.85    1.66
   0  -7 -19    1.93    1.00
   0   7  20  411.28   11.13
   0  -7 -20  410.66    9.76
   0   7  21    1.72    2.09
   0  -7 -21    4.81    1.72
   0   7  22    0.26    1.38
   0  -7 -22    0.92    1.18
   0  -7 -23    6.73    1.44
   0  -7 -24  300.22    7.37
   0   7  25    4.64    1.97
   0  -7 -25    3.06    1.56
   0   7  26    0.24    2.66
   0  -7 -26    1.84    1.58
   0   8 -24   69.24    3.14
   0   8 -23   10.82    1.84
   0  -8  23   12.65    1.83
   0   8 -22  107.03    3.18
   0  -8  22   99.10    4.62
   0   8 -21    2.05    0.84
   0   8 -20   34.03    1.50
   0  -8  20   38.23    2.41
   0   8 -19   64.88    3.10
   0   8 -18  442.08   10.61
   0  -8  18  424.98   11.30
   0   8 -17    1.82    0.63
   0  -8  17    0.64    0.97
   0   8 -16   29.13    1.42
   0  -8  16   26.92    2.15
   0   8 -15   65.39    3.02
   0  -8  15   63.73    3.22
   0   8 -14  867.03   28.66
   0  -8  14  798.79   28.02
   0   8 -13   10.10    0.94
   0  -8  13    8.97    0.96
   0   8 -12    3.15    0.75
   0  -8  12    5.46    0.90
   0   8 -11   11.78    0.84
   0  -8  11   11.05    0.88
   0   8 -10 1593.70   51.13
   0  -8  10 1580.08   51.30
   0   8  -9  120.66    3.39
   0  -8   9  119.82    3.50
   0   8  -8  733.92   17.29
   0   8  -6    0.53    0.72
   0  -8   6 3172.24   71.90
   0   8  -5    0.04    0.75
   0  -8   5    5.02    0.62
   0   8  -4   69.22    3.30
   0  -8   4   67.91    2.48
   0   8  -3   15.53    0.84
   0  -8   3   15.84    0.97
   0   8  -1   21.61    1.49
   0  -8   1   17.04    1.28
   0   8   0   67.69    2.91
   0  -8   0   64.30    2.47
   0   8   1   17.50    1.24
   0  -8  -1   20.03    1.00
   0   8   3   19.66    1.12
   0  -8  -3   17.23    0.87
   0   8   4   70.34    2.99
   0  -8  -4   69.75    2.14
   0   8   5    5.37    0.69
   0  -8  -5    6.50    0.57
   0   8   6 3262.11   71.63
   0  -8  -6 3335.61  104.58
   0   8   7    2.29    0.66
   0  -8  -7    4.01    0.80
   0   8   8  782.82   29.23
   0  -8  -8  760.53   19.21
   0   8   9  127.81    3.74
   0  -8  -9  118.36    5.10
   0   8  10 1656.82   54.27
   0  -8 -10 1654.88   53.03
   0   8  11   13.56    1.25
   0  -8 -11   10.08    1.05
   0   8  12    3.72    0.92
   0  -8 -12    3.56    0.95
   0   8  13    9.74    1.00
   0  -8 -13    8.97    0.84
   0   8  14  823.28   19.98
   0  -8 -14  901.11   31.78
   0  -8 -15   67.13    2.21
   0  -8 -16   29.75    1.52
   0   8  17    2.18    1.54
   0  -8 -17    1.68    0.94
   0  -8 -18  454.16   10.90
   0   8  19   65.76    2.47
   0  -8 -19   66.49    3.30
   0   8  20   34.00    2.41
   0  -8 -20   37.62    2.58
   0  -8 -21    1.74    0.99
   0   8  22  110.12    4.77
   0  -8 -22  112.64    4.86
   0  -8 -23    9.44    1.34
   0  -8 -24   74.39    4.30
   0   8  25    2.64    3.35
   0  -8 -25    3.33    1.45
   0   8  26   49.20    3.60
   0  -8 -26   47.92    2.76
   0   9 -23   20.26    1.75
   0  -9  23   19.35    2.90
   0   9 -22   67.14    2.64
   0  -9  22   70.67    2.87
   0   9 -21   92.92    2.96
   0  -9  21   88.08    4.34
   0   9 -20  302.30    7.33
   0  -9  20  303.14   11.12
   0   9 -19   11.40    1.21
   0   9 -18  117.15    3.42
   0   9 -17   69.03    2.29
   0  -9  17   72.07    2.43
   0   9 -16  308.14    7.79
   0  -9  16  298.93    7.83
   0   9 -15    2.85    0.85
   0  -9  15    2.60    1.06
   0   9 -14   44.48    2.51
   0  -9  14   40.75    1.85
   0   9 -13  145.05    4.18
   0  -9  13  144.08    4.62
   0   9 -12  407.88   14.57
   0  -9  12  403.21   15.60
   0   9 -11   23.86    1.48
   0  -9  11   24.98    2.02
   0   9 -10 1040.49   35.53
   0  -9  10 1091.40   35.78
   0   9  -9  336.02    8.39
   0   9  -8  594.42   19.65
   0   9  -7   -0.11    0.59
   0  -9   7   63.10    2.73
   0   9  -6    0.18    0.83
   0  -9   6    3.18    0.59
   0   9  -5   23.04    1.05
   0  -9   5   21.85    1.24
   0   9  -4  320.88    8.36
   0  -9   4  332.05   11.53
   0   9  -3  184.77    7.20
   0  -9   3  191.72    6.84
   0   9  -2   30.70    1.72
   0  -9   2   29.25    1.21
   0   9  -1  248.63    9.63
   0  -9   1  250.17    9.12
   0   9   0   -0.24    0.47
   0  -9   0    0.66    0.81
   0   9   1  259.12    6.83
   0  -9  -1  244.48    6.12
   0   9   2   32.30    1.17
   0  -9  -2   29.84    1.63
   0   9   3  200.41    7.70
   0  -9  -3  197.29    5.11
   0   9   4  328.91   12.06
   0  -9  -4  329.72   11.30
   0   9   5   23.64    1.67
   0  -9  -5   25.59    1.24
   0   9   6    3.06    0.71
   0  -9  -6   10.74    1.08
   0   9   7   58.81    3.42
   0  -9  -7   62.39    2.38
   0   9   8  577.66   20.95
   0  -9  -8  560.73   13.98
   0   9   9  342.92    8.83
   0  -9  -9  342.03   12.75
   0   9  10 1100.05   36.39
   0  -9 -10 1099.57   36.09
   0   9  11   22.60    1.95
   0  -9 -11   22.62    1.81
   0   9  12  415.82   14.86
   0  -9 -12  409.67   10.11
   0   9  13  137.91    5.59
   0  -9 -13  142.90    5.71
   0   9  14   44.88    2.39
   0  -9 -14   41.25    1.73
   0   9  15    1.49    1.37
   0  -9 -15    3.00    0.88
   0   9  16  312.38   11.38
   0  -9 -16  317.55   10.73
   0  -9 -17   68.50    3.61
   0   9  18  116.23    3.65
   0  -9 -18  114.37    5.04
   0   9  19   10.97    1.95
   0  -9 -19   10.79    1.43
   0  -9 -20  312.66    7.95
   0   9  21   98.39    3.34
   0  -9 -21   98.64    4.49
   0   9  22   74.24    3.05
   0  -9 -22   66.96    4.19
   0  -9 -23   20.32    1.84
   0   9  24  151.35    4.65
   0  -9 -24  149.01    6.29
   0  -9 -25   15.98    1.76
   0  10 -22   22.40    1.81
   0  10 -21  128.89    5.03
   0 -10  21  128.77    3.92
   0  10 -20    1.72    0.95
   0  10 -19    3.79    0.89
   0 -10  19    4.45    1.38
   0  10 -18    3.83    1.27
   0 -10  18    3.90    1.30
   0  10 -17  202.64    7.29
   0  10 -16   95.95    3.93
   0  10 -15   13.75    1.50
   0 -10  15   16.56    1.94
   0  10 -14   50.80    2.40
   0 -10  14   50.28    2.54
   0  10 -13  356.40   13.21
   0 -10  13  374.39   12.47
   0  10 -12  224.27    9.18
   0 -10  12  227.32    6.65
   0  10 -11  243.82    6.69
   0 -10  11  260.03    9.24
   0  10 -10  333.83    8.13
   0  10  -9  871.01   20.24
   0 -10   9  892.43   32.65
   0  10  -8  309.80   15.18
   0  10  -7    0.04    0.51
   0 -10   7    0.68    0.61
   0  10  -6  528.97   18.74
   0 -10   6  520.04   16.60
   0  10  -5  470.19   12.01
   0 -10   5  458.28   11.94
   0  10  -4  961.79   23.56
   0 -10   4  994.02   31.55
   0  10  -3  345.42    9.08
   0 -10   3  332.46    9.09
   0  10  -2  503.17   16.60
   0 -10   2  511.53   17.98
   0  10  -1  935.38   22.59
   0 -10   1  884.95   29.11
   0  10   0  389.07   14.44
   0 -10   0  390.52   13.80
   0  10   1  934.53   22.12
   0 -10  -1  894.05   29.74
   0  10   2  523.37   18.27
   0 -10  -2  510.26   18.84
   0  10   3  333.43   11.34
   0 -10  -3  290.16   10.82
   0  10   4 1072.10   25.56
   0 -10  -4 1010.69   32.47
   0  10   5  477.77   11.75
   0 -10  -5  449.85   17.33
   0  10   6  569.44   14.07
   0 -10  -6  523.18   19.38
   0  10   7    1.62    0.74
   0 -10  -7    0.64    0.66
   0  10   8  591.17   20.30
   0 -10  -8  593.66   21.62
   0  10   9  920.13   30.87
   0 -10  -9  919.69   30.27
   0  10  10  355.76    8.86
   0 -10 -10  345.84   12.96
   0  10  11  263.32    9.72
   0 -10 -11  271.17   10.47
   0  10  12  235.10    8.34
   0 -10 -12  237.33    6.05
   0  10  13  395.09   10.85
   0 -10 -13  407.39   15.64
   0  10  14   52.27    2.45
   0 -10 -14   56.76    2.65
   0 -10 -15   13.93    1.09
   0  10  16  102.82    4.62
   0 -10 -16   97.08    3.04
   0  10  17  202.85    7.98
   0 -10 -17  214.73    7.34
   0  10  18    2.89    1.76
   0 -10 -18    4.26    0.99
   0  10  19    3.80    2.10
   0 -10 -19    2.47    1.02
   0 -10 -20    1.67    1.05
   0  10  21  132.15    5.61
   0 -10 -21  144.71    5.60
   0  10  22   28.95    2.34
   0 -10 -22   27.07    2.19
   0  10  23    2.05    2.81
   0 -10 -23    3.57    1.67
   0  10  24    2.46    2.24
   0 -10 -24    0.90    2.01
   0  11 -21    0.62    1.20
   0  11 -20    0.88    1.60
   0 -11  20    0.72    1.23
   0  11 -19   11.53    1.75
   0 -11  19   13.73    1.64
   0  11 -18  166.20    5.90
   0 -11  18  175.16    6.65
   0  11 -17   32.86    2.26
   0 -11  17   33.61    1.74
   0  11 -16    1.59    0.75
   0 -11  16    0.32    1.64
   0  11 -15   10.29    0.91
   0 -11  15   10.96    1.48
   0  11 -14  407.04    9.86
   0 -11  14  400.54   13.57
   0  11 -13  111.92    4.49
   0 -11  13  113.27    4.55
   0  11 -12    0.64    0.77
   0 -11  12    0.13    0.86
   0  11 -11   51.90    2.06
   0  11 -10  117.13    3.56
   0 -11  10  116.07    4.87
   0 -11   8    7.07    0.83
   0  11  -7  213.03    7.90
   0 -11   7  199.95    5.10
   0  11  -6  122.25    5.15
   0 -11   6  122.63    4.62
   0  11  -5  536.21   12.76
   0 -11   5  535.37   12.74
   0  11  -4    5.44    0.72
   0 -11   4    4.59    1.09
   0  11  -3  467.91   16.42
   0 -11   3  455.66   14.85
   0  11  -2  275.15   10.84
   0 -11   2  260.28    8.86
   0  11  -1  472.00   16.15
   0 -11   1  462.01   16.77
   0  11   0    0.92    0.68
   0 -11   0    0.51    0.57
   0  11   1  469.30   11.62
   0 -11  -1  453.89   16.60
   0  11   2  269.99    7.34
   0 -11  -2  276.92   10.90
   0  11   3  474.61   12.16
   0 -11  -3  478.35   12.20
   0  11   4    6.63    0.71
   0 -11  -4    4.95    1.04
   0  11   5  563.45   14.30
   0 -11  -5  547.05   19.00
   0  11   6  132.92    5.76
   0 -11  -6  130.89    5.56
   0  11   7  215.44    5.61
   0 -11  -7  214.27    5.81
   0  11   8    7.47    1.12
   0 -11  -8    7.51    0.82
   0  11   9  142.79    5.27
   0 -11  -9  136.14    5.48
   0  11  10  126.40    5.30
   0 -11 -10  132.11    5.45
   0  11  11   59.35    3.14
   0 -11 -11   56.23    2.87
   0  11  12    0.38    1.39
   0 -11 -12   -0.40    1.19
   0  11  13  118.58    3.82
   0 -11 -13  118.90    5.20
   0 -11 -14  424.03   11.02
   0  11  15    9.06    1.75
   0 -11 -15   10.51    1.04
   0  11  16    0.74    1.63
   0 -11 -16    1.66    1.00
   0  11  17   34.09    2.62
   0 -11 -17   34.24    2.29
   0  11  18  180.82    5.27
   0 -11 -18  178.50    7.04
   0  11  19   13.97    2.24
   0 -11 -19   11.91    1.56
   0 -11 -20    1.94    1.50
   0 -11 -21    1.70    1.62
   0 -11 -22  128.18    5.04
   0  11  23   17.68    2.53
   0 -11 -23   17.30    1.90
   0 -11 -24    6.99    2.14
   0  12 -20   10.85    2.03
   0 -12  20   14.25    2.62
   0  12 -19  131.43    3.93
   0 -12  19  122.16    5.66
   0  12 -18  141.75    5.17
   0 -12  18  142.09    5.77
   0  12 -17   63.43    3.10
   0  12 -16   96.56    3.11
   0 -12  16   86.68    2.91
   0  12 -15  331.55    8.16
   0 -12  15  337.41   11.57
   0  12 -14   66.82    2.39
   0 -12  14   67.96    3.78
   0  12 -13   94.57    3.15
   0 -12  13   98.11    4.07
   0  12 -12  163.42    4.55
   0 -12  12  160.60    4.46
   0  12 -11  435.39   15.23
   0 -12  11  442.25   14.77
   0 -12   9   34.99    2.53
   0  12  -8  197.12    8.11
   0 -12   8  337.10   11.54
   0  12  -7   38.40    2.30
   0 -12   7   37.14    1.85
   0  12  -6  139.07    4.09
   0 -12   6  130.80    4.94
   0  12  -5    3.32    0.67
   0 -12   5    2.48    0.87
   0  12  -4  197.68    5.40
   0 -12   4  197.60    6.90
   0  12  -3  128.29    4.97
   0 -12   3  132.48    3.58
   0  12  -2    2.65    0.87
   0 -12   2    0.82    0.76
   0  12  -1  146.01    5.59
   0 -12   1  141.16    5.30
   0  12   0   93.14    3.69
   0 -12   0   93.45    3.59
   0  12   1  148.24    4.51
   0 -12  -1  156.19    4.90
   0  12   2    0.74    0.63
   0 -12  -2    1.26    0.74
   0  12   3  133.15    5.40
   0 -12  -3  129.66    4.96
   0  12   4  203.97    7.65
   0 -12  -4  202.49    7.55
   0  12   5    3.31    0.73
   0 -12  -5    3.94    0.87
   0  12   6  149.26    5.85
   0 -12  -6  138.32    5.55
   0  12   7   37.97    2.22
   0 -12  -7   38.97    1.99
   0  12   8  349.75    9.32
   0 -12  -8  362.85   12.23
   0  12   9   37.75    1.63
   0 -12  -9   39.17    1.65
   0  12  10  161.67    4.52
   0 -12 -10  151.54    5.78
   0  12  11  460.10   16.05
   0 -12 -11  474.38   16.45
   0  12  12  172.01    7.11
   0 -12 -12  166.26    4.77
   0  12  13   97.96    4.62
   0 -12 -13   98.69    3.97
   0  12  14   69.89    2.82
   0 -12 -14   65.37    3.45
   0  12  15  343.21   13.00
   0 -12 -15  363.75   12.57
   0  12  16  100.67    4.88
   0 -12 -16   97.07    4.37
   0  12  17   65.55    3.32
   0 -12 -17   70.67    2.60
   0  12  18  148.25    5.12
   0 -12 -18  151.50    6.84
   0  12  19  135.73    5.76
   0 -12 -19  144.99    5.99
   0  12  20   16.41    3.04
   0 -12 -20   16.05    2.42
   0  12  21   29.75    3.45
   0 -12 -21   28.54    2.43
   0 -12 -22   27.40    1.90
   0 -12 -23   42.61    2.66
   0  13 -19   19.46    1.50
   0 -13  19   15.68    2.72
   0  13 -18    4.51    1.73
   0 -13  18    5.58    2.27
   0  13 -17    6.10    1.07
   0 -13  17    5.38    1.76
   0  13 -16   62.27    3.37
   0 -13  16   57.17    3.34
   0  13 -15    1.92    1.47
   0 -13  15    2.02    2.13
   0  13 -14    0.86    1.32
   0 -13  14    0.57    1.11
   0  13 -13   91.63    2.96
   0 -13  13   91.51    2.95
   0  13 -12    0.56    1.21
   0 -13  12    0.53    0.89
   0  13 -11   46.47    3.13
   0  13 -10   14.25    1.46
   0 -13  10   27.83    1.52
   0  13  -9    1.18    0.92
   0 -13   9   51.58    2.57
   0  13  -8    1.95    1.22
   0 -13   8    4.83    1.49
   0  13  -7  350.75    8.69
   0 -13   7  339.71    8.79
   0  13  -6    1.69    1.28
   0 -13   6    2.90    0.76
   0  13  -5   63.56    2.20
   0 -13   5   61.48    2.94
   0  13  -4   79.25    2.52
   0 -13   4   79.25    3.31
   0  13  -3  396.91   13.64
   0 -13   3  400.61   13.89
   0  13  -2   72.37    2.56
   0 -13   2   70.44    3.42
   0  13  -1  348.72    9.62
   0 -13   1  344.17   11.93
   0  13   0    1.53    0.80
   0 -13   0   -0.43    0.74
   0  13   1  365.25   12.81
   0 -13  -1  365.93   12.51
   0  13   2   77.73    3.70
   0 -13  -2   75.35    3.35
   0  13   3  408.80   13.85
   0 -13  -3  384.60   13.19
   0  13   4   77.83    4.16
   0 -13  -4   73.66    2.33
   0  13   5   61.89    2.53
   0 -13  -5   65.65    3.31
   0  13   6    1.40    0.92
   0 -13  -6    2.21    0.84
   0  13   7  359.90   13.13
   0 -13  -7  353.60   12.60
   0  13   8    4.60    1.36
   0 -13  -8    3.93    0.85
   0  13   9   59.95    2.94
   0 -13  -9   53.94    2.67
   0  13  10   30.00    1.96
   0 -13 -10   31.81    2.10
   0  13  11   46.28    1.97
   0 -13 -11   44.72    1.94
   0  13  12    0.02    1.55
   0 -13 -12    1.28    1.10
   0  13  13   96.46    3.43
   0 -13 -13  100.91    4.09
   0  13  14    0.03    1.29
   0 -13 -14    0.11    1.46
   0  13  15    1.86    1.29
   0 -13 -15    1.24    1.27
   0  13  16   63.02    3.19
   0 -13 -16   61.52    3.18
   0  13  17    7.05    1.74
   0 -13 -17    7.20    2.15
   0  13  18    7.57    1.56
   0 -13 -18    8.45    2.21
   0  13  19   19.40    3.30
   0 -13 -19   26.62    2.26
   0  13  20   35.07    3.65
   0 -13 -20   36.13    3.15
   0 -13 -21  109.20    3.34
   0  14 -17    0.27    1.14
   0 -14  17    1.45    2.37
   0  14 -16   18.44    1.75
   0 -14  16   16.86    1.87
   0  14 -15  139.11    6.68
   0 -14  15  146.75    4.47
   0  14 -14   10.39    1.39
   0 -14  14    9.72    1.65
   0  14 -13    2.34    1.59
   0 -14  13    1.92    1.04
   0 -14  12  138.96    6.27
   0  14 -11  403.95   14.21
   0 -14  11  399.77   14.87
   0  14 -10   -0.07    1.04
   0 -14  10    4.85    1.32
   0  14  -9   80.77    2.60
   0 -14   9   82.61    3.85
   0  14  -8  151.91    6.09
   0 -14   8  143.84    4.06
   0  14  -7  671.76   15.85
   0 -14   7  671.15   22.02
   0  14  -6    2.47    0.77
   0 -14   6    1.29    1.04
   0  14  -5  178.34    7.56
   0 -14   5  186.62    5.08
   0  14  -4  255.30    9.60
   0 -14   4  231.05    6.47
   0  14  -3  463.68   16.90
   0 -14   3  475.70   15.91
   0  14  -2    9.78    0.97
   0 -14   2   10.39    1.04
   0  14  -1   76.15    3.24
   0 -14   1   76.02    3.04
   0  14   0  180.69    7.73
   0 -14   0  175.23    4.84
   0  14   1   75.88    3.56
   0 -14  -1   76.26    2.54
   0  14   2   10.45    1.19
   0 -14  -2   10.74    1.22
   0  14   3  498.53   12.65
   0 -14  -3  476.68   15.95
   0  14   4  228.41    8.25
   0 -14  -4  231.70    8.64
   0  14   5  186.09    7.21
   0 -14  -5  190.80    5.04
   0  14   6    2.76    1.35
   0 -14  -6    2.19    0.85
   0  14   7  698.31   25.16
   0 -14  -7  701.70   16.14
   0  14   8  146.37    5.95
   0 -14  -8  150.16    5.58
   0  14   9   82.71    3.61
   0 -14  -9   85.12    3.64
   0  14  10    6.76    1.13
   0 -14 -10    8.40    1.62
   0  14  11  447.27   15.77
   0 -14 -11  430.04   15.68
   0  14  12  161.76    4.80
   0 -14 -12  160.87    6.19
   0  14  13    3.23    1.43
   0 -14 -13    2.73    1.68
   0  14  14   12.28    1.76
   0 -14 -14   12.16    1.24
   0  14  15  171.60    6.50
   0 -14 -15  163.14    4.59
   0  14  16   25.69    2.45
   0 -14 -16   20.31    1.88
   0  14  17   -0.40    1.82
   0 -14 -17   -0.05    1.45
   0  14  18   13.01    2.39
   0 -14 -18   10.82    2.69
   0  14  19  210.06    5.52
   0 -14 -19  204.05    7.03
   0  14  20    4.21    3.22
   0 -14 -20    2.44    1.67
   0  15 -15    6.29    1.66
   0 -15  15    3.67    1.77
   0  15 -14   41.31    2.15
   0  15 -13    8.32    2.11
   0 -15  13    7.42    1.43
   0  15 -12    8.92    1.88
   0 -15  12    6.15    1.61
   0  15 -11   -0.27    0.98
   0 -15  11    0.46    1.91
   0  15 -10  139.10    5.36
   0 -15  10  131.30    5.23
   0  15  -9    3.31    1.59
   0 -15   9    1.04    1.31
   0  15  -8    0.32    0.92
   0 -15   8    1.39    1.78
   0  15  -7    4.58    0.90
   0 -15   7    4.53    1.35
   0  15  -6   98.04    3.24
   0 -15   6   97.60    4.10
   0  15  -5  102.71    4.15
   0 -15   5  103.20    3.99
   0  15  -4    4.07    1.09
   0 -15   4    4.49    1.16
   0  15  -3  175.69    5.22
   0 -15   3  173.03    6.90
   0  15  -2    1.20    0.91
   0 -15   2    0.41    0.88
   0  15  -1    2.03    0.98
   0 -15   1    3.45    1.13
   0  15   0    0.56    0.82
   0 -15   0   -0.17    1.03
   0  15   1    5.44    1.11
   0 -15  -1    3.68    1.03
   0  15   2    0.32    0.87
   0 -15  -2    1.12    0.97
   0  15   3  174.71    6.73
   0 -15  -3  167.63    4.59
   0  15   4    4.88    0.96
   0 -15  -4    4.08    1.08
   0  15   5  103.48    3.37
   0 -15  -5   99.97    3.91
   0  15   6  104.82    3.16
   0 -15  -6  103.06    4.26
   0  15   7    4.04    1.28
   0 -15  -7    5.95    1.23
   0  15   8    0.55    1.19
   0 -15  -8    0.12    1.03
   0  15   9    2.38    1.22
   0 -15  -9    1.17    1.49
   0  15  10  141.87    5.66
   0 -15 -10  151.43    5.90
   0  15  11    0.72    1.33
   0 -15 -11   -0.23    1.63
   0  15  12   10.36    1.86
   0 -15 -12   11.49    1.55
   0  15  13    6.90    1.31
   0 -15 -13    7.33    1.52
   0  15  14   51.00    2.50
   0 -15 -14   49.76    3.28
   0  15  15    4.40    1.85
   0 -15 -15    6.16    2.34
   0  15  16   21.44    2.34
   0 -15 -16   15.23    2.01
   0  15  17   47.98    4.27
   0 -15 -17   40.76    2.24
   0  15  18   44.76    3.41
   0 -15 -18   40.00    2.35
   0  16 -13   23.11    2.82
   0 -16  13   25.30    2.59
   0 -16  12   51.27    2.34
   0  16 -11    1.24    1.85
   0 -16  11   -0.25    1.22
   0  16 -10    8.20    1.28
   0 -16  10    5.43    2.04
   0  16  -9    9.48    1.94
   0 -16   9    7.86    1.34
   0  16  -8  263.88    9.27
   0 -16   8  250.38    9.01
   0  16  -7    7.59    1.75
   0 -16   7    9.41    1.32
   0  16  -6    7.23    1.14
   0 -16   6    7.32    1.86
   0  16  -5   59.52    3.01
   0 -16   5   59.94    3.00
   0  16  -4  950.60   21.28
   0 -16   4  941.29   29.98
   0  16  -3   39.53    2.37
   0 -16   3   43.09    2.37
   0  16  -2   10.49    1.38
   0 -16   2   10.97    1.37
   0  16  -1   22.49    2.05
   0 -16   1   21.72    2.13
   0  16   0  357.33   12.15
   0 -16   0  349.20   11.44
   0  16   1   22.99    2.16
   0 -16  -1   22.90    1.49
   0  16   2    8.78    1.29
   0 -16  -2    9.67    1.40
   0  16   3   42.61    2.71
   0 -16  -3   43.72    2.40
   0  16   4  950.72   29.84
   0 -16  -4  933.97   21.07
   0  16   5   60.18    2.90
   0 -16  -5   62.24    2.95
   0  16   6    5.47    1.42
   0 -16  -6    4.59    1.64
   0  16   7    6.93    1.46
   0 -16  -7   11.32    1.91
   0  16   8  258.18    9.21
   0 -16  -8  263.29    6.86
   0  16   9   10.16    1.64
   0 -16  -9   10.74    1.53
   0  16  10    9.16    1.70
   0 -16 -10   11.97    1.60
   0  16  11    0.15    1.23
   0 -16 -11   -0.29    2.07
   0  16  12   62.80    3.72
   0 -16 -12   67.49    3.20
   0  16  13   41.84    3.33
   0 -16 -13   38.79    2.42
   0  16  14    4.86    2.79
   0 -16 -14    3.24    1.49
   0 -16 -15   14.23    1.92
   0  16  16  125.67    5.65
   0 -16 -16  117.53    3.35
   0  17 -10   -0.89    2.05
   0 -17  10   -0.29    1.68
   0  17  -9   19.95    2.09
   0 -17   9   17.17    1.43
   0  17  -8   57.57    3.37
   0 -17   8   58.99    2.59
   0  17  -7    1.41    1.33
   0 -17   7   -0.25    2.23
   0  17  -6   25.64    1.66
   0 -17   6   26.69    2.64
   0  17  -5   42.08    2.88
   0 -17   5   40.32    2.01
   0  17  -4   16.62    2.27
   0 -17   4   15.16    1.37
   0  17  -3    4.59    1.82
   0 -17   3    5.58    1.23
   0  17  -2  145.89    4.15
   0 -17   2  142.33    4.32
   0  17  -1   31.17    1.73
   0 -17   1   31.03    1.73
   0  17   0   -0.14    0.89
   0 -17   0   -0.08    1.17
   0  17   1   29.33    1.60
   0 -17  -1   28.13    1.88
   0  17   2  153.32    6.31
   0 -17  -2  147.31    4.09
   0  17   3    4.96    1.48
   0 -17  -3    5.73    1.43
   0  17   4   12.89    2.12
   0 -17  -4   12.60    1.61
   0  17   5   40.99    2.06
   0 -17  -5   40.58    2.64
   0  17   6   28.29    2.14
   0 -17  -6   27.61    2.05
   0  17   7    0.59    2.04
   0 -17  -7    0.34    1.42
   0  17   8   62.49    2.56
   0 -17  -8   58.66    2.92
   0  17   9   20.04    2.15
   0 -17  -9   21.78    2.13
   0  17  10    0.54    2.76
   0 -17 -10    0.77    1.21
   0  17  11   41.31    2.32
   0 -17 -11   44.18    2.43
   0  17  12  128.26    5.55
   0 -17 -12  123.06    5.20
   0  17  13   22.01    2.96
   0 -17 -13   19.84    2.35
   0  18  -6   30.43    2.01
   0 -18   6   32.94    2.82
   0  18  -5   36.04    2.09
   0 -18   5   33.79    3.14
   0  18  -4   16.17    1.83
   0 -18   4   16.70    1.83
   0  18  -3   54.36    2.50
   0 -18   3   53.80    2.61
   0  18  -2   73.06    2.99
   0 -18   2   65.70    2.78
   0  18  -1   50.15    2.49
   0 -18   1   46.61    2.27
   0  18   0   71.14    4.00
   0 -18   0   70.26    3.40
   0  18   1   49.34    2.22
   0 -18  -1   44.62    2.64
   0  18   2   77.07    3.72
   0 -18  -2   73.73    3.79
   0  18   3   50.58    3.22
   0 -18  -3   59.12    2.56
   0  18   4   18.45    1.68
   0 -18  -4   18.39    2.09
   0  18   5   40.36    2.07
   0 -18  -5   37.97    1.97
   0  18   6   36.00    2.58
   0 -18  -6   36.20    3.04
   0  18   7   30.19    2.46
   0 -18  -7   32.39    2.06
   0  18   8    0.54    1.60
   0 -18  -8    8.05    2.36
   0  18   9    4.76    2.81
   0 -18  -9   11.15    1.59
   1 -18  -8    5.58    1.57
   1 -18  -7    2.57    1.97
  -1  18   7    3.52    1.42
   1 -18  -6   10.09    1.70
  -1  18   6    8.10    1.87
   1 -18  -5    9.08    1.51
  -1  18   5    9.40    1.77
   1 -18  -4   29.06    2.71
  -1  18   4   29.01    2.45
   1 -18  -3   11.86    1.64
  -1  18   3   14.80    1.91
   1 -18  -2   22.78    1.64
  -1  18   2   18.45    2.52
   1 -18  -1   19.31    2.46
  -1  18   1   14.85    1.50
   1 -18   0   -1.15    1.91
  -1  18   0    1.70    1.28
   1 -18   1   17.31    2.34
  -1  18  -1   16.92    1.92
   1 -18   2   22.65    2.34
  -1  18  -2   25.11    2.08
   1 -18   3   11.74    2.42
  -1  18  -3   12.27    1.82
   1 -18   4   28.23    2.15
  -1  18  -4   24.96    2.64
   1 -18   5    7.35    1.81
  -1  18  -5    7.35    2.28
   1 -17 -12    7.01    1.59
  -1  17  12    6.77    2.85
   1 -17 -11   58.68    3.98
  -1  17  11   67.28    3.72
   1 -17 -10   31.23    2.74
  -1  17  10   29.97    2.28
   1 -17  -9   53.41    2.37
  -1  17   9   69.21    4.11
   1 -17  -8    6.86    1.92
  -1  17   8    8.15    1.83
   1 -17  -7  112.67    3.49
  -1  17   7   97.99    4.77
   1 -17  -6   94.03    4.66
  -1  17   6  100.65    3.15
   1 -17  -5  107.07    3.41
  -1  17   5  106.14    4.38
   1 -17  -4   24.61    1.93
  -1  17   4   21.00    1.42
   1 -17  -3  263.82    6.71
  -1  17   3  255.37    9.31
   1 -17  -2  187.95    6.78
  -1  17   2  193.50    5.29
   1 -17  -1  179.54    6.70
  -1  17   1  185.35    5.15
   1 -17   0    2.62    1.41
  -1  17   0    1.58    1.34
   1 -17   1  177.08    7.16
  -1  17  -1  183.90    5.33
   1 -17   2  173.82    6.30
  -1  17  -2  188.07    5.10
   1 -17   3  258.09    9.55
  -1  17  -3  270.47    9.24
   1 -17   4   22.42    1.94
  -1  17  -4   23.35    1.43
   1 -17   5   95.18    3.10
  -1  17  -5  101.72    3.20
   1 -17   6   84.99    4.03
  -1  17  -6   84.74    3.70
   1 -17   7   88.19    4.38
  -1  17  -7   97.35    3.39
   1 -17   8    5.63    1.63
  -1  17  -8    5.82    2.05
   1 -17   9   43.87    3.02
   1 -17  10   18.60    2.52
  -1  17 -10   22.72    2.51
   1 -16 -15   14.15    1.76
  -1  16  15   19.01    3.19
   1 -16 -14    7.60    1.75
  -1  16  14    5.29    1.99
   1 -16 -13   10.50    1.76
  -1  16  13    6.34    1.56
   1 -16 -12   53.33    2.44
  -1  16  12   53.98    3.20
   1 -16 -11   12.26    1.37
  -1  16  11   12.57    2.39
   1 -16 -10    8.31    2.02
  -1  16  10    6.70    1.33
   1 -16  -9    8.49    1.50
  -1  16   9    8.73    1.60
   1 -16  -8   93.26    3.17
  -1  16   8  101.35    3.50
   1 -16  -7   32.89    2.18
  -1  16   7   33.60    2.71
   1 -16  -6   23.11    1.76
  -1  16   6   20.74    1.79
   1 -16  -5   12.26    1.19
  -1  16   5   11.46    1.36
   1 -16  -4   54.10    2.94
  -1  16   4   48.73    2.04
   1 -16  -3   10.05    1.72
  -1  16   3    8.33    1.16
   1 -16  -2    4.82    1.64
  -1  16   2    5.31    1.29
   1 -16  -1   14.91    1.87
  -1  16   1   12.04    1.26
   1 -16   0    6.42    1.37
  -1  16   0    7.35    1.12
   1 -16   1   12.86    1.24
  -1  16  -1   13.64    1.91
   1 -16   2    6.27    1.05
  -1  16  -2    4.96    0.96
   1 -16   3    7.88    1.89
  -1  16  -3    9.24    1.40
   1 -16   4   47.90    2.91
  -1  16  -4   50.95    2.04
   1 -16   5   14.54    1.70
  -1  16  -5   13.37    1.55
   1 -16   6   20.13    1.56
  -1  16  -6   21.79    2.22
   1 -16   7   26.31    2.50
  -1  16  -7   27.78    1.67
   1 -16   8   86.74    3.93
  -1  16  -8    0.28    1.13
   1 -16   9    6.01    1.37
  -1  16  -9    6.53    1.93
   1 -16  10    6.40    2.40
  -1  16 -10    7.92    1.32
  -1  16 -11   10.41    1.49
   1 -16  12   40.85    2.15
  -1  16 -12   42.41    2.04
   1 -16  13    0.84    2.94
  -1  16 -13    6.18    2.00
   1 -15 -17   49.15    3.44
  -1  15  17   52.18    2.52
   1 -15 -16   45.69    2.44
   1 -15 -15    8.37    2.05
  -1  15  15    9.93    2.68
   1 -15 -14   78.24    3.78
  -1  15  14   75.95    3.76
   1 -15 -13   33.37    2.64
  -1  15  13   32.74    1.88
   1 -15 -12   12.52    1.28
  -1  15  12   18.16    1.54
   1 -15 -11   35.15    1.78
  -1  15  11   32.85    2.69
   1 -15 -10  238.68    8.93
  -1  15  10  236.50    8.67
   1 -15  -9  115.74    4.57
  -1  15   9  123.25    4.98
   1 -15  -8    8.60    1.71
  -1  15   8   11.71    1.19
   1 -15  -7   52.15    2.84
  -1  15   7   51.03    2.82
   1 -15  -6  384.54    9.37
  -1  15   6  401.82   14.15
   1 -15  -5   88.27    2.77
  -1  15   5   96.65    4.74
   1 -15  -4   18.27    1.51
  -1  15   4   15.29    1.46
   1 -15  -3   33.66    1.92
  -1  15   3   31.52    2.08
   1 -15  -2  272.65    6.93
  -1  15   2  287.75   11.65
   1 -15  -1  114.28    4.74
  -1  15   1  113.67    3.54
   1 -15   0    3.50    1.08
  -1  15   0    4.24    1.07
   1 -15   1  105.43    4.11
  -1  15  -1  110.89    4.79
   1 -15   2  299.97    8.14
  -1  15  -2  282.02    7.21
   1 -15   3   35.87    2.06
  -1  15  -3   31.39    1.45
   1 -15   4   18.12    1.53
  -1  15  -4   18.65    1.61
   1 -15   5   88.82    3.79
  -1  15  -5   88.33    3.89
   1 -15   6  370.17   12.91
  -1  15  -6  380.26   13.40
   1 -15   7   48.74    2.87
   1 -15   8   11.31    1.31
  -1  15  -8    9.32    1.25
   1 -15   9  115.96    5.48
  -1  15  -9  113.94    5.06
  -1  15 -10  219.80    8.71
  -1  15 -11   28.76    1.89
  -1  15 -12   11.37    1.46
   1 -15  13   26.96    2.31
  -1  15 -13   26.73    1.95
   1 -15  14   62.81    3.81
  -1  15 -14   69.53    2.65
   1 -15  15    6.93    1.76
  -1  15 -15    8.37    1.42
   1 -14 -19   43.63    2.11
  -1  14  19   48.54    2.16
   1 -14 -18   10.40    1.86
  -1  14  18    8.82    2.71
   1 -14 -17   40.71    2.56
  -1  14  17   36.19    3.24
   1 -14 -16    8.98    1.83
  -1  14  16   10.35    1.97
   1 -14 -15   24.29    2.04
  -1  14  15   20.97    1.70
   1 -14 -14    3.83    1.14
   1 -14 -13   10.08    1.24
  -1  14  13    8.39    1.97
   1 -14 -12   39.53    1.90
  -1  14  12   36.17    2.72
   1 -14 -11   31.72    2.01
  -1  14  11   30.78    1.89
   1 -14 -10   24.12    1.69
  -1  14  10   26.68    2.38
   1 -14  -9  215.16    7.47
  -1  14   9  233.94    8.90
   1 -14  -8  151.43    5.91
  -1  14   8  167.12    4.70
   1 -14  -7  104.36    4.37
  -1  14   7   92.33    3.04
   1 -14  -6   11.55    1.55
  -1  14   6   16.79    1.61
   1 -14  -5   85.00    3.74
  -1  14   5   88.41    2.75
   1 -14  -4   42.56    2.29
  -1  14   4   40.54    1.69
   1 -14  -3  336.18   10.96
  -1  14   3  347.98   12.81
   1 -14  -2   36.28    2.01
  -1  14   2   36.53    2.05
   1 -14  -1  164.70    4.81
  -1  14   1  161.32    4.70
   1 -14   0    9.17    1.29
  -1  14   0    6.12    0.87
   1 -14   1  161.37    6.20
  -1  14  -1  160.56    4.56
   1 -14   2   38.82    2.12
  -1  14  -2   39.66    1.69
   1 -14   3  325.81   11.94
  -1  14  -3  325.67    8.69
   1 -14   4   41.14    2.16
  -1  14  -4   42.44    1.75
   1 -14   5   85.81    3.57
  -1  14  -5   82.00    4.00
   1 -14   6   14.77    1.38
  -1  14  -6    2.65    1.01
   1 -14   7   84.64    3.57
  -1  14  -9  207.87    7.69
   1 -14  10   21.59    1.97
  -1  14 -10   20.64    1.35
   1 -14  11   30.74    1.66
  -1  14 -11   28.44    2.11
   1 -14  12   33.56    2.48
  -1  14 -12   36.63    1.79
   1 -14  13    7.88    1.14
  -1  14 -13    9.49    1.40
   1 -14  14    1.85    1.82
  -1  14 -14    1.50    1.00
   1 -14  15   19.10    1.40
  -1  14 -15   22.07    1.66
  -1  14 -16    9.88    1.30
   1 -14  17   32.19    2.22
  -1  14 -17   31.93    2.81
   1 -13 -20   23.76    2.87
  -1  13  20   21.98    3.27
   1 -13 -19    6.23    1.70
  -1  13  19    5.86    2.11
   1 -13 -18   26.50    1.89
  -1  13  18   28.26    3.30
   1 -13 -17  242.75    9.16
  -1  13  17  243.43    9.30
   1 -13 -16  115.14    4.75
  -1  13  16  108.72    4.73
   1 -13 -15   17.30    1.68
  -1  13  15   17.75    1.84
   1 -13 -14   83.08    3.57
  -1  13  14   86.49    4.13
   1 -13 -13  410.02   13.80
  -1  13  13  413.79   15.21
   1 -13 -12   44.02    2.41
  -1  13  12   54.83    2.28
   1 -13 -11   49.52    2.36
  -1  13  11   45.82    2.64
   1 -13 -10   29.49    1.72
  -1  13  10   37.43    2.28
   1 -13  -9  662.69   22.33
  -1  13   9  694.51   16.44
   1 -13  -8  216.26    8.20
  -1  13   8  205.65    7.53
   1 -13  -7   85.05    2.68
  -1  13   7   92.31    4.03
   1 -13  -6   48.69    1.99
  -1  13   6   41.06    1.86
   1 -13  -5  291.28   10.41
  -1  13   5  318.78    8.60
   1 -13  -4  219.62    7.74
  -1  13   4  204.28    8.08
   1 -13  -3  185.65    7.63
  -1  13   3  186.98    7.95
   1 -13  -2   14.48    1.21
  -1  13   2   14.43    1.41
   1 -13  -1  239.24    9.68
  -1  13   1  233.90    6.63
   1 -13   0   15.29    1.33
  -1  13   0   15.03    1.36
   1 -13   1  235.17    6.19
  -1  13  -1  242.40   10.31
   1 -13   2   12.50    1.54
  -1  13  -2   12.66    0.98
   1 -13   3  179.20    6.43
  -1  13  -3  196.05    7.32
   1 -13   4  205.02    7.08
  -1  13  -4  208.94    5.30
   1 -13   5  302.49    8.19
  -1  13  -5  290.47   10.64
   1 -13   6   39.68    2.28
  -1  13  -8  214.11    5.60
   1 -13   9  644.49   15.77
  -1  13  -9  641.40   22.54
   1 -13  10   31.90    2.22
  -1  13 -10   29.15    1.45
   1 -13  11   42.39    1.80
  -1  13 -11   36.96    2.25
  -1  13 -12   38.26    2.44
  -1  13 -13  385.77   12.92
   1 -13  14   79.52    2.75
  -1  13 -14   72.41    3.10
  -1  13 -15   14.02    1.22
   1 -13  16  105.22    4.44
  -1  13 -16  112.46    4.54
   1 -13  17  234.51    9.65
  -1  13 -17  225.99    8.48
   1 -13  18   21.34    2.74
  -1  13 -18   22.22    1.53
   1 -13  19    4.31    1.38
  -1  13 -19    4.40    1.31
   1 -12 -22   24.46    1.97
   1 -12 -21   10.26    2.35
  -1  12  21   12.53    3.04
   1 -12 -20   39.72    2.60
  -1  12  20   46.98    2.26
   1 -12 -19   18.87    1.45
   1 -12 -18   25.61    1.98
  -1  12  18   27.75    1.90
   1 -12 -17  119.43    5.18
  -1  12  17  115.66    4.86
   1 -12 -16  122.56    5.30
  -1  12  16  122.79    5.30
   1 -12 -15   14.05    1.54
  -1  12  15   16.00    1.73
   1 -12 -14   22.34    1.94
  -1  12  14   15.79    1.67
   1 -12 -13   60.97    2.98
  -1  12  13   56.31    2.32
   1 -12 -12  218.48    7.68
  -1  12  12  212.56    8.65
   1 -12 -11  140.30    5.88
  -1  12  11  141.06    4.44
   1 -12 -10   15.95    1.10
  -1  12  10   13.67    1.69
   1 -12  -9  182.70    6.81
  -1  12   9  187.73    7.28
   1 -12  -8  106.25    4.56
  -1  12   8  120.41    4.93
   1 -12  -7  144.90    5.84
  -1  12   7  147.38    6.32
   1 -12  -6  110.39    4.82
  -1  12   6  115.89    4.72
   1 -12  -5  452.23   14.75
  -1  12   5  460.61   16.10
   1 -12  -4  128.05    3.70
  -1  12   4  132.96    6.08
   1 -12  -3  361.74    9.14
  -1  12   3  355.03   12.28
   1 -12  -2   66.94    3.08
  -1  12   2   69.06    2.39
   1 -12  -1  457.95   15.80
  -1  12   1  445.18   15.69
   1 -12   0  421.24   13.53
  -1  12   0  424.40   14.22
   1 -12   1  447.00   15.69
  -1  12  -1  443.61   16.36
   1 -12   2   61.77    2.85
  -1  12  -2   69.47    3.09
   1 -12   3  353.63   12.88
  -1  12  -3  365.69   14.50
   1 -12   4  129.53    4.02
  -1  12  -4  121.92    3.69
   1 -12   5  456.23   15.52
  -1  12  -7  137.46    3.82
  -1  12  -8   96.94    2.99
   1 -12   9  171.43    6.54
  -1  12  -9  169.33    6.64
   1 -12  10   14.35    1.69
  -1  12 -10   15.28    1.06
   1 -12  11  139.88    4.47
  -1  12 -11  136.93    3.86
   1 -12  12  187.48    6.92
  -1  12 -12  201.30    7.63
   1 -12  13   52.47    2.63
  -1  12 -13   62.37    2.71
   1 -12  14   13.60    1.89
  -1  12 -14   19.76    1.24
   1 -12  15   12.69    1.57
  -1  12 -15   12.13    1.02
   1 -12  16  115.27    4.95
  -1  12 -16  114.63    3.54
   1 -12  17   98.55    3.36
  -1  12 -17  117.16    3.67
   1 -12  18   24.76    2.50
  -1  12 -18   25.86    1.63
   1 -12  19   17.94    2.76
  -1  12 -19   18.23    1.99
  -1  12 -20   39.07    2.25
   1 -11 -23   62.66    2.58
   1 -11 -22   15.13    1.86
  -1  11  22   18.29    2.97
   1 -11 -21   33.86    2.88
  -1  11  21   32.95    2.59
   1 -11 -20  126.35    3.69
  -1  11  20  116.98    3.83
   1 -11 -19  108.74    4.57
   1 -11 -18   49.64    2.67
  -1  11  18   42.64    2.04
   1 -11 -17   28.69    2.31
  -1  11  17   33.10    2.35
   1 -11 -16  150.81    4.07
   1 -11 -15  237.10    6.27
   1 -11 -14  196.61    5.38
   1 -11 -13   15.38    1.63
  -1  11  13   15.71    1.23
   1 -11 -12   47.52    2.32
  -1  11  12   44.01    2.40
   1 -11 -11  445.93   15.05
  -1  11  11  466.14   12.46
   1 -11 -10  602.51   14.59
   1 -11  -9  132.42    5.29
  -1  11   9  140.48    5.23
   1 -11  -8   66.82    2.26
  -1  11   8   65.45    3.26
   1 -11  -7  373.58   13.26
  -1  11   7  364.02    9.10
   1 -11  -6  639.52   15.53
  -1  11   6  678.44   24.69
   1 -11  -5  171.28    6.52
  -1  11   5  173.78    5.04
   1 -11  -4   48.74    2.46
  -1  11   4   49.85    2.39
   1 -11  -3  196.06    7.16
  -1  11   3  215.39    8.43
   1 -11  -2  574.96   19.69
  -1  11   2  570.19   20.08
   1 -11  -1  199.62    7.99
  -1  11   1  195.02    7.47
   1 -11   0   40.37    1.55
  -1  11   0   33.59    2.00
   1 -11   1  189.72    7.63
  -1  11  -1  210.49    6.03
   1 -11   2  549.52   18.08
  -1  11  -2  578.70   19.93
   1 -11   3  186.64    6.56
  -1  11  -3  202.60    5.42
   1 -11   4   47.46    2.20
  -1  11  -4   -0.17    0.66
   1 -11   5  181.36    6.51
  -1  11  -5   40.26    3.48
   1 -11   6  654.64   23.28
  -1  11  -6  636.87   16.10
   1 -11   7  349.19   12.35
  -1  11  -7  372.60   13.44
   1 -11   8   62.10    3.14
  -1  11  -8   63.63    2.04
   1 -11   9  129.29    6.06
  -1  11  -9  129.77    5.55
   1 -11  10  580.38   21.45
  -1  11 -10  578.31   19.70
   1 -11  11  454.37   11.38
  -1  11 -11  452.21   15.72
  -1  11 -12   47.61    2.51
   1 -11  13   13.67    1.60
  -1  11 -13   17.41    1.12
   1 -11  14  210.33    8.34
  -1  11 -14  210.63    7.36
   1 -11  15  213.92    7.53
  -1  11 -15  234.17    8.25
   1 -11  16  154.28    5.95
  -1  11 -16  152.01    4.15
   1 -11  17   25.40    1.84
  -1  11 -17   30.07    1.48
   1 -11  18   37.28    2.80
  -1  11 -18   43.63    1.85
   1 -11  19  106.33    4.41
  -1  11 -19  106.47    3.09
   1 -11  20  108.82    5.12
  -1  11 -20  121.80    3.66
  -1  11 -21   26.10    1.96
  -1  11 -22   14.77    2.13
   1 -10 -24   36.74    2.24
   1 -10 -23   48.97    2.95
  -1  10  23   49.24    3.21
   1 -10 -22   62.80    2.52
   1 -10 -21   90.39    4.25
  -1  10  21   90.81    4.28
   1 -10 -20   39.22    1.96
  -1  10  20   44.18    3.34
   1 -10 -19   63.32    2.36
  -1  10  19   78.38    4.07
   1 -10 -18   57.86    3.50
  -1  10  18   70.97    3.90
   1 -10 -17  238.24    8.53
  -1  10  17  248.91   10.63
   1 -10 -16  333.65   11.36
  -1  10  16  334.99   11.70
   1 -10 -15  200.87    7.03
  -1  10  15  216.81    8.40
   1 -10 -14   39.72    2.33
  -1  10  14   41.37    2.38
   1 -10 -13    5.02    1.30
  -1  10  13    6.32    1.24
   1 -10 -12  189.48    5.08
  -1  10  12  193.87    7.29
   1 -10 -11  276.77   10.40
  -1  10  11  249.03    8.60
   1 -10 -10  117.07    5.06
  -1  10  10  112.01    4.59
   1 -10  -9   65.86    2.88
  -1  10   9   66.04    2.88
   1 -10  -8  376.84   10.16
  -1  10   8  346.89    9.29
   1 -10  -7  364.71   12.37
  -1  10   7  351.32   12.38
   1 -10  -6  587.93   21.23
  -1  10   6  558.22   14.12
   1 -10  -5  362.71   12.63
  -1  10   5  361.10   12.64
   1 -10  -4  114.99    4.57
  -1  10   4  102.53    3.93
   1 -10  -3  180.45    4.89
  -1  10   3  202.53    7.88
   1 -10  -2  129.95    3.75
  -1  10   2  147.04    4.47
   1 -10  -1  458.88   15.79
  -1  10   1  466.61   17.19
   1 -10   0  106.97    4.31
  -1  10   0  104.69    3.20
   1 -10   1  468.01   12.16
  -1  10  -1  487.34   16.80
   1 -10   2  142.86    5.56
  -1  10  -2  129.20    3.76
   1 -10   3  196.82    6.70
   1 -10   4  106.38    4.32
   1 -10   5  381.59   13.72
  -1  10  -5  352.04   12.59
   1 -10   6  571.97   21.68
  -1  10  -6  558.76   14.27
   1 -10   7  335.76   11.70
  -1  10  -7  359.34    8.77
   1 -10   8  332.07    9.13
  -1  10  -8  355.79   13.41
   1 -10   9   68.09    2.46
  -1  10  -9   65.96    2.27
   1 -10  10  115.47    5.09
  -1  10 -10  114.74    3.31
   1 -10  11  251.02   10.28
  -1  10 -11  272.47   10.34
   1 -10  12  196.03    7.95
  -1  10 -12  187.66    7.14
   1 -10  13    7.70    1.11
  -1  10 -13    4.49    0.97
   1 -10  14   43.88    1.88
  -1  10 -14   40.80    1.65
   1 -10  15  206.99    5.49
  -1  10 -15  202.49    7.75
   1 -10  16  326.29   12.99
  -1  10 -16  330.88   11.41
   1 -10  17  248.78    8.80
  -1  10 -17  241.44    5.96
   1 -10  18   67.50    2.38
  -1  10 -18   64.46    3.40
  -1  10 -19   65.83    2.16
  -1  10 -20   42.92    2.26
   1 -10  21   89.45    4.37
  -1  10 -21   78.13    3.58
   1 -10  22   57.54    2.77
  -1  10 -22   65.65    2.71
   1 -10  23   45.95    3.60
  -1  10 -23   43.78    2.91
   1  -9 -25   24.62    3.44
   1  -9 -24    7.39    1.51
   1  -9 -23   61.74    3.24
   1  -9 -22   48.18    2.10
   1  -9 -21   29.93    2.07
   1  -9 -20   52.92    2.16
   1  -9 -19   93.57    3.88
  -1   9  19   86.91    3.25
   1  -9 -18   37.55    2.19
  -1   9  18   40.39    2.65
   1  -9 -17  134.82    5.23
  -1   9  17  128.68    4.06
   1  -9 -16  140.83    5.86
  -1   9  16  143.17    4.12
   1  -9 -15  302.33   11.13
  -1   9  15  329.52    8.49
   1  -9 -14   36.19    2.15
  -1   9  14   35.97    1.62
   1  -9 -13  227.72    8.33
  -1   9  13  226.17    9.15
   1  -9 -12  548.34   13.38
  -1   9  12  561.10   20.35
   1  -9 -11  459.75   14.86
  -1   9  11  470.82   17.64
   1  -9 -10  131.96    4.10
   1  -9  -9  200.76    7.44
  -1   9   9  197.69    7.53
   1  -9  -8  420.60   14.98
  -1   9   8  394.44   13.31
   1  -9  -7  329.93   12.75
  -1   9   7  351.56   13.28
   1  -9  -6  822.77   27.11
  -1   9   6  825.36   20.11
   1  -9  -5 1389.47   46.22
  -1   9   5 1339.12   31.64
   1  -9  -4 1141.42   26.46
  -1   9   4 1136.86   38.13
   1  -9  -3  966.97   30.07
  -1   9   3  950.49   31.52
   1  -9  -2   98.15    2.76
  -1   9   2   93.40    4.18
   1  -9  -1 1709.72   54.72
  -1   9   1 1689.29   39.00
   1  -9   0 2778.58   86.83
  -1   9   0 2645.62   61.07
   1  -9   1 1682.44   53.39
  -1   9  -1 1692.81   55.41
   1  -9   2   84.25    3.45
  -1   9  -2   35.72    2.34
   1  -9   3  932.27   30.94
  -1   9  -3   -0.13    0.79
   1  -9   5 1325.76   43.41
  -1   9  -5 1363.05   31.13
   1  -9   6  793.33   26.29
  -1   9  -6  785.02   18.92
   1  -9   7  332.35   11.47
  -1   9  -7  325.74   12.02
   1  -9   8  412.63   14.62
  -1   9  -8  411.64   10.22
   1  -9   9  186.72    7.45
  -1   9  -9  203.59    5.21
   1  -9  10  135.16    6.18
  -1   9 -10  140.25    5.38
   1  -9  11  481.03   12.69
  -1   9 -11  485.34   17.87
   1  -9  12  544.39   20.27
  -1   9 -12  540.14   19.74
   1  -9  13  235.20    8.37
  -1   9 -13  232.92    8.05
   1  -9  14   34.47    2.04
  -1   9 -14   35.14    2.03
   1  -9  15  315.48   11.63
  -1   9 -15  288.21    9.39
   1  -9  16  139.64    6.00
  -1   9 -16  135.93    3.68
   1  -9  17  126.24    3.64
  -1   9 -17  132.51    3.60
   1  -9  18   42.27    2.71
  -1   9 -18   35.43    1.56
   1  -9  19   85.95    4.00
  -1   9 -19   90.05    3.57
   1  -9  20   52.82    2.39
  -1   9 -20   54.91    2.22
   1  -9  21   27.00    2.67
  -1   9 -21   30.57    2.21
   1  -9  22   52.41    3.43
  -1   9 -22   48.42    2.66
   1  -9  23   56.45    2.76
  -1   9 -23   61.76    2.78
   1  -9  24    6.82    2.03
  -1   9 -24    8.43    1.64
   1  -8 -25   26.19    3.09
  -1   8  25   26.83    2.42
   1  -8 -24    2.27    1.34
   1  -8 -23   42.07    2.66
  -1   8  23   47.48    2.98
   1  -8 -22  352.11    8.41
  -1   8  22  358.82   12.77
   1  -8 -21  101.77    4.63
   1  -8 -20   43.48    1.83
  -1   8  20   40.05    2.69
   1  -8 -19   24.22    1.80
  -1   8  19   25.11    1.97
   1  -8 -18  366.62    9.08
  -1   8  18  403.41   15.03
   1  -8 -17  187.43    5.21
  -1   8  17  190.97    7.10
   1  -8 -16   48.47    2.59
  -1   8  16   51.13    2.72
   1  -8 -15  179.64    7.19
  -1   8  15  181.57    4.89
   1  -8 -14  664.50   17.60
  -1   8  14  661.39   16.14
   1  -8 -13  282.16    7.64
  -1   8  13  273.93   10.01
   1  -8 -12  128.68    5.64
  -1   8  12  108.52    4.79
   1  -8 -11   82.67    2.64
  -1   8  11  100.32    4.27
   1  -8 -10  576.27   20.64
  -1   8  10  605.62   21.32
   1  -8  -9  395.75   14.32
  -1   8   9  379.23   13.00
   1  -8  -8  430.70   15.24
  -1   8   8  437.17   10.96
   1  -8  -7  226.37    6.09
  -1   8   7  248.93    9.61
   1  -8  -6  678.65   22.73
  -1   8   6  674.71   23.64
   1  -8  -5   66.48    2.90
  -1   8   5   75.40    2.24
   1  -8  -4   79.79    3.38
  -1   8   4   70.60    3.23
   1  -8  -3  568.77   13.52
  -1   8   3  540.24   19.57
   1  -8  -2  181.73    6.17
  -1   8   2  188.76    7.40
   1  -8  -1   11.36    0.89
  -1   8   1   11.72    0.90
   1  -8   0  105.40    4.00
  -1   8   0  102.41    3.18
   1  -8   1   10.64    0.81
  -1   8  -1   13.13    1.00
   1  -8   2  182.47    6.64
  -1   8  -2   -0.68    0.46
  -1   8  -4   84.80    3.39
   1  -8   5   72.66    3.06
  -1   8  -5   61.58    1.88
   1  -8   6  677.27   22.98
  -1   8  -6  683.60   22.09
   1  -8   7  233.52    8.16
  -1   8  -7  216.14    7.13
   1  -8   8  472.97   15.59
  -1   8  -8  423.97    9.86
   1  -8   9  405.98   10.51
  -1   8  -9  430.04   14.69
   1  -8  10  579.96   14.20
  -1   8 -10  585.99   19.51
   1  -8  11  103.52    4.69
  -1   8 -11   87.26    2.47
   1  -8  12  115.32    5.56
  -1   8 -12  125.15    5.24
   1  -8  13  294.83   12.02
  -1   8 -13  284.36   10.22
   1  -8  14  636.06   23.86
  -1   8 -14  678.66   23.33
   1  -8  15  171.61    7.15
  -1   8 -15  187.79    6.59
   1  -8  16   48.11    1.93
  -1   8 -16   49.60    1.96
   1  -8  17  185.55    5.25
  -1   8 -17  192.30    5.25
   1  -8  18  382.23    9.60
  -1   8 -18  356.16   11.91
  -1   8 -19   23.37    1.61
   1  -8  20   37.48    2.66
  -1   8 -20   41.78    1.74
  -1   8 -21   99.15    2.86
  -1   8 -22  350.69   11.84
   1  -8  23   42.88    3.43
  -1   8 -23   37.73    1.94
   1  -8  24    3.73    1.81
  -1   8 -24    2.06    1.83
  -1   8 -25   24.58    2.68
   1  -7 -26   29.97    1.75
   1  -7 -25    1.15    2.06
  -1   7  25    2.56    2.92
   1  -7 -24   19.17    1.98
  -1   7  24   19.13    2.57
   1  -7 -23  110.60    3.57
  -1   7  23  119.92    5.80
   1  -7 -22   16.63    2.12
  -1   7  22   11.80    1.39
   1  -7 -21   53.82    3.34
  -1   7  21   55.55    2.33
   1  -7 -20  148.45    6.72
  -1   7  20  141.95    6.13
   1  -7 -19  194.41    7.06
  -1   7  19  212.54    5.76
   1  -7 -18  226.70    8.30
  -1   7  18  223.41    8.46
   1  -7 -17   29.97    1.51
   1  -7 -16  472.85   11.58
  -1   7  16  509.23   19.18
   1  -7 -15  315.40    8.36
  -1   7  15  305.59    8.33
   1  -7 -14   82.63    2.68
  -1   7  14   84.21    2.84
   1  -7 -13  118.11    5.04
  -1   7  13  130.79    3.89
   1  -7 -12  727.00   26.20
  -1   7  12  739.31   25.20
   1  -7 -11 1145.17   26.87
  -1   7  11 1116.36   27.00
   1  -7 -10   90.92    2.79
  -1   7  10   96.27    2.93
   1  -7  -9  578.49   14.22
  -1   7   9  601.94   20.67
   1  -7  -8 1413.85   31.69
  -1   7   8 1335.61   44.56
   1  -7  -7  603.94   19.46
  -1   7   7  618.23   22.02
   1  -7  -6  150.34    5.34
  -1   7   6  157.67    6.07
   1  -7  -5 1355.99   30.52
  -1   7   5 1347.52   43.18
   1  -7  -4 3777.05   84.55
  -1   7   4 3628.61  117.03
   1  -7  -3 1031.77   32.37
  -1   7   3 1081.34   35.92
   1  -7  -2   94.08    2.68
  -1   7   2   91.01    2.72
   1  -7  -1 1175.00   37.01
  -1   7   1 1125.60   37.60
   1  -7   1 1069.18   33.55
  -1   7  -1   -0.36    0.45
   1  -7   4 3950.28  124.87
  -1   7  -4 3807.82   83.67
   1  -7   5 1318.45   42.65
  -1   7  -5 1297.06   43.28
   1  -7   6  153.59    4.29
  -1   7  -6  156.01    6.14
   1  -7   7  651.20   16.00
  -1   7  -7  623.57   14.56
   1  -7   8 1366.78   45.57
  -1   7  -8 1318.93   42.09
   1  -7   9  590.80   14.77
  -1   7  -9  567.98   13.59
   1  -7  10   97.18    3.02
  -1   7 -10   97.66    3.92
   1  -7  11 1164.70   39.16
  -1   7 -11 1114.35   36.01
   1  -7  12  748.60   25.93
  -1   7 -12  734.80   17.49
   1  -7  13  126.10    5.41
  -1   7 -13  122.84    4.86
   1  -7  14   90.90    3.88
  -1   7 -14   79.66    3.21
   1  -7  15  295.07   10.16
  -1   7 -15  313.92    8.05
   1  -7  16  516.68   17.35
  -1   7 -16  475.92   15.93
   1  -7  17   30.57    2.10
  -1   7 -17   29.77    1.37
   1  -7  18  233.98    8.22
  -1   7 -18  226.28    5.79
   1  -7  19  207.83    5.62
  -1   7 -19  197.62    5.04
   1  -7  20  139.12    6.00
  -1   7 -20  146.13    3.90
   1  -7  21   55.60    3.22
  -1   7 -21   49.42    2.58
   1  -7  22   10.85    2.23
  -1   7 -22   15.85    1.18
  -1   7 -23  115.23    4.41
  -1   7 -24   21.40    1.58
  -1   7 -25    0.95    1.14
   1  -6 -26   44.12    2.34
   1  -6 -25  102.08    5.20
  -1   6  25   93.77    5.58
   1  -6 -24    5.73    1.55
   1  -6 -23   59.79    3.34
  -1   6  23   49.42    3.73
   1  -6 -22  144.15    5.62
  -1   6  22  134.00    5.71
   1  -6 -21  265.71    6.60
   1  -6 -20  150.11    5.70
  -1   6  20  160.22    6.91
   1  -6 -19  126.80    3.76
  -1   6  19  123.76    5.47
   1  -6 -18   63.87    3.04
  -1   6  18   72.32    3.17
   1  -6 -17   39.72    1.69
  -1   6  17   30.45    2.32
   1  -6 -16  354.37   13.60
  -1   6  16  355.19    9.10
   1  -6 -15  194.28    7.67
  -1   6  15  194.22    7.61
   1  -6 -14  127.60    5.57
  -1   6  14  118.32    4.58
   1  -6 -13  121.01    4.76
  -1   6  13  135.40    5.27
   1  -6 -12  500.44   12.35
   1  -6 -11  824.78   27.50
  -1   6  11  868.52   30.93
   1  -6 -10  499.71   17.56
  -1   6  10  527.15   13.57
   1  -6  -9  248.17    8.58
  -1   6   9  257.96    9.90
   1  -6  -8  164.33    5.81
  -1   6   8  194.70    5.54
   1  -6  -7  728.05   23.96
  -1   6   7  734.35   25.46
   1  -6  -6   56.47    2.54
  -1   6   6   42.98    2.15
   1  -6  -5 1138.03   36.98
  -1   6   5 1173.19   27.67
   1  -6  -4  137.93    3.85
  -1   6   4  132.53    5.57
   1  -6  -3 2370.68   74.11
  -1   6   3 2503.45   57.16
   1  -6  -2  728.95   23.37
  -1   6   2  750.33   26.70
   1  -6  -1 2721.23   85.44
  -1   6   1 2729.48   87.96
   1  -6   0  299.81   11.05
  -1   6   0   -0.13    0.44
   1  -6   2  785.16   26.13
  -1   6  -2  748.89   25.94
   1  -6   3 2326.30   74.84
  -1   6  -3 2523.87   78.41
   1  -6   4  127.98    5.27
  -1   6  -4  137.30    5.01
   1  -6   5 1141.57   37.39
  -1   6  -5 1132.21   25.95
   1  -6   6   39.83    1.72
  -1   6  -6   54.64    1.64
   1  -6   7  747.50   25.47
  -1   6  -7  731.94   17.18
   1  -6   8  194.56    7.32
  -1   6  -8  160.69    6.03
   1  -6   9  260.17    8.86
  -1   6  -9  259.53    9.02
   1  -6  10  528.03   17.33
  -1   6 -10  513.45   17.25
   1  -6  11  883.96   29.51
  -1   6 -11  861.51   20.42
   1  -6  12  464.29   15.78
  -1   6 -12  485.41   16.43
   1  -6  13  128.10    3.92
  -1   6 -13  122.93    4.58
   1  -6  14  121.76    4.82
  -1   6 -14  120.93    4.53
   1  -6  15  178.74    5.30
  -1   6 -15  205.46    5.25
   1  -6  16  353.73    9.12
  -1   6 -16  359.99   12.55
  -1   6 -17   38.07    1.67
   1  -6  18   63.36    3.22
  -1   6 -18   61.00    3.32
   1  -6  19  106.51    4.51
  -1   6 -19  119.66    3.51
   1  -6  20  146.44    4.28
  -1   6 -20  150.29    5.87
   1  -6  21  242.21    8.81
  -1   6 -21  268.26    6.76
  -1   6 -22  130.72    4.98
   1  -6  23   59.52    3.59
  -1   6 -23   62.40    2.23
   1  -6  24    3.19    2.29
  -1   6 -24    3.56    1.03
   1  -6  25   83.17    3.30
  -1   6 -25   93.16    3.97
   1  -6  26   42.04    3.91
  -1   6 -26   40.99    2.75
   1  -5 -27  118.58    4.71
  -1   5  27  121.26    6.65
   1  -5 -26   49.20    2.75
   1  -5 -25    5.69    2.19
  -1   5  25    7.44    2.31
   1  -5 -24   79.66    3.81
  -1   5  24   75.40    3.97
   1  -5 -23  303.22   10.44
  -1   5  23  282.18   10.73
   1  -5 -22  106.84    3.38
  -1   5  22  118.95    5.13
   1  -5 -21   18.67    1.42
  -1   5  21   21.50    2.46
   1  -5 -20  144.43    5.72
   1  -5 -19  696.50   22.95
   1  -5 -18  282.55    7.50
  -1   5  18  261.73    9.29
   1  -5 -17  224.56    8.00
  -1   5  17  220.63    8.61
   1  -5 -16   73.55    2.71
   1  -5 -15 1004.20   32.65
  -1   5  15  945.80   23.39
   1  -5 -14  518.38   17.50
  -1   5  14  520.60   18.12
   1  -5 -13   79.07    3.42
  -1   5  13   80.23    3.69
   1  -5 -12  413.08   14.68
  -1   5  12  430.11   15.87
   1  -5 -11 2498.73   79.94
  -1   5  11 2518.44   57.35
   1  -5 -10  634.27   15.14
  -1   5  10  601.73   19.92
   1  -5  -9   25.47    1.04
   1  -5  -8  119.12    4.56
  -1   5   8  138.33    4.06
   1  -5  -7 1897.76   43.64
  -1   5   7 1877.85   43.07
   1  -5  -6 1294.74   41.35
  -1   5   6 1252.43   42.17
   1  -5  -5 1255.70   29.14
  -1   5   5 1381.04   45.03
   1  -5  -4  149.00    4.00
  -1   5   4  155.66    5.50
   1  -5  -3  973.74   31.02
  -1   5   3 1121.84   38.44
   1  -5  -2 2075.21   64.49
  -1   5   2 1883.45   62.13
   1  -5  -1 1471.35   33.65
   1  -5   2 1969.62   62.48
  -1   5  -2 2098.28   65.71
   1  -5   3 1091.64   25.48
  -1   5  -3 1075.65   34.38
   1  -5   4  144.90    5.15
  -1   5  -4  150.50    5.84
   1  -5   5 1324.51   30.43
  -1   5  -5 1291.53   29.12
   1  -5   6 1358.92   32.27
  -1   5  -6 1387.33   31.25
   1  -5   7 1989.18   64.56
  -1   5  -7 1937.03   60.42
   1  -5   8  137.91    5.23
  -1   5  -8  129.88    4.87
   1  -5   9   20.36    1.35
  -1   5  -9   23.41    0.92
   1  -5  10  659.29   22.25
  -1   5 -10  628.00   14.53
   1  -5  11 2607.92   82.35
  -1   5 -11 2491.23   79.70
   1  -5  12  436.50   10.42
  -1   5 -12  429.51   10.62
   1  -5  13   82.41    2.63
  -1   5 -13   76.49    3.21
   1  -5  14  544.11   19.44
  -1   5 -14  522.18   16.87
   1  -5  15  997.03   22.86
  -1   5 -15 1020.84   24.30
  -1   5 -16   74.64    3.49
   1  -5  17  208.93    5.73
  -1   5 -17  209.26    7.29
   1  -5  18  261.52   10.10
  -1   5 -18  291.39   10.08
   1  -5  19  692.88   16.14
  -1   5 -19  677.43   15.93
   1  -5  20  147.71    5.78
  -1   5 -20  146.70    5.91
   1  -5  21   17.64    2.05
  -1   5 -21   16.02    1.18
  -1   5 -22  107.48    3.21
  -1   5 -23  291.02    9.71
  -1   5 -24   79.99    2.67
   1  -5  25    6.13    2.47
  -1   5 -25    6.59    1.35
  -1   5 -26   48.64    2.20
  -1   5 -27  114.67    3.58
   1  -4 -27    7.92    1.51
   1  -4 -26   52.04    2.40
   1  -4 -25   12.84    1.52
  -1   4  25   11.00    2.27
   1  -4 -24   33.67    1.72
  -1   4  24   34.04    2.13
   1  -4 -23   74.75    3.78
  -1   4  23   80.21    4.44
   1  -4 -22  167.85    6.83
  -1   4  22  162.52    6.60
   1  -4 -21  111.80    4.62
  -1   4  21  116.38    5.55
   1  -4 -20  168.00    4.61
  -1   4  20  156.73    4.74
   1  -4 -19   12.73    1.03
   1  -4 -18  101.03    4.25
   1  -4 -17   63.68    2.91
  -1   4  17   59.83    3.01
   1  -4 -16   28.78    1.27
  -1   4  16   32.28    1.64
   1  -4 -15  394.38   15.16
  -1   4  15  403.77   14.43
   1  -4 -14  138.16    3.91
   1  -4 -13  532.52   13.05
  -1   4  13  529.32   18.29
   1  -4 -12   74.62    2.28
  -1   4  12   65.01    2.36
   1  -4 -11 1289.08   43.79
  -1   4  11 1326.90   31.63
   1  -4 -10  149.30    5.59
  -1   4  10  168.69    7.05
   1  -4  -9 1570.36   50.39
  -1   4   9 1718.73   57.30
   1  -4  -8  835.71   19.71
  -1   4   8  918.44   31.96
   1  -4  -6  805.87   18.79
  -1   4   6  867.44   28.00
   1  -4  -5 2519.02   80.48
  -1   4   5 2701.03   84.56
   1  -4  -4 1066.55   36.02
  -1   4   4 1086.84   25.93
  -1   4   3 3447.61  107.92
   1  -4  -2 1488.20   46.77
  -1   4   2 1533.78   34.77
  -1   4   1    0.34    0.25
   1  -4   2 1548.38   34.96
  -1   4  -2 1597.36   50.98
   1  -4   4 1084.27   35.80
  -1   4  -4 1042.97   33.44
   1  -4   5 2585.49   81.94
  -1   4  -5 2431.45   77.49
   1  -4   6  866.19   27.89
  -1   4  -6  846.16   19.52
   1  -4   8  910.61   30.58
  -1   4  -8  881.15   28.69
   1  -4   9 1698.57   38.87
  -1   4  -9 1673.92   38.01
   1  -4  10  161.97    6.57
  -1   4 -10  144.43    5.81
   1  -4  11 1351.09   30.83
  -1   4 -11 1347.52   30.70
   1  -4  12   59.26    2.96
  -1   4 -12   75.37    3.38
   1  -4  13  541.26   19.26
  -1   4 -13  504.38   16.35
  -1   4 -14  135.01    5.17
   1  -4  15  382.25   14.50
  -1   4 -15  389.59    9.86
   1  -4  16   35.07    2.25
  -1   4 -16   26.14    1.28
   1  -4  17   60.58    2.20
  -1   4 -17   62.72    2.13
   1  -4  18  103.14    4.35
  -1   4 -18  102.73    4.16
   1  -4  19    9.93    1.40
  -1   4 -19   11.62    0.86
  -1   4 -20  146.81    5.95
   1  -4  21  113.87    4.98
  -1   4 -21  113.62    4.56
  -1   4 -22  165.95    4.58
  -1   4 -23   75.77    2.58
   1  -4  24   31.63    2.90
  -1   4 -24   35.68    1.91
  -1   4 -25   13.13    1.32
   1  -4  26   63.78    3.32
  -1   4 -26   44.02    2.45
  -1   4 -27   11.36    1.43
   1  -3 -27    1.54    1.29
   1  -3 -26   40.83    3.27
   1  -3 -25  194.72    5.67
   1  -3 -24   34.13    1.87
  -1   3  24   36.61    2.14
   1  -3 -23   38.19    2.52
  -1   3  23   39.72    2.12
   1  -3 -22  165.73    4.31
   1  -3 -21  375.78    9.21
  -1   3  21  395.16   14.42
   1  -3 -20  189.95    7.12
  -1   3  20  220.00    8.32
   1  -3 -19  224.56    8.30
   1  -3 -18   93.87    3.92
  -1   3  18  101.01    5.28
   1  -3 -17  603.05   20.93
  -1   3  17  621.01   22.51
   1  -3 -16  182.68    6.61
   1  -3 -15  113.98    3.39
  -1   3  15  128.09    5.65
   1  -3 -14  297.33   11.12
   1  -3 -13 1632.68   52.67
  -1   3  13 1640.42   53.93
   1  -3 -12 1689.94   54.11
  -1   3  12 1753.64   41.11
   1  -3 -11  163.75    6.22
  -1   3  11  155.90    6.88
   1  -3 -10 1672.28   53.32
   1  -3  -9 1701.96   38.14
  -1   3   9 1754.79   56.46
   1  -3  -8 2576.82   58.36
  -1   3   8 2468.69   78.63
   1  -3  -7  928.11   30.47
  -1   3   7  945.03   31.87
   1  -3  -6   35.91    1.50
  -1   3   6   36.32    1.86
   1  -3  -3 2038.24   66.07
  -1   3   3 1936.58   61.62
   1  -3   1  794.13   26.63
  -1   3  -1  760.17   24.69
  -1   3  -3 1980.18   60.68
   1  -3   6   39.23    1.28
  -1   3  -6   38.33    1.57
  -1   3  -7 1019.99   32.95
   1  -3   8 2605.70   82.60
  -1   3  -9 1707.06   54.58
   1  -3  10 1724.77   39.95
  -1   3 -10 1692.97   54.34
   1  -3  11  156.98    5.74
  -1   3 -11  168.68    4.34
   1  -3  12 1542.84   51.15
  -1   3 -12 1864.41   59.61
   1  -3  13 1712.79   54.94
  -1   3 -13 1693.19   38.20
   1  -3  14  305.32   10.92
  -1   3 -14  300.24   10.66
   1  -3  15  123.00    4.72
  -1   3 -15  124.50    4.80
   1  -3  16  195.47    5.54
  -1   3 -16  199.60    6.94
  -1   3 -17  623.28   20.22
  -1   3 -18  101.17    2.96
   1  -3  19  238.49    9.50
  -1   3 -19  223.63    7.89
  -1   3 -20  191.53    5.02
  -1   3 -21  387.87    9.29
   1  -3  22  166.76    6.57
  -1   3 -22  163.31    5.39
  -1   3 -23   43.89    1.69
   1  -3  24   32.02    1.93
  -1   3 -24   35.67    2.21
   1  -3  25  202.91    8.76
  -1   3 -25  191.21    5.15
  -1   3 -26   43.78    2.10
  -1   3 -27    1.93    1.12
   1  -2 -27  109.95    4.86
  -1   2  27  116.56    4.11
   1  -2 -26   20.07    1.67
  -1   2  26   16.07    3.50
   1  -2 -25   78.03    2.90
  -1   2  25   87.43    4.65
   1  -2 -24   62.28    3.44
  -1   2  24   62.33    2.77
   1  -2 -23  143.87    4.05
  -1   2  23  164.33    6.68
   1  -2 -22   89.08    2.97
  -1   2  22   92.39    4.77
   1  -2 -21   93.38    3.96
  -1   2  21   92.64    3.25
   1  -2 -20  270.68    7.11
   1  -2 -19  374.02   14.01
   1  -2 -18  256.89    6.60
  -1   2  18  253.15    9.76
   1  -2 -17  259.18    7.00
  -1   2  17  281.78   10.32
   1  -2 -16  173.55    4.76
  -1   2  16  176.03    7.26
   1  -2 -15   92.42    2.86
  -1   2  15   98.29    4.60
   1  -2 -14 1051.49   34.06
  -1   2  14 1134.90   26.54
   1  -2 -13 1407.00   33.14
  -1   2  13 1400.17   45.69
   1  -2 -12  557.21   19.51
  -1   2  12  522.68   12.94
   1  -2 -11    9.41    1.05
  -1   2  11   10.54    0.74
   1  -2 -10  214.46    7.89
   1  -2  -9 1981.84   63.44
   1  -2  -8 1517.44   34.61
  -1   2   8 1487.51   48.28
   1  -2  -6  248.92    8.53
  -1   2   6  222.86    7.70
   1  -2  -5 1898.13   59.43
  -1   2   5 1789.75   56.47
   1  -2  -4   50.15    1.44
  -1   2   4   49.39    2.58
   1  -2   0  922.08   30.25
   1  -2   2  657.31   15.04
  -1   2  -2  747.02   24.30
   1  -2   4   52.06    1.55
  -1   2  -4   54.47    2.10
   1  -2   5 1971.48   61.78
   1  -2   6  242.98    6.33
  -1   2  -6  286.48    9.73
   1  -2   8 1600.27   51.81
  -1   2  -8 1543.01   34.66
  -1   2  -9 1992.44   45.04
   1  -2  10  223.55    8.37
  -1   2 -10  243.24    8.54
   1  -2  11   11.66    0.70
  -1   2 -12  527.96   12.44
  -1   2 -13 1416.33   32.39
  -1   2 -14 1119.00   25.70
   1  -2  15   98.02    4.14
  -1   2 -15   94.07    2.68
   1  -2  16  170.94    4.90
   1  -2  17  297.46   11.25
  -1   2 -17  265.08   10.53
   1  -2  18  258.50    6.80
   1  -2  19  413.32   14.65
  -1   2 -19  375.30    9.14
  -1   2 -20  285.81    7.19
  -1   2 -21   91.77    2.87
   1  -2  22  102.55    4.66
  -1   2 -22   85.36    3.56
   1  -2  23  152.90    5.26
  -1   2 -23  141.85    5.43
   1  -2  24   66.99    3.53
  -1   2 -24   66.06    2.47
  -1   2 -25   84.09    2.72
   1  -2  26   24.59    2.25
  -1   2 -26   19.07    1.56
   1  -2  27  111.47    4.13
  -1   2 -27  111.16    5.10
  -1   2 -28   21.36    1.54
   1  -1 -27   13.42    1.49
  -1   1  27   15.36    2.76
   1  -1 -26   10.75    1.20
   1  -1 -25  170.48    4.70
  -1   1  25  176.52    5.00
   1  -1 -24   73.53    2.58
  -1   1  24   86.56    4.43
   1  -1 -23   31.71    1.73
  -1   1  23   24.80    2.36
   1  -1 -22   85.11    2.73
   1  -1 -21  237.18    6.20
   1  -1 -20   59.34    1.99
   1  -1 -19    0.84    0.85
   1  -1 -18  150.65    6.75
  -1   1  18  160.40    6.96
   1  -1 -17  231.28    6.15
  -1   1  17  226.18    8.97
   1  -1 -16  225.45    8.39
  -1   1  16  223.18    6.20
   1  -1 -15  298.25   10.20
   1  -1 -14 1613.64   36.81
   1  -1 -13 1541.40   50.05
  -1   1  13 1668.76   55.46
   1  -1 -12   89.43    2.52
   1  -1 -11 1030.21   23.82
  -1   1  11  963.45   31.04
   1  -1 -10  829.34   19.03
  -1   1  10 1035.83   33.98
   1  -1  -9  745.26   24.16
  -1   1   9  713.94   17.46
   1  -1  -8 1191.95   26.86
  -1   1   8 1170.94   37.52
   1  -1   0   65.80    2.33
  -1   1   0   75.20    2.61
  -1   1  -8 1204.01   27.53
   1  -1   9  702.27   23.04
  -1   1  -9  760.46   17.87
  -1   1 -10  896.33   30.19
  -1   1 -11 1027.27   23.39
   1  -1  12  103.36    4.55
  -1   1 -12   83.26    3.65
   1  -1  13 1742.39   40.90
   1  -1  14 1622.34   52.52
  -1   1 -14 1605.85   51.54
   1  -1  15  289.69   11.08
  -1   1 -15  316.92   12.19
  -1   1 -16  238.34    8.53
  -1   1 -17  227.81    5.93
   1  -1  18  160.25    6.47
  -1   1 -18  153.37    6.01
  -1   1 -19    1.11    0.71
  -1   1 -20   56.19    1.80
   1  -1  21  246.35    9.30
  -1   1 -21  232.88    6.26
  -1   1 -22   90.27    2.71
   1  -1  23   30.21    2.78
  -1   1 -23   34.15    2.00
  -1   1 -24   76.66    2.50
   1  -1  25  170.01    7.46
  -1   1 -25  166.92    4.70
  -1   1 -26    8.88    1.54
   1  -1  27   14.32    2.80
  -1   1 -27   15.03    1.64
   1  -1  28   34.56    4.44
  -1   1 -28   39.00    1.76
   1   0 -27   53.59    2.56
  -1   0  27   53.84    2.77
   1   0 -26   -0.04    0.95
   1   0 -25   25.38    2.27
  -1   0  25   28.42    2.78
   1   0 -24  301.20   10.77
  -1   0  24  296.98   11.75
   1   0 -23   97.66    3.04
   1   0 -22   62.82    2.14
  -1   0  22   59.96    3.47
   1   0 -21   65.77    3.33
   1   0 -20  619.57   14.27
  -1   0  20  622.63   21.67
   1   0 -19   58.65    2.12
  -1   0  19   58.36    2.31
   1   0 -18  127.93    5.45
   1   0 -17  107.91    4.47
   1   0 -16 1065.11   24.18
  -1   0  16 1056.60   35.35
   1   0 -15  917.75   30.57
   1   0 -14  490.65   11.96
   1   0 -13  408.01    9.87
  -1   0  13  400.13   14.37
   1   0 -12 1349.80   31.08
   1   0 -11  469.50   16.77
   1   0 -10  483.15   11.93
   1   0  -8 1155.63   26.69
  -1   0   8 1227.67   41.36
   1   0  -7  137.71    5.12
   1   0  -6  556.28   13.25
  -1   0   6  587.83   14.44
   1   0  -5   47.66    1.98
   1   0  -3    3.60    0.34
   1   0   0    0.01    0.05
   1   0   1   57.75    1.98
  -1   0  -1    0.03    0.03
  -1   0  -2   89.30    2.97
  -1   0  -3    3.89    0.27
  -1   0  -4  256.65    6.13
   1   0   5   49.97    2.12
  -1   0  -5   55.23    2.13
   1   0   6  561.07   18.14
  -1   0  -6  594.81   19.33
   1   0   7  153.19    5.50
  -1   0  -7  156.98    5.33
  -1   0  -8 1200.00   27.56
   1   0   9   77.98    3.14
  -1   0  -9   81.07    3.29
   1   0  10  517.49   17.78
  -1   0 -10  473.77   15.94
  -1   0 -11  464.12   11.10
   1   0  12 1535.86   50.32
  -1   0 -12 1430.22   44.82
  -1   0 -13  401.43    9.93
  -1   0 -14  523.61   12.74
   1   0  15  955.80   31.95
  -1   0 -15  953.57   21.91
  -1   0 -16 1008.44   33.83
   1   0  17  115.06    5.35
  -1   0 -17  106.00    3.20
  -1   0 -18  121.88    3.51
  -1   0 -19   58.00    1.99
   1   0  20  618.77   14.78
  -1   0 -20  645.54   21.98
   1   0  21   70.96    3.58
  -1   0 -21   73.13    3.34
   1   0  22   61.55    3.50
  -1   0 -22   56.37    2.02
  -1   0 -23   99.99    2.97
   1   0  24  332.72   12.31
  -1   0 -24  318.00    7.91
   1   0  25   22.61    2.88
  -1   0 -25   23.30    1.43
  -1   0 -26   -0.01    0.97
   1   0  27   57.31    3.00
  -1   0 -27   54.44    3.35
  -1   0 -28  182.53    4.78
   1   1 -27   14.87    1.58
  -1  -1  27   13.89    2.61
   1   1 -26    9.75    1.32
   1   1 -25  175.16    4.83
   1   1 -24   85.44    2.66
  -1  -1  24   72.96    3.70
   1   1 -23   27.96    1.52
  -1  -1  23   30.59    1.73
   1   1 -22   86.24    2.75
   1   1 -21  244.05    6.28
   1   1 -20   52.88    1.94
   1   1 -19    0.78    0.56
   1   1 -18  154.11    6.28
  -1  -1  18  152.11    6.42
  -1  -1  17  231.79    9.03
   1   1 -16  220.57    7.65
  -1  -1  16  221.09    8.82
   1   1 -15  310.63   12.08
  -1  -1  15  286.08    7.49
   1   1 -14 1533.29   49.55
  -1  -1  14 1575.04   49.71
   1   1 -13 1548.25   50.99
  -1  -1  13 1610.93   52.87
   1   1 -12   92.85    2.60
   1   1 -11  950.68   33.29
  -1  -1  11 1034.39   33.60
   1   1 -10  877.84   20.70
   1   1  -9  732.31   24.53
  -1  -1   9  752.35   24.63
  -1  -1   5   -0.25    0.29
   1   1   0   66.77    2.54
  -1  -1   0   62.02    2.05
   1   1   8 1162.25   38.39
   1   1   9  794.65   26.73
  -1  -1 -10  939.22   30.43
   1   1  11 1016.33   35.27
  -1  -1 -11  960.43   31.58
  -1  -1 -12   96.68    2.82
  -1  -1 -13 1624.45   36.20
   1   1  14 1667.32   37.47
  -1  -1 -14 1564.56   50.72
   1   1  15  307.38   11.47
  -1  -1 -15  299.55   10.85
   1   1  16  218.60    5.95
  -1  -1 -16  209.49    5.61
   1   1  17  241.22    9.16
  -1  -1 -17  218.35    5.44
   1   1  18  160.10    6.18
  -1  -1 -18  157.05    4.64
   1   1  19    0.49    1.42
  -1  -1 -19    0.48    0.64
   1   1  20   58.63    3.20
  -1  -1 -20   51.92    1.90
   1   1  21  239.34    8.73
  -1  -1 -21  251.00    9.29
  -1  -1 -22   88.12    3.81
   1   1  23   36.76    2.72
  -1  -1 -23   29.93    2.55
   1   1  24   78.01    4.28
  -1  -1 -24   82.56    2.69
   1   1  25  171.18    5.23
  -1  -1 -25  178.59    4.79
  -1  -1 -26   10.71    1.23
   1   1  27   16.00    2.99
  -1  -1 -27   14.99    1.66
   1   1  28   40.02    4.50
  -1  -1 -28   40.28    1.53
   1   2 -27  106.10    3.30
  -1  -2  27  116.88    5.39
   1   2 -26   19.35    1.83
  -1  -2  26   15.54    3.13
   1   2 -25   84.76    2.81
   1   2 -24   64.09    2.33
  -1  -2  24   57.46    3.84
   1   2 -23  153.53    4.14
   1   2 -22   86.04    2.74
   1   2 -21   88.59    2.78
   1   2 -20  280.46    7.27
   1   2 -19  396.36   14.80
  -1  -2  19  366.85   14.05
   1   2 -18  245.07    6.39
   1   2 -17  282.27    7.10
  -1  -2  17  258.88    7.20
   1   2 -16  160.94    4.62
   1   2 -15   88.78    3.78
   1   2 -14 1205.83   28.50
  -1  -2  14 1098.87   26.33
   1   2 -13 1346.46   42.81
  -1  -2  13 1352.51   32.25
   1   2 -12  515.82   18.42
  -1  -2  12  544.19   19.51
   1   2 -10  210.34    7.65
   1   2  -9 2047.05   65.49
  -1  -2   9 1909.72   61.69
   1   2  -8 1559.33   35.51
  -1  -2   8 1475.26   34.94
   1   2  -5    0.20    0.39
   1   2  -4   50.65    1.62
  -1  -2   4   47.08    1.91
   1   2  -3 1646.42   51.62
   1   2  -2  675.70   22.05
  -1  -2   2  446.15   14.25
   1   2   2  693.40   22.15
  -1  -2  -2  585.06   19.63
  -1  -2  -4   52.01    2.05
   1   2   6  271.89    9.44
  -1  -2  -6  230.42    8.26
  -1  -2  -8 1546.16   34.99
   1   2   9 2089.40   66.86
  -1  -2  -9 2004.90   62.52
   1   2  10  242.22    6.27
  -1  -2 -10  209.20    7.82
  -1  -2 -11   12.16    0.63
  -1  -2 -12  541.32   18.33
  -1  -2 -13 1429.73   46.58
  -1  -2 -14 1130.50   25.82
   1   2  15   94.00    4.05
  -1  -2 -15   92.89    3.82
  -1  -2 -16  171.63    5.12
   1   2  17  260.47    9.75
  -1  -2 -17  287.63   11.17
   1   2  18  261.20   10.16
  -1  -2 -18  272.31   10.81
  -1  -2 -19  401.86   10.01
  -1  -2 -20  290.61    7.96
   1   2  21   97.40    4.36
  -1  -2 -21   89.62    3.88
  -1  -2 -22   89.79    2.83
  -1  -2 -23  150.64    4.31
   1   2  24   66.97    3.97
  -1  -2 -24   62.75    3.35
  -1  -2 -25   90.28    2.99
  -1  -2 -26   17.05    1.49
   1   2  27  113.12    5.81
  -1  -2 -27  114.83    4.12
   1   2  28   27.91    4.36
  -1  -2 -28   23.26    2.81
   1   3 -27    1.46    1.08
   1   3 -26   47.51    2.22
  -1  -3  26   45.92    3.47
   1   3 -25  197.69    5.17
  -1  -3  25  204.67    8.06
   1   3 -24   33.75    1.58
  -1  -3  24   37.93    2.78
   1   3 -23   41.12    1.74
  -1  -3  23   38.51    1.97
   1   3 -22  162.29    4.60
   1   3 -21  395.65    9.47
   1   3 -20  214.55    5.96
  -1  -3  20  205.73    8.20
   1   3 -19  222.99    8.01
  -1  -3  19  228.53    6.29
   1   3 -18   95.92    2.86
   1   3 -17  622.52   15.47
   1   3 -16  179.34    6.77
   1   3 -15  122.79    3.39
   1   3 -14  290.85    7.27
   1   3 -13 1755.53   56.13
   1   3 -12 1687.53   38.14
  -1  -3  12 1861.74   60.57
   1   3 -11  152.92    6.13
   1   3 -10 1713.80   56.11
  -1  -3  10 1696.81   55.73
   1   3  -9 1699.59   38.33
  -1  -3   9 1745.30   56.67
   1   3  -8 2440.14   54.18
  -1  -3   8 2709.34   86.30
  -1  -3   7  947.20   31.13
   1   3  -3 1961.42   61.83
  -1  -3   3 1996.89   63.07
   1   3  -1  889.01   19.67
  -1  -3   1  736.12   23.80
   1   3   1  735.15   25.76
  -1  -3  -1  847.11   26.66
   1   3   6   36.22    1.78
  -1  -3  -6   37.81    1.54
   1   3   7  996.82   22.40
  -1  -3  -7  980.33   31.71
   1   3   9 1862.21   59.97
  -1  -3  -9 1775.31   56.57
   1   3  10 1561.06   50.44
  -1  -3 -10 1656.73   52.95
   1   3  11  182.07    6.58
  -1  -3 -11  163.02    6.82
   1   3  12 1877.54   43.25
  -1  -3 -12 1859.80   58.83
   1   3  13 1681.24   55.00
  -1  -3 -13 1720.96   39.21
   1   3  14  317.01   10.79
  -1  -3 -14  292.79   10.38
   1   3  15  118.02    3.52
  -1  -3 -15  128.43    5.34
   1   3  16  198.66    5.57
  -1  -3 -16  185.74    6.97
  -1  -3 -17  626.37   22.49
  -1  -3 -18   99.66    2.88
   1   3  19  226.40    8.49
  -1  -3 -19  225.93    5.99
  -1  -3 -20  217.59    5.76
  -1  -3 -21  389.64   13.64
   1   3  22  169.58    4.85
  -1  -3 -22  165.58    6.49
   1   3  23   45.26    2.39
  -1  -3 -23   43.98    1.88
  -1  -3 -24   33.70    1.93
  -1  -3 -25  213.63    8.64
  -1  -3 -26   43.98    2.09
   1   3  27    2.00    2.77
  -1  -3 -27   -0.14    2.30
   1   3  28   31.62    4.29
  -1  -3 -28   35.33    2.16
   1   4 -26   52.07    2.45
  -1  -4  26   45.76    3.78
   1   4 -25   11.07    1.16
  -1  -4  25   11.52    1.90
   1   4 -24   36.14    1.64
  -1  -4  24   34.62    1.77
   1   4 -23   78.60    2.67
   1   4 -22  154.05    4.39
  -1  -4  22  164.18    4.90
   1   4 -21  116.48    4.36
  -1  -4  21  114.69    5.08
   1   4 -20  156.14    4.26
   1   4 -19   12.38    0.93
   1   4 -18  107.54    2.99
   1   4 -17   60.53    2.90
   1   4 -16   31.06    1.29
  -1  -4  16   28.14    2.04
   1   4 -15  370.35    9.28
  -1  -4  15  403.86   10.63
   1   4 -14  116.89    4.83
  -1  -4  14  142.15    5.87
   1   4 -13  528.06   12.81
  -1  -4  13  542.74   19.86
   1   4 -12   53.71    1.63
  -1  -4  12   78.21    3.35
   1   4 -11 1360.09   31.20
  -1  -4  11 1331.66   30.69
   1   4 -10  169.10    6.46
   1   4  -9 1665.07   53.70
  -1  -4   9 1513.42   34.47
   1   4  -8  852.76   20.06
   1   4  -6   -0.76    0.50
  -1  -4   6  826.10   26.93
   1   4  -5 2532.24   82.60
  -1  -4   5 2416.73   74.77
   1   4  -4 1064.90   34.97
  -1  -4   4 1043.43   32.17
   1   4  -3 2724.18   87.00
   1   4  -2 1524.51   47.53
  -1  -4   2 1560.52   48.91
   1   4   0    7.13    0.58
  -1  -4   0    4.62    0.42
   1   4   2 1542.78   48.38
  -1  -4  -2 1563.08   49.60
   1   4   4 1166.31   26.23
  -1  -4  -4 1151.38   37.17
   1   4   6  819.37   26.64
  -1  -4  -6  924.39   30.24
   1   4   8  842.94   20.33
  -1  -4  -8  872.93   27.93
   1   4   9 1688.07   38.48
  -1  -4  -9 1689.64   54.86
   1   4  10  153.55    5.98
  -1  -4 -10  169.28    4.49
   1   4  11 1382.69   44.96
  -1  -4 -11 1382.11   32.42
   1   4  12   74.07    3.11
  -1  -4 -12   59.92    2.70
  -1  -4 -13  564.73   13.49
  -1  -4 -14  125.73    3.66
  -1  -4 -15  388.72   13.34
   1   4  16   24.02    1.69
  -1  -4 -16   33.74    1.96
  -1  -4 -17   57.98    1.92
   1   4  18  102.88    4.81
  -1  -4 -18  108.05    4.22
  -1  -4 -19   11.10    1.64
  -1  -4 -20  157.63    4.30
  -1  -4 -21  117.18    4.86
   1   4  22  169.45    8.22
  -1  -4 -22  157.95    4.27
  -1  -4 -23   76.68    2.72
  -1  -4 -24   30.68    2.20
  -1  -4 -25    9.74    1.15
   1   4  26   45.66    4.00
  -1  -4 -26   52.51    2.29
   1   4  27   11.57    3.74
  -1  -4 -27    8.85    1.48
   1   4  28   27.12    2.98
  -1  -4 -28   20.08    2.03
   1   5 -26   38.51    1.79
  -1  -5  26   43.78    2.95
   1   5 -25    6.42    1.05
   1   5 -24   74.05    4.52
  -1  -5  24   75.93    4.45
   1   5 -23  277.22    6.94
   1   5 -22  117.28    3.46
  -1  -5  22  107.94    4.64
   1   5 -21   17.53    1.18
  -1  -5  21   18.25    2.22
   1   5 -20  151.40    5.36
  -1  -5  20  134.60    5.62
   1   5 -19  715.85   24.66
  -1  -5  19  674.90   16.48
   1   5 -18  236.63    8.89
  -1  -5  18  273.31    7.35
   1   5 -17  216.63    5.54
  -1  -5  17  220.60    6.50
   1   5 -16   78.45    2.38
  -1  -5  16   76.20    2.66
   1   5 -15 1047.78   34.68
  -1  -5  15 1081.39   36.68
   1   5 -14  538.07   19.27
   1   5 -13   80.48    2.62
  -1  -5  13   68.68    3.26
   1   5 -12  410.52   13.81
   1   5 -11 2605.31   58.27
  -1  -5  11 2491.29   56.95
   1   5 -10  621.92   14.44
  -1  -5  10  612.45   14.91
   1   5  -9   20.83    1.21
   1   5  -7   -0.11    0.41
   1   5  -6 1272.23   41.12
  -1  -5   6 1287.86   41.19
   1   5  -5 1268.33   41.00
  -1  -5   5 1211.98   27.14
   1   5  -4  152.05    5.81
  -1  -5   4  149.51    3.85
   1   5  -3 1128.82   25.68
  -1  -5   3  998.29   31.77
   1   5  -2 2051.65   46.17
  -1  -5   2 2138.38   47.86
   1   5  -1 1571.93   49.93
  -1  -5   1 1487.59   46.60
   1   5   0    4.59    0.56
  -1  -5   0    6.59    0.48
   1   5   1 1574.89   49.96
  -1  -5  -1 1578.35   36.27
   1   5   2 2267.37   49.97
  -1  -5  -2 2055.80   63.83
   1   5   3 1095.13   25.27
  -1  -5  -3 1214.52   40.92
   1   5   4  157.05    4.35
  -1  -5  -4  153.19    5.66
   1   5   5 1300.20   30.04
  -1  -5  -5 1315.88   42.69
   1   5   6 1332.15   43.92
  -1  -5  -6 1352.62   31.19
   1   5   7 1928.21   61.55
  -1  -5  -7 1980.03   62.02
   1   5   8  134.20    5.53
  -1  -5  -8  146.15    5.67
   1   5   9   24.87    1.38
  -1  -5  -9   20.23    1.18
   1   5  10  618.15   21.02
  -1  -5 -10  668.09   22.39
  -1  -5 -11 2610.29   58.97
  -1  -5 -12  447.89   11.08
   1   5  13   76.20    3.21
  -1  -5 -13   84.61    3.48
  -1  -5 -14  537.36   19.73
  -1  -5 -15  998.53   24.09
   1   5  16   79.98    3.65
  -1  -5 -16   81.83    3.72
   1   5  17  223.84    9.41
  -1  -5 -17  214.11    8.54
  -1  -5 -18  258.75    6.65
  -1  -5 -19  716.19   24.58
  -1  -5 -20  154.16    4.42
   1   5  21   17.10    2.02
  -1  -5 -21   20.38    1.93
   1   5  22  116.98    3.73
  -1  -5 -22  119.34    5.03
  -1  -5 -23  291.68    7.45
   1   5  24   82.97    4.79
  -1  -5 -24   79.92    4.15
  -1  -5 -25    4.98    1.50
  -1  -5 -26   41.82    2.01
  -1  -5 -27  116.13    3.64
   1   5  28    7.87    4.24
  -1  -5 -28    6.10    2.14
   1   6 -25   85.79    3.53
  -1  -6  25   93.18    3.47
   1   6 -24    3.17    1.13
  -1  -6  24    4.23    1.37
   1   6 -23   51.60    2.91
  -1  -6  23   55.85    3.55
   1   6 -22  134.31    5.30
  -1  -6  22  135.92    5.69
   1   6 -21  252.72   10.31
  -1  -6  21  270.14   10.69
   1   6 -20  134.32    5.26
   1   6 -19  109.78    4.89
  -1  -6  19  118.98    3.79
   1   6 -18   65.87    2.18
  -1  -6  18   61.77    3.68
   1   6 -17   31.50    1.37
   1   6 -16  339.37   12.83
  -1  -6  16  362.64    9.79
   1   6 -15  175.96    6.83
   1   6 -14  116.58    3.62
  -1  -6  14  120.82    5.91
   1   6 -13  126.36    5.37
   1   6 -12  469.94   17.01
  -1  -6  12  478.57   11.81
   1   6 -11  838.15   27.90
  -1  -6  11  813.82   28.27
   1   6 -10  508.59   17.48
   1   6  -8   -0.02    0.46
  -1  -6   7  706.59   16.42
   1   6  -6   37.67    1.79
  -1  -6   6   54.45    2.65
   1   6  -5 1084.72   36.89
  -1  -6   5 1093.57   34.80
   1   6  -4  127.86    5.18
  -1  -6   4  131.91    4.51
   1   6  -3 2442.41   75.26
  -1  -6   3 2465.02   53.66
   1   6  -2  791.22   18.87
  -1  -6   2  739.04   16.73
   1   6  -1 2851.08   64.37
  -1  -6   1 2923.91   94.64
   1   6   0  324.97    7.82
  -1  -6   0  309.68   10.46
   1   6   1 2933.09   92.98
  -1  -6  -1 2781.29   88.90
   1   6   2  778.82   17.94
  -1  -6  -2  779.32   25.93
   1   6   3 2811.71   89.59
  -1  -6  -3 2597.05   82.82
   1   6   4  140.66    5.03
  -1  -6  -4  130.48    3.58
   1   6   5 1215.66   27.90
  -1  -6  -5 1131.07   37.28
   1   6   6   60.28    2.85
  -1  -6  -6   42.29    1.97
   1   6   7  737.34   17.52
  -1  -6  -7  759.14   25.05
   1   6   8  169.94    4.77
  -1  -6  -8  191.60    6.74
   1   6   9  258.06    7.18
  -1  -6  -9  262.87    9.53
   1   6  10  542.35   13.35
  -1  -6 -10  520.41   17.69
   1   6  11  841.56   27.91
  -1  -6 -11  889.81   28.48
   1   6  12  488.83   17.20
  -1  -6 -12  502.15   12.39
   1   6  13  131.71    3.79
  -1  -6 -13  132.25    4.90
   1   6  14  132.10    4.96
  -1  -6 -14  125.29    3.50
   1   6  15  195.28    7.33
  -1  -6 -15  189.92    7.60
   1   6  16  385.76   15.20
  -1  -6 -16  349.95   13.46
   1   6  17   40.96    2.36
  -1  -6 -17   35.73    1.94
   1   6  18   62.41    2.47
  -1  -6 -18   72.23    3.81
  -1  -6 -19  115.60    3.45
   1   6  20  148.43    6.00
  -1  -6 -20  146.65    5.64
  -1  -6 -21  247.84    6.56
   1   6  22  132.29    5.57
  -1  -6 -22  140.84    6.34
  -1  -6 -23   49.83    1.99
  -1  -6 -24    3.36    1.23
   1   6  25   93.25    5.29
  -1  -6 -25   86.14    2.87
   1   6  26   53.12    4.44
  -1  -6 -26   48.98    3.55
   1   6  27   47.55    4.12
  -1  -6 -27   46.05    2.71
  -1  -6 -28   10.71    2.32
   1   7 -25    0.66    0.98
   1   7 -24   16.12    1.64
   1   7 -23  117.16    5.33
   1   7 -22   11.45    1.69
  -1  -7  22   16.17    2.28
   1   7 -21   53.53    2.58
   1   7 -20  149.99    4.18
  -1  -7  20  147.87    6.33
   1   7 -19  207.75    5.77
  -1  -7  19  190.97    6.87
   1   7 -18  225.42    9.01
   1   7 -17   36.82    1.54
  -1  -7  17   31.19    1.58
   1   7 -16  502.11   18.64
   1   7 -15  307.95   11.71
  -1  -7  15  319.93   13.07
   1   7 -14   84.47    2.60
  -1  -7  14   84.18    3.60
   1   7 -13  121.58    5.20
  -1  -7  13  120.64    5.48
   1   7 -12  704.30   16.78
  -1  -7  12  722.43   17.64
   1   7 -11 1091.57   36.82
  -1  -7  10    0.08    1.03
  -1  -7   9  572.14   19.36
  -1  -7   8 1363.91   31.56
   1   7  -7  597.91   21.94
  -1  -7   7  620.49   15.31
   1   7  -6  162.28    4.25
  -1  -7   6  140.62    5.77
   1   7  -5 1351.59   31.54
  -1  -7   5 1418.19   46.93
  -1  -7   4 3578.48  112.03
   1   7  -3 1060.87   35.35
  -1  -7   3 1049.64   33.70
   1   7  -2   93.17    3.96
  -1  -7   2   95.29    2.72
   1   7  -1 1160.93   37.38
  -1  -7   1 1192.91   27.06
   1   7   1 1203.21   40.13
  -1  -7  -1 1179.23   27.87
   1   7   2   99.24    3.81
  -1  -7  -2   95.39    2.81
   1   7   3 1149.07   37.20
  -1  -7  -3 1106.19   24.91
   1   7   5 1412.03   32.19
  -1  -7  -5 1372.80   43.82
   1   7   6  159.12    5.95
  -1  -7  -6  169.81    6.13
   1   7   7  609.69   22.97
  -1  -7  -7  656.64   16.29
   1   7   8 1448.90   47.03
  -1  -7  -8 1342.00   42.54
   1   7   9  571.64   19.32
  -1  -7  -9  565.71   18.60
  -1  -7 -10   97.30    2.94
   1   7  11 1208.27   27.36
  -1  -7 -11 1066.85   36.66
   1   7  12  779.75   18.22
  -1  -7 -12  748.67   26.82
   1   7  13  121.85    4.75
  -1  -7 -13  126.41    4.83
  -1  -7 -14   90.57    2.86
  -1  -7 -15  297.97   10.39
   1   7  16  484.68   16.46
  -1  -7 -16  510.66   17.13
   1   7  17   30.98    2.28
  -1  -7 -17   33.57    1.50
   1   7  18  243.05    9.24
  -1  -7 -18  230.32    8.42
   1   7  19  208.06    8.19
  -1  -7 -19  205.48    7.75
   1   7  20  152.81    6.67
  -1  -7 -20  148.41    6.23
  -1  -7 -21   53.44    2.10
   1   7  22   15.32    2.16
  -1  -7 -22   13.24    2.07
  -1  -7 -23  129.74    5.86
   1   7  24   25.06    2.31
  -1  -7 -24   15.96    1.52
   1   7  25    1.74    2.82
  -1  -7 -25    1.41    1.73
   1   7  26   30.20    3.41
  -1  -7 -26   35.88    3.10
  -1  -7 -27   24.29    1.87
   1   8 -24    0.75    1.29
  -1  -8  24    0.02    2.28
   1   8 -23   42.69    1.76
   1   8 -22  327.93    8.20
  -1  -8  22  338.21    8.37
   1   8 -21   93.55    2.86
   1   8 -20   37.72    2.23
   1   8 -19   27.17    2.04
  -1  -8  19   19.11    2.17
   1   8 -18  386.78   10.18
  -1  -8  18  354.22   12.65
   1   8 -17  184.52    7.05
  -1  -8  17  175.47    7.66
   1   8 -16   48.34    2.73
  -1  -8  16   49.81    3.12
   1   8 -15  172.01    4.41
  -1  -8  15  174.92    5.10
   1   8 -14  623.55   21.90
  -1  -8  14  651.50   15.73
   1   8 -13  286.37   10.30
  -1  -8  13  275.32   11.43
   1   8 -12  106.68    3.32
   1   8 -11   98.47    4.38
  -1  -8  11   83.80    4.01
   1   8 -10   23.52    3.82
  -1  -8   9  384.18   13.48
   1   8  -8  452.05   11.50
  -1  -8   8  413.17   14.53
   1   8  -7  233.76    8.92
  -1  -8   7  216.74    7.59
   1   8  -6  670.94   22.91
   1   8  -5   71.82    2.28
  -1  -8   5   61.62    2.43
   1   8  -4   71.70    2.10
  -1  -8   4   78.49    3.13
   1   8  -3  545.06   13.15
  -1  -8   3  561.68   18.50
   1   8  -2  189.79    7.34
  -1  -8   2  190.24    6.44
   1   8  -1   13.77    0.77
  -1  -8   1   11.94    1.04
   1   8   0  104.76    4.00
  -1  -8   0  102.76    3.87
   1   8   1   12.33    0.71
  -1  -8  -1   10.50    0.84
   1   8   2  193.84    6.96
  -1  -8  -2  195.65    7.11
   1   8   3  568.19   18.94
  -1  -8  -3  555.36   13.50
   1   8   4   82.90    2.39
  -1  -8  -4   71.46    3.22
   1   8   5   63.55    1.92
  -1  -8  -5   69.42    2.25
   1   8   6  663.81   21.88
  -1  -8  -6  712.63   23.44
   1   8   7  227.87    8.04
  -1  -8  -7  261.76    9.57
   1   8   8  443.38   15.69
  -1  -8  -8  448.21   15.39
   1   8   9  432.41   15.78
  -1  -8  -9  391.50   14.45
   1   8  10  643.43   15.55
  -1  -8 -10  604.57   20.99
  -1  -8 -11   96.01    2.85
   1   8  12  125.36    4.85
  -1  -8 -12  113.01    3.33
   1   8  13  282.89   10.53
  -1  -8 -13  301.36    8.10
   1   8  14  692.00   23.83
  -1  -8 -14  662.89   21.77
   1   8  15  198.51    6.00
  -1  -8 -15  178.90    4.85
   1   8  16   50.11    2.02
  -1  -8 -16   49.28    2.50
   1   8  17  190.74    7.43
  -1  -8 -17  198.96    7.32
   1   8  18  370.61   13.73
  -1  -8 -18  409.29   14.29
   1   8  19   19.73    2.21
  -1  -8 -19   26.41    2.12
   1   8  20   37.69    2.72
  -1  -8 -20   34.35    2.17
  -1  -8 -21   99.49    3.35
  -1  -8 -22  345.80   11.68
   1   8  23   39.73    3.21
  -1  -8 -23   40.16    2.00
  -1  -8 -24    0.42    1.50
  -1  -8 -25   24.70    2.20
   1   8  26  199.80    6.80
  -1  -8 -26  169.47    5.91
  -1  -8 -27   10.87    3.74
   1   9 -23   52.07    3.26
  -1  -9  23   60.29    3.75
   1   9 -22   44.06    2.01
   1   9 -21   25.16    1.40
  -1  -9  21   30.39    2.44
   1   9 -20   56.93    2.72
   1   9 -19   83.23    3.66
  -1  -9  19   94.68    4.55
   1   9 -18   39.30    1.90
  -1  -9  18   37.66    1.94
   1   9 -17  123.72    5.26
  -1  -9  17  131.37    5.66
   1   9 -16  141.24    5.60
   1   9 -15  298.97    7.41
  -1  -9  15  296.56    8.12
   1   9 -14   35.16    2.29
  -1  -9  14   37.05    1.97
   1   9 -13  218.92    8.17
  -1  -9  13   72.84    4.56
   1   9 -12  530.79   12.73
  -1  -9  12  542.54   19.05
  -1  -9  10  125.88    3.61
   1   9  -9  193.88    7.54
  -1  -9   9  188.64    6.83
   1   9  -8  384.37   13.72
  -1  -9   8  415.69   13.47
   1   9  -7  338.20   12.29
  -1  -9   7  317.57    8.69
   1   9  -6  803.20   19.54
  -1  -9   6  836.30   27.09
   1   9  -5 1304.06   29.90
  -1  -9   5 1376.07   42.83
   1   9  -4 1126.47   37.59
  -1  -9   4 1087.64   35.20
   1   9  -3  953.47   31.73
  -1  -9   3  987.79   31.72
   1   9  -2   91.86    2.61
  -1  -9   2  105.09    4.02
   1   9  -1 1658.42   54.08
  -1  -9   1 1718.50   54.34
   1   9   0 2810.43   88.04
  -1  -9   0 2767.22   87.27
   1   9   1 1733.63   56.08
  -1  -9  -1 1711.78   39.11
   1   9   2   97.45    2.65
  -1  -9  -2   95.80    4.55
   1   9   3  985.77   22.86
  -1  -9  -3  946.60   31.77
   1   9   4 1127.95   37.52
  -1  -9  -4 1162.62   37.46
   1   9   5 1455.49   48.36
  -1  -9  -5 1348.34   30.63
   1   9   6  803.00   26.04
  -1  -9  -6  804.64   19.16
   1   9   7  333.56    8.58
  -1  -9  -7  338.13   12.07
   1   9   8  435.49   10.87
  -1  -9  -8  408.85   15.03
   1   9   9  193.76    7.42
  -1  -9  -9  188.47    5.07
   1   9  10  133.87    3.94
  -1  -9 -10  135.46    3.82
   1   9  11  483.63   17.12
  -1  -9 -11  502.32   17.23
   1   9  12  551.44   18.28
  -1  -9 -12  558.23   18.82
   1   9  13  229.55    6.40
  -1  -9 -13  227.92    6.20
   1   9  14   37.87    2.35
  -1  -9 -14   32.01    1.88
   1   9  15  305.09    7.76
  -1  -9 -15  324.30   10.96
   1   9  16  149.18    4.15
  -1  -9 -16  135.22    4.97
   1   9  17  136.85    4.12
  -1  -9 -17  131.50    5.04
  -1  -9 -18   41.00    1.80
  -1  -9 -19   86.87    2.96
   1   9  20   52.65    3.00
  -1  -9 -20   57.31    2.85
   1   9  21   32.12    2.07
  -1  -9 -21   24.17    2.40
   1   9  22   50.96    3.76
  -1  -9 -22   51.29    2.41
  -1  -9 -23   61.72    2.61
   1   9  24    3.38    2.96
  -1  -9 -24    4.88    2.46
   1   9  25   22.45    4.01
  -1  -9 -25   23.52    1.93
   1   9  26   32.88    4.21
  -1  -9 -26   36.68    2.79
   1  10 -22   56.58    2.51
  -1 -10  22   52.81    3.78
   1  10 -21   95.40    4.14
  -1 -10  21   73.15    4.39
   1  10 -20   37.83    2.18
   1  10 -19   76.94    2.48
  -1 -10  19   58.73    2.98
   1  10 -18   67.93    3.06
   1  10 -17  242.56    6.30
  -1 -10  17  224.62    6.40
   1  10 -16  322.55    8.19
  -1 -10  16  324.36   11.86
   1  10 -15  201.59    7.28
   1  10 -14   45.74    2.64
  -1 -10  14   40.13    2.83
   1  10 -13    7.57    1.31
  -1 -10  13   -0.80    1.38
  -1 -10  11  249.65    6.97
   1  10 -10   98.24    3.04
  -1 -10  10  110.43    3.25
   1  10  -9   59.39    2.91
  -1 -10   9   63.17    2.69
   1  10  -8  342.64   12.37
  -1 -10   8  339.92   11.74
   1  10  -7  335.34   11.83
  -1 -10   7  352.32   11.87
   1  10  -6  562.49   14.18
  -1 -10   6  557.40   13.85
   1  10  -5  365.28    9.18
  -1 -10   5  380.69   13.74
   1  10  -4  105.75    4.29
  -1 -10   4  118.00    4.29
   1  10  -3  207.11    7.72
  -1 -10   3  192.08    7.52
   1  10  -2  145.05    5.66
  -1 -10   2  133.09    5.44
   1  10  -1  482.21   16.88
  -1 -10   1  479.75   17.06
   1  10   0  105.71    3.08
  -1 -10   0  112.36    4.52
   1  10   1  485.12   16.65
  -1 -10  -1  493.40   17.38
   1  10   2  135.12    3.71
  -1 -10  -2  155.17    6.77
   1  10   3  194.38    7.60
  -1 -10  -3  201.53    5.69
   1  10   4  128.32    3.62
  -1 -10  -4  110.15    5.04
   1  10   5  380.93    9.48
  -1 -10  -5  359.60    8.96
   1  10   6  557.57   13.95
  -1 -10  -6  548.53   21.39
   1  10   7  364.51    8.98
  -1 -10  -7  336.51   11.87
   1  10   8  358.58   12.72
  -1 -10  -8  358.14    9.16
   1  10   9   66.39    3.22
  -1 -10  -9   69.72    2.35
   1  10  10  121.11    4.84
  -1 -10 -10  118.10    5.20
   1  10  11  269.03   10.23
  -1 -10 -11  258.93    9.81
   1  10  12  199.32    7.86
  -1 -10 -12  202.04    5.48
   1  10  13    5.20    1.17
  -1 -10 -13    6.39    0.98
   1  10  14   42.06    2.45
  -1 -10 -14   43.98    2.25
   1  10  15  206.87    5.41
  -1 -10 -15  210.77    5.69
   1  10  16  340.12   13.97
  -1 -10 -16  346.40    8.62
   1  10  17  240.07    8.94
  -1 -10 -17  261.73    9.55
   1  10  18   66.76    4.13
  -1 -10 -18   75.35    3.66
  -1 -10 -19   82.16    3.58
   1  10  20   39.77    3.04
  -1 -10 -20   51.76    3.25
   1  10  21   87.98    4.69
  -1 -10 -21   99.04    4.16
  -1 -10 -22   65.48    2.54
   1  10  23   44.14    4.41
  -1 -10 -23   46.44    2.91
   1  10  24   37.00    2.90
  -1 -10 -24   41.46    2.91
  -1 -10 -25   31.43    1.98
   1  11 -21   25.83    1.88
  -1 -11  21   21.16    2.25
   1  11 -20  103.98    4.02
   1  11 -19  109.02    3.44
  -1 -11  19  108.52    5.02
   1  11 -18   38.48    2.62
   1  11 -17   27.14    1.38
  -1 -11  17   26.83    2.07
   1  11 -16  143.16    6.28
   1  11 -15  222.91    6.16
  -1 -11  15  231.27    6.12
   1  11 -14  191.43    6.80
  -1 -11  14  188.13    6.76
  -1 -11  12   46.19    1.78
   1  11 -10  581.99   19.03
  -1 -11  10  562.37   19.71
   1  11  -9  130.25    5.72
  -1 -11   9  121.84    4.65
   1  11  -8   62.21    2.94
  -1 -11   8   61.61    2.78
   1  11  -7  358.82   12.90
  -1 -11   7  364.76   12.93
   1  11  -6  647.59   21.40
  -1 -11   6  645.65   15.47
   1  11  -5  179.58    7.08
  -1 -11   5  169.01    4.41
   1  11  -4   47.80    2.25
  -1 -11   4   49.34    2.51
   1  11  -3  205.43    7.42
  -1 -11   3  199.30    7.52
   1  11  -2  578.34   13.64
  -1 -11   2  588.90   19.39
   1  11  -1  209.15    7.81
  -1 -11   1  203.61    5.43
   1  11   0   35.67    1.39
  -1 -11   0   34.89    1.77
   1  11   1  203.47    5.52
  -1 -11  -1  195.10    7.62
   1  11   2  591.81   14.24
  -1 -11  -2  577.92   14.78
   1  11   3  197.40    7.54
  -1 -11  -3  206.60    5.73
   1  11   4   52.49    2.86
  -1 -11  -4   48.98    1.85
   1  11   5  172.71    4.50
  -1 -11  -5  174.01    4.88
   1  11   6  674.98   16.41
  -1 -11  -6  674.68   16.44
   1  11   7  385.42   13.42
  -1 -11  -7  370.82    9.27
   1  11   8   68.32    2.39
  -1 -11  -8   64.74    2.24
   1  11   9  127.83    5.34
  -1 -11  -9  134.98    3.85
   1  11  10  597.82   19.81
  -1 -11 -10  619.21   14.70
   1  11  11  458.41   15.97
  -1 -11 -11  459.88   16.67
   1  11  12   47.12    2.80
  -1 -11 -12   52.16    2.47
   1  11  13   12.68    1.76
  -1 -11 -13   13.99    1.06
   1  11  14  202.20    7.94
  -1 -11 -14  212.93    7.61
   1  11  15  233.77    8.35
  -1 -11 -15  231.94    5.84
   1  11  16  154.63    6.35
  -1 -11 -16  159.28    5.75
   1  11  17   27.25    2.33
  -1 -11 -17   31.13    2.08
  -1 -11 -18   41.72    2.61
  -1 -11 -19  122.29    5.09
   1  11  20  126.12    5.57
  -1 -11 -20  115.48    5.07
   1  11  21   32.59    3.39
  -1 -11 -21   39.04    3.01
  -1 -11 -22   18.86    1.77
  -1 -11 -23   60.68    2.57
  -1 -11 -24   75.42    3.90
   1  12 -20   42.14    2.21
  -1 -12  20   38.12    2.40
   1  12 -19   13.20    1.59
   1  12 -18   28.77    1.86
  -1 -12  18   21.45    1.49
   1  12 -17  105.26    3.33
  -1 -12  17  106.16    3.44
   1  12 -16  108.18    3.30
  -1 -12  16  106.89    4.58
   1  12 -15   15.48    1.50
   1  12 -13   51.01    2.06
  -1 -12  13   53.91    3.23
  -1 -12  12  204.60    7.22
   1  12 -11  133.81    3.86
  -1 -12  11  129.82    5.41
   1  12 -10   14.02    1.02
  -1 -12  10   15.06    1.40
   1  12  -9  179.69    5.12
  -1 -12   9  173.97    6.34
   1  12  -8  119.35    4.62
  -1 -12   8  100.60    4.06
   1  12  -7  146.91    5.69
  -1 -12   7  142.75    5.16
   1  12  -6  115.44    4.77
  -1 -12   6  112.37    4.29
   1  12  -5  454.76   11.86
  -1 -12   5  445.16   10.73
   1  12  -4  129.04    3.90
  -1 -12   4  126.01    5.17
   1  12  -3  357.66   12.00
  -1 -12   3  374.07   12.49
   1  12  -2   63.59    2.46
  -1 -12   2   69.39    3.04
   1  12  -1  469.75   11.51
  -1 -12   1  458.44   15.02
   1  12   0  439.72   14.98
  -1 -12   0  436.30   14.72
   1  12   1  472.64   15.87
  -1 -12  -1  444.49   10.69
   1  12   2   69.88    3.10
  -1 -12  -2   63.85    2.78
   1  12   3  370.90    9.28
  -1 -12  -3  360.44    9.46
   1  12   4  128.82    5.21
  -1 -12  -4  131.50    5.31
   1  12   5  472.08   16.87
  -1 -12  -5  461.49   16.55
   1  12   6  117.08    3.58
  -1 -12  -6  111.51    3.48
   1  12   7  158.78    5.96
  -1 -12  -7  148.37    4.23
   1  12   8  109.25    4.39
  -1 -12  -8  128.50    5.41
   1  12   9  180.01    7.27
  -1 -12  -9  181.74    7.41
   1  12  10   18.13    1.61
  -1 -12 -10   16.57    1.05
   1  12  11  145.91    5.46
  -1 -12 -11  151.68    5.46
   1  12  12  211.77    8.00
  -1 -12 -12  197.38    5.16
   1  12  13   62.14    2.32
  -1 -12 -13   58.90    2.81
  -1 -12 -14   15.94    1.37
   1  12  15   14.16    2.11
  -1 -12 -15   12.17    1.43
   1  12  16  124.77    5.72
  -1 -12 -16  126.73    5.56
   1  12  17  122.41    5.77
  -1 -12 -17  117.53    5.02
   1  12  18   23.08    2.10
  -1 -12 -18   26.25    1.56
   1  12  19   17.50    2.85
  -1 -12 -19   16.71    1.83
   1  12  20   48.68    3.17
  -1 -12 -20   45.79    2.83
   1  12  21   11.25    2.16
  -1 -12 -21   14.27    3.01
   1  12  22   33.29    3.81
  -1 -12 -22   29.24    2.74
   1  12  23    9.14    3.84
  -1 -12 -23   10.25    2.33
   1  13 -18   20.08    2.00
   1  13 -17  192.51    5.57
  -1 -13  17  198.74    7.29
   1  13 -16   94.09    4.67
  -1 -13  16   -1.62    2.06
   1  13 -15   17.78    1.45
  -1 -13  15   13.14    2.31
   1  13 -14   78.79    3.54
  -1 -13  14   73.68    3.85
  -1 -13  13  384.84   13.51
   1  13 -12   50.16    2.23
  -1 -13  12   42.66    2.92
   1  13 -11   44.57    2.68
  -1 -13  11   42.83    1.78
   1  13 -10   32.68    1.52
  -1 -13  10   28.96    2.17
   1  13  -9  687.14   23.79
  -1 -13   9  636.93   14.91
   1  13  -8  197.28    5.52
  -1 -13   8  205.15    7.27
   1  13  -7   83.50    3.86
  -1 -13   7   84.28    3.62
   1  13  -6   44.34    1.78
  -1 -13   6   47.62    2.66
   1  13  -5  303.18   10.97
  -1 -13   5  290.36    7.81
   1  13  -4  200.01    7.25
  -1 -13   4  214.35    7.54
   1  13  -3  191.84    5.60
  -1 -13   3  191.74    5.51
   1  13  -2   16.67    1.43
  -1 -13   2   14.91    1.27
   1  13  -1  238.58    8.18
  -1 -13   1  241.31    9.17
   1  13   0   15.82    1.06
  -1 -13   0   17.30    1.65
   1  13   1  237.38    9.51
  -1 -13  -1  239.23    8.04
   1  13   2   13.17    1.24
  -1 -13  -2   15.21    1.53
   1  13   3  190.76    5.19
  -1 -13  -3  197.42    5.29
   1  13   4  224.34    8.25
  -1 -13  -4  205.02    7.64
   1  13   5  302.69   11.88
  -1 -13  -5  303.73    7.86
   1  13   6   47.60    1.90
  -1 -13  -6   43.91    2.42
   1  13   7   87.60    3.90
  -1 -13  -7   88.25    2.88
   1  13   8  218.62    8.40
  -1 -13  -8  216.63    8.43
   1  13   9  702.49   22.86
  -1 -13  -9  666.21   15.56
   1  13  10   28.97    2.08
  -1 -13 -10   35.35    2.21
   1  13  11   44.77    1.95
  -1 -13 -11   42.14    1.93
   1  13  12   43.07    2.79
  -1 -13 -12   46.39    2.57
   1  13  13  410.57   10.58
  -1 -13 -13  399.99   13.48
   1  13  14   83.59    4.27
  -1 -13 -14   86.72    2.92
   1  13  15   15.12    2.17
  -1 -13 -15   17.47    1.37
   1  13  16  108.12    5.24
  -1 -13 -16  114.81    4.74
   1  13  17  250.19    9.73
  -1 -13 -17  230.58    8.49
  -1 -13 -18   25.14    2.28
   1  13  19    7.55    2.14
  -1 -13 -19    7.66    2.48
   1  13  20   30.92    3.64
  -1 -13 -20   22.64    2.43
   1  13  21   92.37    3.88
  -1 -13 -21   90.96    4.88
   1  13  22   -0.19    3.68
  -1 -13 -22   -0.33    1.82
   1  14 -17   26.21    1.77
  -1 -14  17   26.52    2.86
   1  14 -16    5.63    1.51
   1  14 -15   14.75    2.30
  -1 -14  15   21.78    2.22
   1  14 -14    0.13    1.70
  -1 -14  14    3.34    1.21
   1  14 -13    7.15    1.37
  -1 -14  13    6.88    1.49
   1  14 -12   34.92    2.38
  -1 -14  12   36.49    1.82
   1  14 -11   29.56    1.92
  -1 -14  11   27.61    2.04
   1  14 -10   21.47    1.32
  -1 -14  10   21.26    2.17
   1  14  -9  214.04    8.43
  -1 -14   9  207.94    7.50
   1  14  -8  156.61    6.03
  -1 -14   8  148.05    5.40
   1  14  -7   94.22    3.80
  -1 -14   7   99.41    4.14
   1  14  -6   16.50    1.09
  -1 -14   6   13.14    1.46
   1  14  -5   84.44    3.74
  -1 -14   5   79.53    3.53
   1  14  -4   40.31    1.69
  -1 -14   4   44.98    1.82
   1  14  -3  339.75   12.61
  -1 -14   3  329.48   10.98
   1  14  -2   35.89    1.57
  -1 -14   2   44.09    1.83
   1  14  -1  158.08    4.36
  -1 -14   1  180.26    7.38
   1  14   0    6.23    0.82
  -1 -14   0    7.47    1.15
   1  14   1  173.07    4.78
  -1 -14  -1  162.54    6.64
   1  14   2   41.59    2.48
  -1 -14  -2   38.60    1.94
   1  14   3  340.98   11.72
  -1 -14  -3  333.31   11.46
   1  14   4   47.29    1.84
  -1 -14  -4   41.42    2.29
   1  14   5   89.84    3.69
  -1 -14  -5   88.14    3.69
   1  14   6   12.29    1.37
  -1 -14  -6   16.70    1.34
   1  14   7  104.75    4.69
  -1 -14  -7   88.64    3.69
   1  14   8  163.41    6.08
  -1 -14  -8  158.72    5.94
   1  14   9  229.14    8.88
  -1 -14  -9  239.22    6.19
   1  14  10   22.53    1.70
  -1 -14 -10   28.11    1.51
   1  14  11   30.85    2.11
  -1 -14 -11   27.99    2.10
   1  14  12   39.41    1.92
  -1 -14 -12   38.23    2.58
   1  14  13    9.25    1.63
  -1 -14 -13    7.69    1.18
   1  14  14    3.87    2.17
  -1 -14 -14    1.10    1.08
   1  14  15   24.44    1.98
  -1 -14 -15   20.77    2.09
   1  14  16    8.27    1.91
  -1 -14 -16   11.03    1.87
   1  14  17   36.82    2.52
  -1 -14 -17   36.75    2.49
   1  14  18   10.78    3.15
  -1 -14 -18   12.84    1.98
   1  14  19   50.40    4.51
  -1 -14 -19   48.19    3.87
   1  14  20   23.06    2.77
  -1 -14 -20   24.36    2.70
  -1 -14 -21   25.93    3.62
   1  15 -15    1.69    2.09
  -1 -15  15    6.16    2.67
   1  15 -14   59.90    2.54
  -1 -15  14   61.15    2.65
   1  15 -13   27.12    2.40
  -1 -15  13   24.33    1.88
   1  15 -12   17.15    2.05
  -1 -15  12   13.04    1.40
   1  15 -11   32.21    2.22
  -1 -15  11   34.46    2.48
   1  15 -10  205.39    5.27
  -1 -15  10  225.68    8.40
   1  15  -9  116.45    4.91
  -1 -15   9  118.57    3.47
   1  15  -8   11.74    1.40
  -1 -15   8   10.53    1.57
   1  15  -7   53.37    2.77
  -1 -15   7   54.37    2.73
   1  15  -6  385.97    9.18
  -1 -15   6  395.89   13.68
   1  15  -5  101.55    2.96
  -1 -15   5   86.94    3.72
   1  15  -4   14.77    1.43
  -1 -15   4   18.87    1.63
   1  15  -3   38.25    1.77
  -1 -15   3   35.33    2.36
   1  15  -2  312.28   11.78
  -1 -15   2  284.26    7.00
   1  15  -1  112.68    4.37
  -1 -15   1  116.01    4.64
   1  15   0    3.40    1.09
  -1 -15   0    4.86    1.55
   1  15   1  114.27    5.34
  -1 -15  -1  104.56    3.13
   1  15   2  288.10    9.86
  -1 -15  -2  293.63   10.21
   1  15   3   31.36    2.14
  -1 -15  -3   35.37    2.29
   1  15   4   20.14    1.59
  -1 -15  -4   14.52    1.45
   1  15   5  100.03    4.53
  -1 -15  -5   98.64    3.94
   1  15   6  403.40   13.31
  -1 -15  -6  402.28   13.32
   1  15   7   49.46    2.71
  -1 -15  -7   52.80    2.58
   1  15   8   11.09    1.52
  -1 -15  -8   11.75    1.18
   1  15   9  127.58    5.97
  -1 -15  -9  128.76    3.88
   1  15  10  230.07    6.11
  -1 -15 -10  229.14    5.88
   1  15  11   36.47    2.93
  -1 -15 -11   36.33    2.50
   1  15  12   16.64    2.02
  -1 -15 -12   20.69    1.88
   1  15  13   31.57    1.93
  -1 -15 -13   31.67    2.66
   1  15  14   83.56    4.36
  -1 -15 -14   78.50    4.00
   1  15  15    8.63    2.01
  -1 -15 -15    9.17    2.46
   1  15  16   41.76    3.24
  -1 -15 -16   47.53    3.53
   1  15  17   51.49    3.48
  -1 -15 -17   49.36    3.92
   1  15  18  138.62    4.38
  -1 -15 -18  119.32    4.97
   1  15  19   -1.20    2.44
  -1 -15 -19   -0.87    2.18
   1  16 -13    5.41    1.74
  -1 -16  13    6.93    1.74
   1  16 -12   41.97    3.05
  -1 -16  12   43.92    2.21
   1  16 -11   10.52    1.58
  -1 -16  11    9.63    1.82
   1  16 -10    5.39    1.33
  -1 -16  10    3.35    1.51
   1  16  -9    7.14    1.92
  -1 -16   9    8.42    1.27
   1  16  -8   96.38    3.19
  -1 -16   8   89.48    2.95
   1  16  -7   33.92    2.40
  -1 -16   7   30.43    2.53
   1  16  -6   21.76    2.22
  -1 -16   6   26.42    1.51
   1  16  -5   12.87    1.11
  -1 -16   5   14.00    1.31
   1  16  -4   48.69    2.90
  -1 -16   4   49.40    2.05
   1  16  -3    9.07    1.30
  -1 -16   3   11.41    1.41
   1  16  -2    5.50    1.28
  -1 -16   2    6.48    1.75
   1  16  -1   12.28    1.50
  -1 -16   1   15.24    1.97
   1  16   0    7.56    1.69
  -1 -16   0    8.38    1.13
   1  16   1   13.35    1.63
  -1 -16  -1   10.74    1.49
   1  16   2    5.00    1.13
  -1 -16  -2    7.31    1.34
   1  16   3   11.23    1.24
  -1 -16  -3   10.31    1.19
   1  16   4   53.11    3.03
  -1 -16  -4   47.42    2.55
   1  16   5   16.02    1.64
  -1 -16  -5   13.87    1.51
   1  16   6   28.03    2.12
  -1 -16  -6   22.37    2.12
   1  16   7   31.13    1.76
  -1 -16  -7   33.19    2.49
   1  16   8   90.42    4.35
  -1 -16  -8  103.49    4.13
   1  16   9    6.89    1.61
  -1 -16  -9    6.88    1.90
   1  16  10    7.12    1.62
  -1 -16 -10    6.65    1.49
   1  16  11   14.46    2.45
  -1 -16 -11   11.55    2.19
   1  16  12   60.78    3.35
  -1 -16 -12   57.35    3.10
   1  16  13    7.31    1.75
  -1 -16 -13    9.45    1.86
   1  16  14    7.33    2.18
  -1 -16 -14    6.40    1.86
   1  16  15   18.72    2.46
  -1 -16 -15   18.90    2.14
   1  16  16   66.43    3.37
  -1 -16 -16   81.12    3.54
   1  16  17   15.66    3.96
  -1 -16 -17   11.38    2.59
   1  17 -10   23.22    1.69
  -1 -17  10   29.85    2.76
   1  17  -9   49.60    2.81
  -1 -17   9   48.42    3.18
   1  17  -8    6.72    1.58
  -1 -17   8    6.16    1.70
   1  17  -7   96.80    4.18
  -1 -17   7  112.02    4.58
   1  17  -6   96.10    4.02
  -1 -17   6   94.54    4.07
   1  17  -5  103.13    3.07
  -1 -17   5  103.92    4.68
   1  17  -4   20.99    1.48
  -1 -17   4   26.85    2.10
   1  17  -3  264.12    9.06
  -1 -17   3  274.90    9.42
   1  17  -2  194.98    7.20
  -1 -17   2  191.04    6.97
   1  17  -1  180.58    6.61
  -1 -17   1  197.72    7.09
   1  17   0    4.18    1.88
  -1 -17   0    4.12    1.17
   1  17   1  185.15    7.03
  -1 -17  -1  187.76    7.28
   1  17   2  192.69    7.11
  -1 -17  -2  188.21    5.00
   1  17   3  288.28    9.82
  -1 -17  -3  257.21    9.30
   1  17   4   21.51    2.38
  -1 -17  -4   22.69    1.55
   1  17   5  109.52    3.47
  -1 -17  -5  108.08    4.95
   1  17   6   99.79    3.37
  -1 -17  -6  103.39    4.58
   1  17   7  118.85    5.03
  -1 -17  -7  101.88    4.68
   1  17   8    6.86    1.62
  -1 -17  -8    8.34    1.66
   1  17   9   62.30    3.90
  -1 -17  -9   62.75    2.50
   1  17  10   34.82    2.10
  -1 -17 -10   27.96    1.85
   1  17  11   67.60    3.89
  -1 -17 -11   62.52    3.75
   1  17  12    7.26    2.25
  -1 -17 -12    6.71    1.90
   1  17  13   75.62    4.05
  -1 -17 -13   73.26    3.55
   1  17  14   18.81    3.58
  -1 -17 -14   14.97    2.28
   1  18  -6    7.70    2.42
  -1 -18   6    8.32    1.55
   1  18  -5    8.35    1.36
  -1 -18   5   10.03    1.99
   1  18  -4   32.20    1.73
  -1 -18   4   27.80    2.23
   1  18  -3   17.49    1.97
  -1 -18   3   13.46    1.84
   1  18  -2   21.20    2.04
  -1 -18   2   20.13    1.95
   1  18  -1   17.19    1.84
  -1 -18   1   16.56    2.27
   1  18   0   -0.80    1.15
  -1 -18   0    0.58    1.51
   1  18   1   18.86    1.85
  -1 -18  -1   21.59    2.03
   1  18   2   25.40    2.13
  -1 -18  -2   21.18    2.29
   1  18   3   12.58    2.41
  -1 -18  -3   13.78    1.47
   1  18   4   31.93    2.35
  -1 -18  -4   30.40    2.64
   1  18   5   11.19    1.92
  -1 -18  -5    8.94    1.41
   1  18   6    9.54    1.95
  -1 -18  -6    9.22    1.91
   1  18   7    1.37    1.74
  -1 -18  -7    3.28    1.58
   1  18   8    6.47    2.53
  -1 -18  -8    5.96    1.58
   1  18   9   33.61    2.25
  -1 -18  -9   34.33    2.74
   1  18  10   76.61    2.99
  -1 -18 -10   74.13    4.22
  -1 -18 -11   -0.17    2.48
   2 -18  -6   46.77    2.87
   2 -18  -5   69.50    3.38
  -2  18   5   62.27    3.31
   2 -18  -4   18.44    1.97
  -2  18   4   19.42    2.66
   2 -18  -3   92.33    4.38
  -2  18   3   97.20    3.98
   2 -18  -2   22.97    2.22
  -2  18   2   20.30    2.07
   2 -18  -1  122.47    4.97
  -2  18   1  132.42    4.08
   2 -18   0    6.44    2.56
  -2  18   0    4.13    1.36
   2 -18   1  126.40    5.78
  -2  18  -1  122.88    3.70
   2 -18   2   19.21    2.64
  -2  18  -2   23.09    1.78
   2 -18   3   78.64    4.19
  -2  18  -3   84.48    3.11
   2 -18   4   11.37    1.82
  -2  18  -4   16.17    3.22
   2 -17 -11   60.21    3.41
   2 -17 -10   34.78    2.59
  -2  17  10   26.43    2.00
   2 -17  -9    1.89    1.43
  -2  17   9    4.30    2.53
   2 -17  -8    5.31    1.95
  -2  17   8    7.13    1.43
   2 -17  -7   33.10    2.15
  -2  17   7   27.94    2.83
   2 -17  -6   15.95    2.29
  -2  17   6   13.73    1.54
   2 -17  -5   10.34    1.57
  -2  17   5    6.23    1.46
   2 -17  -4    5.56    1.24
  -2  17   4    5.30    1.31
   2 -17  -3    7.99    1.53
  -2  17   3    9.37    1.54
   2 -17  -2   14.10    1.64
  -2  17   2   13.08    1.44
   2 -17  -1   44.68    2.09
  -2  17   1   46.04    2.33
   2 -17   0   24.21    1.85
  -2  17   0   22.59    1.80
   2 -17   1   43.89    2.96
  -2  17  -1   41.08    1.91
   2 -17   2   13.62    1.76
  -2  17  -2   12.91    1.31
   2 -17   3    9.50    1.57
  -2  17  -3    8.37    1.60
   2 -17   4    3.91    1.22
  -2  17  -4    5.95    1.29
   2 -17   5    5.16    1.31
  -2  17  -5   -1.13    1.88
   2 -17   6   13.01    2.33
  -2  17  -6   13.92    1.89
  -2  17  -7   29.92    3.38
   2 -17   8    7.27    1.88
  -2  17  -8    7.09    1.59
   2 -17   9    4.02    1.69
  -2  17  -9    0.91    1.99
   2 -16 -14   40.32    2.45
  -2  16  14   39.59    2.87
   2 -16 -13   13.91    1.45
  -2  16  13   22.48    3.04
   2 -16 -12   97.46    4.56
  -2  16  12   95.97    4.70
   2 -16 -11   55.95    2.54
   2 -16 -10   22.31    2.48
  -2  16  10   18.74    1.63
   2 -16  -9   59.23    2.89
  -2  16   9   54.19    3.20
   2 -16  -8  107.67    3.40
  -2  16   8  112.50    4.01
   2 -16  -7   57.29    3.00
  -2  16   7   46.09    2.74
   2 -16  -6   54.08    2.17
  -2  16   6   52.94    2.94
   2 -16  -5  251.15    8.91
  -2  16   5  247.66    6.68
   2 -16  -4  105.23    3.38
  -2  16   4  100.13    3.30
   2 -16  -3  103.16    4.40
  -2  16   3   99.48    3.26
   2 -16  -2   16.08    1.50
  -2  16   2   12.08    1.43
   2 -16  -1  150.04    6.34
  -2  16   1  155.06    4.40
   2 -16   0  230.41    8.70
  -2  16   0  238.11    6.20
   2 -16   1  144.45    5.54
  -2  16  -1  138.55    5.61
   2 -16   2   12.26    1.22
  -2  16  -2   14.90    1.27
   2 -16   3   91.33    2.96
  -2  16  -3  103.52    4.80
   2 -16   4  103.67    3.70
   2 -16   5  227.67    5.91
  -2  16  -5  240.87    8.56
   2 -16   7   40.67    2.89
  -2  16  -7   50.42    2.12
   2 -16   8  108.54    3.46
  -2  16  -8  102.67    3.39
   2 -16   9   49.73    2.98
  -2  16  -9   53.21    2.70
   2 -16  10   16.72    1.86
  -2  16 -10   18.33    1.66
   2 -16  11   46.57    3.06
  -2  16 -11   55.29    2.76
  -2  16 -12   88.50    3.84
   2 -15 -16   17.23    2.07
  -2  15  16   23.38    2.18
   2 -15 -15   61.16    3.39
  -2  15  15   61.55    2.75
   2 -15 -14   58.04    2.42
  -2  15  14   59.54    4.68
   2 -15 -13   27.32    1.95
  -2  15  13   34.23    2.11
   2 -15 -12   70.99    3.23
  -2  15  12   73.88    3.74
   2 -15 -11  118.11    3.69
  -2  15  11  104.85    4.64
   2 -15 -10   63.77    3.45
  -2  15  10   71.09    2.78
   2 -15  -9    1.69    1.14
  -2  15   9    0.98    1.38
   2 -15  -8    5.07    1.67
  -2  15   8    5.93    1.14
   2 -15  -7   67.45    2.56
  -2  15   7   71.94    3.57
   2 -15  -6  101.33    4.55
  -2  15   6  101.72    4.68
   2 -15  -5   13.52    1.46
  -2  15   5   10.26    1.37
   2 -15  -4  125.34    3.67
  -2  15   4  139.39    5.58
   2 -15  -3   13.66    1.44
  -2  15   3   14.87    1.47
   2 -15  -2   33.45    1.59
  -2  15   2   32.34    2.29
   2 -15  -1   98.22    4.19
  -2  15   1  107.83    4.41
   2 -15   0   26.53    1.46
  -2  15   0   23.79    1.59
   2 -15   1   97.11    4.01
  -2  15  -1   99.74    3.09
   2 -15   2   27.59    2.11
  -2  15  -2   30.18    1.90
   2 -15   3   16.16    1.24
  -2  15  -3   13.92    1.72
   2 -15   4  122.66    3.90
  -2  15  -4    2.56    1.63
  -2  15  -6   97.19    3.01
   2 -15   7   64.12    3.29
  -2  15  -7   70.04    2.41
   2 -15   8    6.14    1.33
  -2  15  -8    3.88    0.88
   2 -15   9    2.11    1.38
  -2  15  -9    1.39    1.30
   2 -15  10   65.15    3.15
  -2  15 -10   63.82    3.07
   2 -15  11  120.34    5.09
  -2  15 -11  121.70    3.65
   2 -15  12   64.06    2.48
  -2  15 -12   65.68    3.15
   2 -15  13   29.88    2.02
  -2  15 -13   30.21    1.81
   2 -15  14   52.26    2.27
  -2  15 -14   53.65    3.12
   2 -15  15   59.78    2.54
  -2  15 -15   59.83    3.46
   2 -14 -18   59.25    2.49
  -2  14  18   55.44    3.45
   2 -14 -17    7.84    2.48
  -2  14  17    1.62    1.47
   2 -14 -16   33.27    2.36
  -2  14  16   35.25    2.87
   2 -14 -15  151.54    4.19
  -2  14  15  143.23    5.95
   2 -14 -14   46.31    2.72
  -2  14  14   44.83    2.74
   2 -14 -13   58.61    2.97
  -2  14  13   62.13    3.42
   2 -14 -12  123.33    3.97
  -2  14  12  114.89    3.45
   2 -14 -11  249.58    6.39
  -2  14  11  258.87   10.08
   2 -14 -10   31.21    1.86
  -2  14  10   38.55    2.85
   2 -14  -9   69.18    2.95
  -2  14   9   64.38    3.17
   2 -14  -8  128.27    5.10
  -2  14   8  124.39    3.91
   2 -14  -7  233.57    8.17
  -2  14   7  225.05    8.72
   2 -14  -6   32.87    1.50
  -2  14   6   31.98    2.38
   2 -14  -5  106.77    3.35
  -2  14   5  102.13    4.51
   2 -14  -4   17.78    1.71
  -2  14   4   15.90    1.48
   2 -14  -3  298.28   10.13
  -2  14   3  285.98    7.61
   2 -14  -2   44.60    1.75
  -2  14   2   46.84    2.81
   2 -14  -1  250.33    8.51
  -2  14   1  258.15   10.17
   2 -14   0    3.51    1.04
  -2  14   0    4.54    0.90
   2 -14   1  254.81    6.88
  -2  14  -1  256.33    9.46
   2 -14   2   43.25    2.43
  -2  14  -2   40.46    1.75
   2 -14   3  258.68    8.86
  -2  14  -3   -0.57    0.92
  -2  14  -5  110.07    3.32
  -2  14  -6   32.13    1.56
   2 -14   7  214.77    5.44
  -2  14  -7  221.93    8.03
   2 -14   8  115.21    4.60
  -2  14  -8  119.33    4.58
   2 -14   9   66.57    3.13
  -2  14  -9   70.57    2.35
   2 -14  10   31.90    1.74
  -2  14 -10   33.29    2.34
   2 -14  11  270.74    9.32
  -2  14 -11  247.23    9.41
   2 -14  12  109.46    4.52
  -2  14 -12  111.23    4.43
  -2  14 -13   58.17    2.09
   2 -14  14   46.08    2.59
  -2  14 -14   43.69    2.49
  -2  14 -15  146.60    4.13
   2 -14  16   24.66    2.29
  -2  14 -16   32.60    2.03
  -2  14 -17    2.79    1.19
   2 -13 -20    5.19    1.74
   2 -13 -19   44.75    3.25
  -2  13  19   52.48    2.53
   2 -13 -18    2.86    1.19
   2 -13 -17    1.52    1.27
  -2  13  17    3.66    1.65
   2 -13 -16   11.26    1.99
  -2  13  16   15.09    1.47
   2 -13 -15   32.12    1.88
  -2  13  15   30.43    1.76
   2 -13 -14   77.26    2.77
  -2  13  14   73.98    2.82
   2 -13 -13   14.87    1.49
  -2  13  13   16.30    1.54
   2 -13 -12   88.22    3.90
  -2  13  12   83.90    4.23
   2 -13 -11   61.03    2.85
  -2  13  11   57.97    2.94
   2 -13 -10   28.00    1.74
  -2  13  10   22.15    1.97
   2 -13  -9    2.47    1.39
  -2  13   9    3.34    0.94
   2 -13  -8  431.11   14.36
  -2  13   8  479.56   16.19
   2 -13  -7   85.58    3.39
  -2  13   7  107.63    5.43
   2 -13  -6   65.56    2.82
  -2  13   6   63.99    3.26
   2 -13  -5  140.39    5.25
  -2  13   5  135.93    4.00
   2 -13  -4  365.78   12.04
  -2  13   4  371.93    9.83
   2 -13  -3  138.81    5.50
  -2  13   3  134.93    5.53
   2 -13  -2  449.18   11.30
  -2  13   2  475.89   12.30
   2 -13  -1   78.62    2.55
  -2  13   1   79.16    4.04
   2 -13   0   89.29    3.52
  -2  13   0   87.89    2.79
   2 -13   1   79.99    3.29
  -2  13  -1   77.42    4.02
   2 -13   2  450.15   11.49
  -2  13  -2    0.54    1.18
   2 -13   3  134.11    5.62
  -2  13  -3  139.75    5.80
   2 -13   4  373.06   14.26
  -2  13  -4  348.46    8.59
  -2  13  -5  129.84    3.79
   2 -13   6   66.69    3.13
  -2  13  -6   61.80    2.88
   2 -13   7  104.97    4.03
  -2  13  -7   87.45    2.69
   2 -13   8  423.37   10.49
  -2  13  -8  430.65   10.35
   2 -13   9    1.29    1.07
  -2  13  -9    2.63    1.08
   2 -13  10   21.33    1.92
  -2  13 -10   25.85    1.37
   2 -13  11   55.40    2.21
  -2  13 -11   59.18    2.85
   2 -13  12   83.01    3.73
  -2  13 -12   84.65    4.11
   2 -13  13   16.39    1.89
  -2  13 -13   16.69    1.22
   2 -13  14   69.90    3.47
  -2  13 -14   75.91    3.40
   2 -13  15   31.84    2.53
  -2  13 -15   31.66    2.08
   2 -13  16   11.67    1.67
  -2  13 -16    9.63    1.40
  -2  13 -17    1.77    1.60
  -2  13 -18    2.69    1.38
   2 -13  19   52.80    3.71
  -2  13 -19   44.58    2.57
   2 -12 -21   12.19    1.85
   2 -12 -20   73.86    3.95
  -2  12  20   69.54    3.97
   2 -12 -19   32.75    2.14
  -2  12  19   31.54    1.99
   2 -12 -18  184.46    5.04
  -2  12  18  177.72    7.08
   2 -12 -17   27.55    1.96
  -2  12  17   28.30    2.24
   2 -12 -16  151.76    6.19
  -2  12  16  146.78    5.77
   2 -12 -15   65.41    2.28
  -2  12  15   60.66    2.27
   2 -12 -14  229.15    6.17
  -2  12  14  237.94    9.15
   2 -12 -13    5.30    0.98
  -2  12  13    6.37    1.70
   2 -12 -12  265.74    9.14
  -2  12  12  280.02   10.87
   2 -12 -11  104.32    4.13
  -2  12  11   96.84    3.29
   2 -12 -10  252.28    6.27
  -2  12  10  251.08    9.80
   2 -12  -9    5.16    0.90
  -2  12   9    4.99    1.42
   2 -12  -8  252.51    6.49
  -2  12   8  259.54    9.92
   2 -12  -7   55.68    2.40
  -2  12   7   57.52    2.98
   2 -12  -6  280.13    9.77
  -2  12   6  268.23   10.15
   2 -12  -5    6.79    1.25
  -2  12   5    7.43    0.91
   2 -12  -4  564.03   18.61
  -2  12   4  570.15   19.21
   2 -12  -3   68.06    2.96
  -2  12   3   68.35    2.33
   2 -12  -2  369.76    8.99
  -2  12   2  359.22   13.15
   2 -12  -1   26.37    1.24
  -2  12   1   30.68    2.19
   2 -12   0  298.27    7.93
  -2  12   0  304.69    8.30
   2 -12   1   27.91    1.88
   2 -12   2  362.29   13.81
   2 -12   3   74.42    3.72
  -2  12  -3   63.94    3.35
   2 -12   4  546.12   20.19
  -2  12  -4  567.82   14.10
   2 -12   5    6.96    1.32
  -2  12  -5    8.05    0.88
   2 -12   6  272.17   10.93
  -2  12  -6  280.96    7.50
   2 -12   7   58.57    3.43
  -2  12  -7   50.31    1.87
   2 -12   8  262.92   10.75
  -2  12  -8  264.28    6.72
   2 -12   9    4.68    1.34
  -2  12  -9    6.56    0.92
   2 -12  10  242.22    8.79
  -2  12 -10  258.28    6.63
   2 -12  11   93.39    3.78
  -2  12 -11  101.70    3.88
   2 -12  12  265.64    6.79
  -2  12 -12  270.32   10.37
   2 -12  13    6.97    1.14
  -2  12 -13    6.07    1.04
   2 -12  14  260.06   10.39
  -2  12 -14  224.55    5.54
   2 -12  15   59.88    2.95
  -2  12 -15   68.59    3.01
   2 -12  16  157.72    6.22
  -2  12 -16  151.00    5.58
   2 -12  17   27.78    1.89
  -2  12 -17   29.46    1.69
   2 -12  18  166.18    6.67
  -2  12 -18  186.95    5.14
   2 -12  19   31.96    2.98
  -2  12 -19   32.43    1.95
   2 -12  20   64.84    3.59
  -2  12 -20   71.83    2.57
   2 -11 -22   36.21    2.40
  -2  11  22   38.73    2.77
   2 -11 -21   34.19    2.38
  -2  11  21   30.49    2.91
   2 -11 -20   27.15    2.57
  -2  11  20   32.03    1.99
   2 -11 -19   93.94    3.14
  -2  11  19   96.62    4.64
   2 -11 -18   32.46    2.41
  -2  11  18   35.78    2.42
   2 -11 -17    2.49    1.19
  -2  11  17    5.11    1.43
   2 -11 -16   13.43    1.25
   2 -11 -15   28.86    1.48
  -2  11  15   36.94    1.90
   2 -11 -14  284.90    9.65
  -2  11  14  290.61   10.22
   2 -11 -13  278.71    9.21
  -2  11  13  273.36    9.56
   2 -11 -12   52.22    2.77
  -2  11  12   44.56    2.54
   2 -11 -11   13.15    1.28
  -2  11  11   17.43    1.95
   2 -11 -10  348.03    9.48
  -2  11  10  350.86    9.60
   2 -11  -9  181.58    5.06
  -2  11   9  182.71    7.62
   2 -11  -8  427.64   15.32
  -2  11   8  448.12   16.11
   2 -11  -7  304.43   12.02
  -2  11   7  294.11    7.90
   2 -11  -6  201.57    5.44
  -2  11   6  202.03    9.11
   2 -11  -5   51.33    2.32
  -2  11   5   64.56    3.35
   2 -11  -4  543.75   17.73
  -2  11   4  531.25   17.86
   2 -11  -3  269.35    9.25
  -2  11   3  275.31    7.24
   2 -11  -2  624.21   22.13
  -2  11   2  639.74   15.33
   2 -11  -1  270.04   10.21
  -2  11   1  247.68    7.03
   2 -11   0  225.79    6.20
   2 -11   1  238.41    6.11
  -2  11  -1   -0.44    1.00
   2 -11   2  123.01    8.43
  -2  11  -3  286.63   10.61
   2 -11   4  584.93   21.09
  -2  11  -4  537.22   12.89
   2 -11   5   63.67    3.08
  -2  11  -5   55.35    3.04
   2 -11   6  202.96    5.86
  -2  11  -6  210.14    5.59
   2 -11   7  283.03    7.76
  -2  11  -7  300.03   10.33
   2 -11   8  414.09   15.50
  -2  11  -8  411.87    9.79
   2 -11   9  188.19    8.08
  -2  11  -9  185.40    5.05
   2 -11  10  340.14    8.60
  -2  11 -10  353.24   12.71
   2 -11  11   17.16    1.77
  -2  11 -11   12.26    1.08
   2 -11  12   48.36    2.12
  -2  11 -12   59.87    2.95
   2 -11  13  275.70   10.39
  -2  11 -13  272.79    7.09
  -2  11 -14  290.80    7.16
   2 -11  15   33.97    2.18
  -2  11 -15   28.44    1.73
   2 -11  16   11.00    1.45
  -2  11 -16   14.53    1.36
   2 -11  17    4.96    1.32
  -2  11 -17    4.44    1.20
   2 -11  18   37.80    2.47
  -2  11 -18   36.86    2.26
   2 -11  19   98.64    4.64
  -2  11 -19   86.58    3.63
   2 -11  20   31.33    2.43
  -2  11 -20   27.82    1.78
   2 -11  21   29.35    2.95
  -2  11 -21   33.57    1.81
   2 -11  22   39.39    2.23
  -2  11 -22   33.92    1.92
   2 -10 -23   36.51    2.40
   2 -10 -22    8.35    1.73
  -2  10  22   10.53    2.60
   2 -10 -21   94.93    4.42
   2 -10 -20   25.12    2.34
  -2  10  20   29.15    1.99
   2 -10 -19   50.81    2.75
  -2  10  19   41.41    2.49
   2 -10 -18   59.60    2.28
  -2  10  18   57.87    3.26
   2 -10 -17  105.16    4.62
  -2  10  17  101.97    4.81
   2 -10 -16   64.10    2.92
  -2  10  16   71.69    2.70
   2 -10 -15   58.24    3.01
  -2  10  15   61.71    2.39
   2 -10 -14  112.69    3.42
  -2  10  14  110.76    3.83
   2 -10 -13  606.95   14.56
  -2  10  13  617.63   21.70
   2 -10 -12  163.59    6.39
  -2  10  12  164.53    5.99
   2 -10 -11  184.87    6.95
  -2  10  11  203.84    6.00
   2 -10 -10   16.38    1.32
  -2  10  10   14.73    1.03
   2 -10  -9  527.01   13.59
  -2  10   9  538.17   17.80
   2 -10  -8  453.86   14.77
  -2  10   8  458.43   11.82
   2 -10  -7  517.06   12.69
  -2  10   7  573.05   21.33
   2 -10  -6   39.06    1.87
  -2  10   6   48.81    3.02
   2 -10  -5  847.60   20.23
  -2  10   5  849.50   27.70
   2 -10  -4  294.66   10.23
  -2  10   4  273.16    7.12
   2 -10  -3  956.43   30.79
  -2  10   3 1010.44   23.87
   2 -10  -2   18.76    1.00
  -2  10   2   24.98    1.68
   2 -10  -1 1238.30   29.43
  -2  10   1  572.67   22.98
   2 -10   0  375.99    9.87
   2 -10   2   27.13    1.66
  -2  10  -2   19.36    0.97
   2 -10   3 1017.73   32.22
  -2  10  -3  983.12   23.39
   2 -10   4  274.93   10.32
  -2  10  -4  294.23    7.57
   2 -10   5  867.71   28.51
  -2  10  -5  870.98   29.19
   2 -10   6   46.15    2.30
  -2  10  -6   42.87    1.50
   2 -10   7  534.72   18.57
  -2  10  -7  510.62   17.95
   2 -10   8  464.14   12.57
  -2  10  -8  468.86   11.68
   2 -10   9  529.04   13.72
  -2  10  -9  551.32   13.64
   2 -10  10   16.32    1.09
  -2  10 -10   14.43    1.33
  -2  10 -11  190.05    5.05
   2 -10  12  151.27    4.63
  -2  10 -12  161.05    4.79
   2 -10  13  630.30   21.76
  -2  10 -13  623.22   15.14
   2 -10  14  122.82    5.91
  -2  10 -14  122.58    3.68
  -2  10 -15   55.90    1.96
   2 -10  16   73.52    3.56
  -2  10 -16   67.10    2.97
  -2  10 -17  100.46    4.28
   2 -10  18   60.61    3.49
  -2  10 -18   62.44    2.38
   2 -10  19   39.81    2.48
  -2  10 -19   50.33    1.97
   2 -10  20   26.65    1.75
  -2  10 -20   26.54    1.61
   2 -10  21   99.07    4.36
  -2  10 -21   93.28    2.97
   2 -10  22    5.40    1.59
  -2  10 -22    8.65    1.43
   2 -10  23   37.99    3.20
  -2  10 -23   35.34    2.68
   2  -9 -24   61.59    2.72
   2  -9 -23   48.98    3.08
  -2   9  23   45.53    2.91
   2  -9 -22    3.11    1.21
  -2   9  22    2.52    2.22
   2  -9 -21  115.51    4.68
  -2   9  21  103.13    4.59
   2  -9 -20  122.48    5.03
  -2   9  20  115.11    5.00
   2  -9 -19  196.05    7.53
  -2   9  19  196.96    5.52
   2  -9 -18   62.06    2.14
  -2   9  18   57.77    3.26
   2  -9 -17  285.53    9.96
  -2   9  17  266.49    9.94
   2  -9 -16  175.67    6.59
  -2   9  16  185.70    7.67
   2  -9 -15  176.38    6.43
  -2   9  15  181.07    7.12
   2  -9 -14   71.63    2.99
  -2   9  14   78.76    3.73
   2  -9 -13  507.30   16.71
  -2   9  13  507.31   18.58
   2  -9 -12  148.15    5.60
  -2   9  12  138.87    5.30
   2  -9 -11  254.89    8.89
  -2   9  11  248.71    9.60
   2  -9 -10   67.80    2.24
  -2   9  10   51.24    2.73
   2  -9  -9  518.49   16.83
  -2   9   9  534.01   17.91
   2  -9  -8  401.98   10.07
  -2   9   8  393.81   15.19
   2  -9  -7   26.93    1.66
  -2   9   7   31.28    1.36
   2  -9  -6  186.76    6.49
  -2   9   6  178.13    7.42
   2  -9  -5   55.63    2.48
  -2   9   5   68.11    3.31
   2  -9  -4  420.89   13.98
  -2   9   4  459.45   17.09
   2  -9  -3  155.36    6.01
  -2   9   3  148.75    4.33
   2  -9  -2  104.84    3.03
  -2   9   2  106.95    4.59
   2  -9  -1   85.62    2.82
   2  -9   1   83.65    3.26
  -2   9  -1   89.03    4.06
   2  -9   2  116.63    4.39
  -2   9  -2  110.69    3.22
   2  -9   3  159.16    5.94
  -2   9  -3  157.05    6.13
   2  -9   4  462.74   11.63
  -2   9  -4  454.82   14.53
   2  -9   5   64.44    2.11
  -2   9  -5   58.18    2.46
   2  -9   6  192.80    5.34
  -2   9  -6  186.36    5.04
   2  -9   7   33.25    1.37
  -2   9  -7   27.98    1.41
   2  -9   8  402.52   10.07
  -2   9  -8  400.50    9.56
   2  -9   9  525.66   12.95
  -2   9  -9  544.17   13.41
   2  -9  10   50.75    1.87
  -2   9 -10   63.26    2.89
   2  -9  11  256.01    6.82
  -2   9 -11  260.80    6.65
   2  -9  12  137.68    6.37
  -2   9 -12  149.54    5.48
   2  -9  13  523.20   18.64
  -2   9 -13  516.80   17.09
   2  -9  14   79.58    2.68
  -2   9 -14   78.14    3.50
   2  -9  15  174.05    4.81
  -2   9 -15  177.91    6.49
   2  -9  16  187.74    6.88
  -2   9 -16  169.85    6.53
   2  -9  17  279.15   10.22
  -2   9 -17  300.41    8.01
   2  -9  18   58.78    2.31
  -2   9 -18   64.66    3.31
   2  -9  19  197.38    7.33
  -2   9 -19  190.62    7.09
  -2   9 -20  117.12    3.36
   2  -9  21  100.73    3.35
  -2   9 -21  109.94    4.33
   2  -9  22    0.57    2.32
  -2   9 -22    0.74    1.50
   2  -9  23   47.05    2.64
  -2   9 -23   49.93    3.05
   2  -9  24   56.91    4.11
  -2   9 -24   58.77    2.26
   2  -8 -25   11.01    1.86
   2  -8 -24   69.47    2.91
  -2   8  24   71.89    4.35
   2  -8 -23    5.65    1.09
  -2   8  23    5.46    1.73
   2  -8 -22   45.29    2.58
  -2   8  22   44.94    3.04
   2  -8 -21   32.44    1.62
   2  -8 -20  111.66    4.67
   2  -8 -19    6.03    1.17
  -2   8  19    5.40    2.07
   2  -8 -18  187.05    6.65
   2  -8 -17   72.62    3.17
  -2   8  17   74.52    3.71
   2  -8 -16  241.35    6.26
   2  -8 -15   67.18    2.39
  -2   8  15   80.19    2.85
   2  -8 -14  525.73   13.05
  -2   8  14  561.96   14.47
   2  -8 -13  352.06    9.15
  -2   8  13  372.91    9.85
   2  -8 -12   36.67    1.56
   2  -8 -11  236.90    8.73
  -2   8  11  271.30    7.19
   2  -8 -10  356.39    8.73
  -2   8  10  345.87   12.15
   2  -8  -9  666.21   21.83
  -2   8   9  687.04   23.39
   2  -8  -8   39.59    2.03
  -2   8   8   49.93    1.91
   2  -8  -7 1277.80   29.06
  -2   8   7 1179.31   39.18
   2  -8  -6  864.93   20.33
  -2   8   6  819.57   28.32
   2  -8  -5  237.05    8.21
  -2   8   5  239.54    8.91
   2  -8  -4   28.73    1.57
  -2   8   4   41.06    2.32
   2  -8  -3 1166.76   37.01
  -2   8   3 1143.64   38.86
   2  -8  -2 1251.67   29.29
  -2   8   2   -0.65    0.78
   2  -8   0   71.16    2.96
  -2   8   0   70.47    2.90
   2  -8   1 1192.89   39.48
  -2   8  -1 1221.80   39.35
   2  -8   2 1293.02   44.36
  -2   8  -2 1286.21   29.74
   2  -8   3 1153.93   26.52
  -2   8  -3 1194.47   27.26
   2  -8   4   41.36    2.12
  -2   8  -4   31.24    1.62
   2  -8   5  243.98    6.35
  -2   8  -5  240.66    6.19
   2  -8   6  834.05   26.92
  -2   8  -6  870.58   27.41
   2  -8   7 1220.18   39.18
  -2   8  -7 1252.60   28.82
   2  -8   8   50.16    1.76
  -2   8  -8   43.38    1.59
   2  -8   9  653.71   22.28
  -2   8  -9  694.16   23.19
   2  -8  10  368.09   12.40
  -2   8 -10  357.16    8.86
   2  -8  11  270.59   10.70
  -2   8 -11  204.70    7.63
   2  -8  12   38.40    2.42
  -2   8 -12   37.36    1.52
   2  -8  13  387.64   14.30
  -2   8 -13  355.89   12.29
   2  -8  14  550.86   19.36
  -2   8 -14  551.52   19.04
   2  -8  15   80.86    3.58
  -2   8 -15   68.48    3.18
   2  -8  16  245.40    9.04
  -2   8 -16  236.92    8.99
   2  -8  17   73.00    2.65
  -2   8 -17   74.55    2.47
  -2   8 -18  187.42    6.56
  -2   8 -19    5.75    0.99
   2  -8  20  118.33    5.24
  -2   8 -20  112.50    3.42
   2  -8  21   27.26    2.57
  -2   8 -21   33.33    2.39
   2  -8  22   38.11    2.85
  -2   8 -22   41.34    1.99
   2  -8  23    5.86    1.76
  -2   8 -23    3.49    1.69
   2  -8  24   73.73    4.56
  -2   8 -24   69.21    2.56
  -2   8 -25   11.49    1.49
   2  -7 -25   59.79    3.13
  -2   7  25   66.39    4.05
   2  -7 -24   79.85    3.14
  -2   7  24   80.32    4.69
   2  -7 -23   78.35    3.83
   2  -7 -22   12.45    1.66
  -2   7  22    8.06    1.49
   2  -7 -21  122.82    4.83
  -2   7  21  127.81    5.55
   2  -7 -20  159.20    4.23
   2  -7 -19  166.28    6.50
  -2   7  19  158.92    6.15
   2  -7 -18    6.20    0.90
   2  -7 -17  265.38    9.29
  -2   7  17  282.97   10.14
   2  -7 -16  156.03    6.16
  -2   7  16  167.44    6.90
   2  -7 -15  171.28    6.61
   2  -7 -14   67.05    2.27
  -2   7  14   65.81    3.13
   2  -7 -13  449.85   11.29
  -2   7  13  453.48   17.27
   2  -7 -12  637.51   21.01
  -2   7  12  658.73   22.44
   2  -7 -11  137.21    6.17
  -2   7  11  135.17    4.23
   2  -7 -10  281.30    7.46
  -2   7  10  282.82   11.29
   2  -7  -9  548.39   19.37
  -2   7   9  581.13   21.03
   2  -7  -8  515.17   18.53
  -2   7   8  558.19   13.61
   2  -7  -7  218.27    7.85
  -2   7   7  202.53    7.56
   2  -7  -6  436.94   10.89
  -2   7   6  475.66   16.66
   2  -7  -5  377.36   12.61
  -2   7   5  385.51    9.61
   2  -7  -4  671.57   16.67
  -2   7   4  784.49   27.82
   2  -7  -3  174.49    6.49
  -2   7   2   -0.08    0.50
   2  -7  -1  437.86   14.37
  -2   7   1  423.11   14.58
  -2   7   0  251.19    6.19
   2  -7   1  411.57   14.36
  -2   7  -1  436.45   14.49
   2  -7   2  688.04   23.65
  -2   7  -2  707.78   23.44
   2  -7   3  165.35    5.93
  -2   7  -3  176.14    6.57
   2  -7   4  795.19   26.27
  -2   7  -4  759.11   24.91
   2  -7   5  389.09   13.84
  -2   7  -5  383.26   13.23
   2  -7   6  495.76   17.72
  -2   7  -6  428.40   10.51
   2  -7   7  223.34    8.34
  -2   7  -7  220.39    5.70
   2  -7   8  558.62   18.84
  -2   7  -8  553.76   18.48
   2  -7   9  595.58   14.88
  -2   7  -9  587.52   14.42
   2  -7  10  286.87   10.07
  -2   7 -10  289.07    7.36
   2  -7  11  137.40    3.77
  -2   7 -11  151.42    5.81
   2  -7  12  701.07   24.51
  -2   7 -12  641.85   15.58
   2  -7  13  478.91   11.74
  -2   7 -13  487.00   16.18
   2  -7  14   66.88    3.22
  -2   7 -14   68.57    3.32
   2  -7  15  165.43    4.90
  -2   7 -15  171.36    7.01
   2  -7  16  158.33    4.44
  -2   7 -16  156.14    6.79
   2  -7  17  270.73    9.96
  -2   7 -17  273.36   10.30
   2  -7  18    3.33    1.11
  -2   7 -18    4.88    1.17
  -2   7 -19  156.86    5.69
   2  -7  20  155.04    6.70
  -2   7 -20  168.04    6.00
  -2   7 -21  126.21    4.75
   2  -7  22    9.41    2.20
  -2   7 -22   10.55    1.28
  -2   7 -23   77.59    2.60
   2  -7  24   94.95    4.92
  -2   7 -24   83.28    3.02
   2  -7  25   74.07    4.31
  -2   7 -25   67.01    2.47
   2  -6 -26    8.60    1.54
  -2   6  26    7.98    1.69
   2  -6 -25   67.88    2.44
   2  -6 -24   57.67    3.44
  -2   6  24   58.55    4.33
   2  -6 -23    9.02    1.56
  -2   6  23   10.20    2.07
   2  -6 -22  136.10    3.83
  -2   6  22  126.05    5.22
   2  -6 -21  214.46    5.96
  -2   6  21  236.45    9.61
   2  -6 -20  145.65    4.03
  -2   6  20  151.48    4.35
   2  -6 -19   21.12    1.88
  -2   6  19   24.82    1.55
   2  -6 -18  116.33    4.61
  -2   6  18  128.47    5.68
   2  -6 -17  653.55   21.86
  -2   6  17  678.05   22.92
   2  -6 -16  508.30   17.09
  -2   6  16  517.49   17.36
   2  -6 -15  190.73    5.23
  -2   6  15  183.74    7.24
   2  -6 -14  304.46    8.21
  -2   6  14  313.81    8.45
   2  -6 -13  422.97   14.87
  -2   6  13  408.25   10.61
   2  -6 -12  169.06    4.95
  -2   6  12  193.21    5.28
   2  -6 -11  122.69    4.53
  -2   6  11  145.78    5.73
   2  -6 -10  683.04   24.22
  -2   6  10  678.62   16.78
   2  -6  -9 1479.13   49.40
  -2   6   9 1638.95   38.15
   2  -6  -8  132.78    5.23
  -2   6   8  192.42    8.47
   2  -6  -7 1122.22   37.04
  -2   6   7 1095.51   26.08
   2  -6  -6  522.06   12.71
  -2   6   6  516.62   12.80
   2  -6  -5 2145.49   66.65
  -2   6   5 2181.98   69.58
   2  -6  -4 1476.04   46.28
  -2   6   4  433.69   19.31
   2  -6  -3  764.14   25.25
   2  -6  -1 2184.58   71.78
  -2   6   1 2113.25   67.09
   2  -6   0  125.17    3.57
  -2   6   0  123.31    4.80
   2  -6   1 2172.96   68.66
  -2   6  -1 2271.76   72.39
   2  -6   2  947.51   30.62
  -2   6  -2  914.34   29.28
   2  -6   3  747.61   25.35
  -2   6  -3  768.88   17.35
   2  -6   4 1491.66   34.83
  -2   6  -4 1544.40   48.64
   2  -6   5 2353.12   75.76
  -2   6  -5 2242.85   50.11
   2  -6   6  504.49   12.27
  -2   6  -6  571.01   18.83
   2  -6   7 1166.47   37.61
  -2   6  -7 1135.10   36.96
  -2   6  -8  143.99    5.70
   2  -6   9 1703.31   38.78
  -2   6  -9 1679.01   54.45
   2  -6  10  688.83   22.93
  -2   6 -10  705.85   23.03
   2  -6  11  148.81    5.42
  -2   6 -11  133.86    5.27
  -2   6 -12  173.20    4.69
   2  -6  13  396.51    9.89
  -2   6 -13  433.29   15.02
   2  -6  14  299.79   11.22
  -2   6 -14  305.77    7.85
   2  -6  15  181.53    4.79
  -2   6 -15  194.62    7.12
   2  -6  16  529.13   18.77
  -2   6 -16  542.60   13.16
  -2   6 -17  651.30   21.73
   2  -6  18  122.78    5.28
  -2   6 -18  113.31    3.25
   2  -6  19   27.14    2.22
  -2   6 -19   20.82    1.11
   2  -6  20  148.60    4.41
  -2   6 -20  152.12    5.97
   2  -6  21  229.71    8.61
  -2   6 -21  226.88    5.80
  -2   6 -22  128.67    3.69
   2  -6  23   10.03    2.40
  -2   6 -23   10.58    1.24
   2  -6  24   55.13    4.03
  -2   6 -24   57.84    2.38
  -2   6 -25   58.44    2.21
   2  -6  26   10.01    3.74
  -2   6 -26    9.15    1.65
   2  -5 -26   22.78    1.72
   2  -5 -25   40.94    1.97
   2  -5 -24   27.50    1.82
  -2   5  24   26.81    3.18
   2  -5 -23  146.99    4.26
   2  -5 -22  107.68    3.30
  -2   5  22  110.50    5.28
   2  -5 -21   74.93    3.54
   2  -5 -20   36.31    1.49
  -2   5  20   37.08    2.21
   2  -5 -19   34.01    2.19
   2  -5 -18  155.50    4.66
  -2   5  18  142.96    5.86
   2  -5 -17  325.12   11.69
  -2   5  17  340.61   12.96
   2  -5 -16  245.56    6.23
  -2   5  16  259.24   10.24
   2  -5 -15    4.14    1.24
  -2   5  15    3.16    0.74
   2  -5 -14  235.84    9.06
   2  -5 -13  262.41    6.70
  -2   5  13  243.88    9.51
   2  -5 -12  255.50    6.40
   2  -5 -11   75.34    3.23
  -2   5  11   77.49    3.41
   2  -5 -10 1557.53   51.76
  -2   5  10 1580.60   36.36
   2  -5  -9  664.43   21.80
  -2   5   9  717.24   25.26
   2  -5  -8 1009.05   33.35
  -2   5   8 1140.06   27.32
   2  -5  -7  178.43    6.53
  -2   5   7  191.34    7.96
   2  -5  -6 2224.36   69.07
  -2   5   6 2246.48   74.64
   2  -5  -5 2298.40   51.04
  -2   5   5 2362.02   76.64
  -2   5   4    0.27    0.39
  -2   5   2 3344.88   73.81
   2  -5  -1 1461.95   46.71
  -2   5   1 1310.75   42.40
   2  -5   1 1400.44   44.74
  -2   5  -1 1473.69   46.48
   2  -5   3 1270.06   40.61
  -2   5  -3 1222.59   27.60
   2  -5   4 3087.37   96.84
   2  -5   5 2563.15   82.95
  -2   5  -5 2378.01   53.04
   2  -5   6 2295.30   51.30
  -2   5  -6 2306.71   72.27
   2  -5   7  207.16    7.69
  -2   5  -7  197.29    6.64
   2  -5   8 1175.46   38.56
  -2   5  -8 1092.55   24.75
   2  -5   9  710.59   24.45
  -2   5  -9  717.00   23.15
   2  -5  10 1611.51   36.89
  -2   5 -10 1616.08   36.24
   2  -5  11   83.58    3.19
  -2   5 -11   77.73    2.88
   2  -5  12  229.60    8.17
  -2   5 -12  256.03    8.82
   2  -5  13  252.66    9.31
  -2   5 -13  261.72    6.66
   2  -5  14  242.62    6.59
  -2   5 -14  243.31    9.31
   2  -5  15    3.62    1.18
  -2   5 -15    4.65    0.68
   2  -5  16  227.24    6.12
  -2   5 -16  242.13    6.13
  -2   5 -17  322.02   10.97
   2  -5  18  144.91    5.42
  -2   5 -18  147.86    5.50
   2  -5  19   32.20    2.30
  -2   5 -19   33.40    1.48
   2  -5  20   37.64    1.78
  -2   5 -20   36.29    1.99
  -2   5 -21   76.31    3.33
  -2   5 -22  111.87    3.58
   2  -5  23  132.62    4.14
  -2   5 -23  147.64    5.48
   2  -5  24   20.65    2.90
  -2   5 -24   31.79    2.14
   2  -5  25   42.99    3.58
  -2   5 -25   41.73    1.84
  -2   5 -26   19.31    1.71
  -2   5 -27   36.47    1.70
   2  -4 -26  210.30    5.50
   2  -4 -25   26.18    1.67
  -2   4  25   28.71    2.37
   2  -4 -24  191.96    7.48
  -2   4  24  196.68    7.92
   2  -4 -23   21.81    2.06
   2  -4 -22  118.07    4.94
   2  -4 -21   59.22    2.86
   2  -4 -20  548.60   18.33
  -2   4  20  546.72   18.66
   2  -4 -19   33.25    1.97
   2  -4 -18  608.15   14.77
  -2   4  18  585.51   19.61
   2  -4 -17  136.30    5.22
  -2   4  17  139.93    5.83
   2  -4 -16  768.29   17.85
   2  -4 -15   59.32    2.66
  -2   4  15   60.33    3.03
   2  -4 -14  808.86   19.08
  -2   4  14  846.48   28.64
   2  -4 -13  613.86   20.48
   2  -4 -12  969.26   31.11
  -2   4  12  929.42   22.68
   2  -4 -11  301.77   10.14
  -2   4  11  324.88    8.92
   2  -4 -10 1581.92   36.48
  -2   4  10 1533.82   52.30
   2  -4  -9  499.38   17.52
  -2   4   9  451.56   11.10
   2  -4  -8 1501.73   48.26
  -2   4   8 1462.58   34.42
   2  -4  -7  447.55   15.13
  -2   4   7  449.91   15.21
   2  -4  -6 4248.74  133.91
  -2   4   6 4128.84  131.38
  -2   4   5   -0.25    0.43
  -2   4   3 1190.50   27.17
   2  -4  -2 1562.93   49.75
  -2   4   2 1543.02   34.54
   2  -4  -1  722.10   23.55
  -2   4   1  716.60   23.93
   2  -4   1  778.32   25.64
  -2   4  -1  715.91   23.22
   2  -4   2 1629.05   37.44
  -2   4  -2 1696.94   53.44
   2  -4   3 1247.16   29.11
  -2   4  -3 1274.05   39.90
   2  -4   4 2761.43   86.31
  -2   4  -4 2890.10   64.23
   2  -4   5 1459.26   46.13
  -2   4  -5 1337.11   42.94
   2  -4   7  495.27   17.46
  -2   4  -7  486.63   16.03
   2  -4   8 1544.56   35.11
  -2   4  -8 1509.39   34.40
  -2   4  -9  482.24   11.56
   2  -4  10 1665.91   38.97
  -2   4 -10 1621.74   51.96
   2  -4  11  329.74    8.77
  -2   4 -11  319.29   11.26
  -2   4 -12  998.95   23.38
   2  -4  13  617.89   21.14
  -2   4 -13  616.03   20.42
  -2   4 -14  749.94   24.34
   2  -4  15   59.47    2.07
  -2   4 -15   56.67    2.43
   2  -4  16  777.78   25.98
  -2   4 -16  785.73   26.61
   2  -4  17  138.09    5.85
  -2   4 -17  138.94    5.39
   2  -4  18  618.91   22.54
  -2   4 -18  643.64   21.14
   2  -4  19   34.26    2.22
  -2   4 -19   33.91    1.78
  -2   4 -20  568.70   14.50
   2  -4  21   62.83    2.61
  -2   4 -21   58.28    3.23
   2  -4  22  111.82    4.87
  -2   4 -22  120.90    4.72
  -2   4 -23   26.19    1.49
  -2   4 -24  200.57    5.61
   2  -4  25   30.45    3.37
  -2   4 -25   22.14    1.50
  -2   4 -26  212.31    5.66
  -2   4 -27   58.08    2.42
   2  -3 -27   50.27    3.44
   2  -3 -26   37.67    2.11
  -2   3  26   38.12    3.16
   2  -3 -25   17.87    1.37
  -2   3  25   21.55    3.15
   2  -3 -24   73.17    2.42
  -2   3  24   70.54    4.24
   2  -3 -23   62.28    3.20
   2  -3 -22   36.97    1.71
   2  -3 -21  147.78    4.06
  -2   3  21  176.76    5.25
   2  -3 -20  154.43    5.78
  -2   3  20  151.71    6.17
   2  -3 -19   13.01    1.70
  -2   3  19   14.23    1.32
   2  -3 -18  176.13    6.70
  -2   3  18  185.15    7.87
   2  -3 -17  101.88    4.20
  -2   3  17   98.02    4.15
   2  -3 -16  211.15    5.93
  -2   3  16  210.56    6.13
   2  -3 -15  520.12   13.01
  -2   3  15  532.86   20.06
   2  -3 -14  136.64    3.81
  -2   3  14  165.56    4.98
   2  -3 -13   29.50    1.23
  -2   3  13   43.65    2.37
   2  -3 -12 1027.62   33.37
  -2   3  12  957.61   32.67
   2  -3 -11  892.94   28.31
  -2   3  11  886.89   30.97
   2  -3 -10  402.39   13.81
  -2   3  10  388.65   14.18
   2  -3  -9 1196.11   38.59
  -2   3   9 1210.77   39.66
   2  -3  -8 1649.32   37.41
  -2   3   8 1679.45   56.99
   2  -3  -7  953.29   22.49
  -2   3   7  973.98   32.15
   2  -3  -6 2850.99   90.25
   2  -3  -3  634.94   21.92
  -2   3   3  610.09   20.36
   2  -3  -1 1089.12   35.66
  -2   3   1  999.11   31.84
   2  -3   1 1056.93   34.22
  -2   3  -1 1056.05   33.33
   2  -3   3  623.60   20.53
  -2   3  -3  651.87   14.92
   2  -3   5 1267.04   42.60
  -2   3  -5 1309.58   41.29
  -2   3  -6 2988.29   91.80
   2  -3   7 1095.32   36.61
  -2   3  -7 1083.24   36.25
   2  -3   8 1735.84   39.33
  -2   3  -8 1880.94   42.53
   2  -3   9 1238.18   28.13
  -2   3  -9 1274.29   40.53
   2  -3  10  443.75   15.83
  -2   3 -10  424.06   10.12
  -2   3 -11  930.34   21.09
   2  -3  12 1030.81   24.18
   2  -3  13   41.71    2.45
  -2   3 -13   28.24    1.57
  -2   3 -14  137.85    5.37
   2  -3  15  534.97   13.36
  -2   3 -15  546.03   18.54
   2  -3  16  200.56    7.89
  -2   3 -16  222.92    6.02
   2  -3  17  104.08    3.25
  -2   3 -17  117.65    4.78
   2  -3  18  184.23    7.64
  -2   3 -18  178.34    4.79
  -2   3 -19   13.45    0.95
  -2   3 -20  142.87    4.07
   2  -3  21  167.45    4.79
  -2   3 -21  148.08    3.93
   2  -3  22   41.36    3.40
  -2   3 -22   37.27    2.06
   2  -3  23   59.36    3.98
  -2   3 -23   61.49    2.77
   2  -3  24   68.95    2.88
  -2   3 -24   74.78    2.80
  -2   3 -25   18.31    1.63
  -2   3 -26   37.99    1.97
  -2   3 -27   50.01    2.22
  -2   3 -28   58.25    2.19
   2  -2 -27   91.72    2.92
   2  -2 -26   88.89    3.06
   2  -2 -25   50.29    3.05
   2  -2 -24   51.33    1.96
   2  -2 -23  238.49    6.31
   2  -2 -22   26.27    2.00
  -2   2  22   28.33    2.30
   2  -2 -21   65.80    2.22
  -2   2  21   56.38    3.18
   2  -2 -20  164.97    4.51
  -2   2  20  174.89    7.87
   2  -2 -19  594.06   13.72
  -2   2  19  593.40   20.06
   2  -2 -18  347.98   13.11
  -2   2  17   90.15    4.40
   2  -2 -16  203.79    5.38
  -2   2  16  214.82    9.06
   2  -2 -15  244.16    6.77
  -2   2  15  237.53    9.88
   2  -2 -14 1267.27   43.00
  -2   2  14 1250.42   30.00
   2  -2 -13  134.94    5.13
  -2   2  13  138.81    6.53
   2  -2 -12  609.77   14.11
  -2   2  12  632.22   14.99
   2  -2 -11 1829.21   58.16
  -2   2  11 1745.62   58.57
   2  -2 -10   43.16    2.23
  -2   2  10   28.01    1.68
   2  -2  -9  771.02   24.84
   2  -2  -8  348.37   12.60
  -2   2   8  385.21   14.48
   2  -2  -4  585.10   14.30
  -2   2   4  622.60   21.37
   2  -2   0  204.97    7.49
  -2   2   0  218.76    7.35
   2  -2   4  657.28   14.90
  -2   2  -4  625.89   14.36
   2  -2   6  910.80   20.49
  -2   2  -6  840.80   27.14
   2  -2   8  415.55   13.94
  -2   2  -8  396.98   13.21
   2  -2   9  936.45   21.97
  -2   2  -9  889.31   28.47
   2  -2  10   31.36    1.18
  -2   2 -11 1863.56   59.72
  -2   2 -12  649.68   15.30
  -2   2 -13  141.76    5.53
   2  -2  14 1284.28   29.11
  -2   2 -14 1322.39   42.94
  -2   2 -15  240.32    5.99
   2  -2  16  236.55    9.06
  -2   2 -16  223.62    8.17
   2  -2  17   90.53    2.96
  -2   2 -18  334.05    8.10
  -2   2 -19  597.11   14.19
  -2   2 -20  172.77    4.96
   2  -2  21   58.89    3.30
  -2   2 -21   65.62    2.84
   2  -2  22   31.08    1.86
  -2   2 -22   26.66    2.09
   2  -2  23  216.19    8.29
  -2   2 -23  233.28    6.14
  -2   2 -24   58.98    2.19
   2  -2  25   52.56    3.21
  -2   2 -25   45.82    1.88
   2  -2  26   91.63    4.63
  -2   2 -26   93.10    2.96
   2  -2  27  104.24    5.97
  -2   2 -27   96.96    3.35
   2  -2  28    9.81    3.60
  -2   2 -28    5.16    1.28
   2  -1 -27  188.19    5.64
   2  -1 -26   12.82    1.50
   2  -1 -25   69.58    2.26
   2  -1 -24   14.96    1.29
   2  -1 -23  111.40    4.81
  -2   1  23  103.05    4.87
   2  -1 -22  152.79    6.25
   2  -1 -21  371.79   12.57
  -2   1  21  371.28   13.93
   2  -1 -20   32.40    1.41
   2  -1 -19  411.12    9.91
  -2   1  19  437.73   16.05
   2  -1 -18  369.36    9.30
  -2   1  18  392.79   14.60
   2  -1 -17  447.78   11.08
  -2   1  17  495.14   17.82
   2  -1 -16  143.42    5.47
  -2   1  16  145.84    6.51
   2  -1 -15  936.43   21.52
  -2   1  15  942.15   32.69
  -2   1  14  760.35   27.45
   2  -1 -13  437.82   10.32
  -2   1  13  408.09   15.46
   2  -1 -12   83.36    2.41
  -2   1  12   91.88    3.92
   2  -1 -11 1592.76   50.46
  -2   1  11 1550.41   36.36
   2  -1 -10  975.80   23.13
  -2   1  10  982.79   23.53
   2  -1  -9  264.70    9.31
   2  -1  -8  519.82   17.23
  -2   1   8  109.85    6.12
  -2   1   7    0.14    0.34
   2  -1  -5  738.09   17.39
  -2   1   5  760.48   24.90
   2  -1  -4 1051.01   33.50
  -2   1   4 1045.15   35.10
   2  -1  -3  930.97   30.03
  -2   1   3 1000.03   32.27
   2  -1  -2  382.86   13.42
  -2   1   2  343.52    7.91
   2  -1  -1  134.93    4.90
  -2   1   1  126.14    4.31
   2  -1   1  118.26    2.92
  -2   1  -1  134.28    4.65
   2  -1   2  335.91   11.09
  -2   1  -2  375.89   12.48
  -2   1  -3 1049.56   33.50
   2  -1   4 1093.63   34.92
   2  -1   5  810.14   26.20
  -2   1  -5  815.94   25.91
   2  -1   6  753.47   25.00
   2  -1   7 1315.34   42.40
  -2   1  -7 1529.01   48.32
   2  -1   8  592.99   20.66
  -2   1  -8  545.17   17.58
  -2   1  -9  295.89    7.22
   2  -1  10 1044.51   23.89
  -2   1 -11 1697.29   38.69
   2  -1  12   96.69    4.66
  -2   1 -12   87.48    3.58
  -2   1 -13  463.66   11.20
   2  -1  14  778.63   18.63
  -2   1 -14  810.39   19.02
   2  -1  15  992.80   23.38
  -2   1 -15  983.42   31.46
   2  -1  16  146.04    5.73
  -2   1 -16  152.66    4.14
   2  -1  17  478.48   16.84
  -2   1 -17  455.90   16.81
  -2   1 -18  365.74    9.61
  -2   1 -19  410.55   10.34
   2  -1  20   27.72    2.24
  -2   1 -20   32.67    1.90
   2  -1  21  401.26   15.88
  -2   1 -21  378.71    9.44
   2  -1  22  142.43    5.59
  -2   1 -22  153.92    4.10
   2  -1  23  106.08    3.89
  -2   1 -23  112.61    3.50
   2  -1  24   12.99    2.08
  -2   1 -24   16.20    1.49
  -2   1 -25   67.33    2.34
   2  -1  26   10.86    3.15
  -2   1 -26   11.90    1.28
   2  -1  27  196.14    7.92
  -2   1 -27  191.96    5.18
  -2   1 -28    2.22    1.78
   2   0 -27    0.23    0.98
   2   0 -26   53.58    2.23
   2   0 -25    0.83    1.07
  -2   0  25    1.17    2.47
   2   0 -24   31.93    1.73
  -2   0  24   36.10    2.69
   2   0 -23  139.06    4.30
   2   0 -22  130.86    3.77
   2   0 -21    4.45    0.88
   2   0 -20  304.54    7.93
  -2   0  20  304.69   11.45
   2   0 -19    0.41    0.99
  -2   0  19    1.07    0.95
  -2   0  18  149.06    7.54
   2   0 -17    0.07    0.70
  -2   0  17   -0.09    1.19
   2   0 -16   88.56    4.16
  -2   0  16   86.77    3.09
   2   0 -15  620.40   15.17
   2   0 -14   58.77    2.59
   2   0 -13   17.53    0.91
   2   0 -12  906.38   21.49
   2   0 -11 1305.17   29.80
  -2   0  11 1350.14   31.99
   2   0 -10  948.78   22.39
  -2   0  10  914.81   31.70
   2   0  -9 2533.82   56.89
  -2   0   9 2533.69   82.76
   2   0  -8 2551.87   80.80
   2   0  -7    0.09    0.40
   2   0  -6  105.62    3.96
   2   0  -3  974.13   30.75
  -2   0   3  982.02   30.84
   2   0  -2   75.98    3.06
  -2   0   2   79.48    2.14
   2   0   0  220.03    7.38
   2   0   2   79.11    2.82
  -2   0  -2   78.83    2.60
  -2   0  -6  122.03    5.24
  -2   0  -9 2697.16   84.91
   2   0  10 1044.49   35.92
  -2   0 -10 1025.04   33.19
   2   0  11 1441.72   47.22
  -2   0 -11 1382.93   43.44
   2   0  12  937.37   31.85
  -2   0 -12  912.64   30.64
   2   0  13   21.05    1.39
  -2   0 -13   19.14    0.91
  -2   0 -14   69.64    2.24
  -2   0 -15  646.98   15.54
   2   0  16   96.23    4.62
  -2   0 -16   85.08    3.55
   2   0  17    2.47    1.10
  -2   0 -17   -0.17    0.63
   2   0  18  145.38    5.51
  -2   0 -18  142.45    3.78
  -2   0 -19    0.84    0.80
   2   0  20  335.25   12.39
  -2   0 -20  330.47    8.48
   2   0  21    1.31    1.41
  -2   0 -21    3.77    1.55
   2   0  22  134.71    5.53
  -2   0 -22  130.96    3.65
  -2   0 -23  145.13    4.01
   2   0  24   32.54    3.15
  -2   0 -24   31.88    1.50
  -2   0 -25    1.44    1.32
   2   0  26   63.07    3.02
  -2   0 -26   56.27    3.16
  -2   0 -27    0.99    1.26
  -2   0 -28    3.17    1.48
   2   0  29   27.94    3.73
  -2   0 -29   30.81    4.43
   2   1 -27  174.86    4.39
   2   1 -26   12.15    1.65
  -2  -1  26   14.54    3.16
   2   1 -25   66.97    2.43
   2   1 -24   15.98    1.22
   2   1 -23  101.81    3.17
  -2  -1  23  103.86    3.56
   2   1 -22  151.70    4.30
   2   1 -21  359.41    8.76
   2   1 -20   30.47    1.90
  -2  -1  20   29.80    1.55
   2   1 -19  417.03   10.52
  -2  -1  19  418.08   16.23
   2   1 -18  385.40   14.19
  -2  -1  18  360.43   14.24
   2   1 -17  437.86   11.24
  -2  -1  17  447.62   16.60
   2   1 -16  156.91    6.54
  -2  -1  16  144.40    4.50
   2   1 -15  979.90   23.66
  -2  -1  15  906.62   32.41
   2   1 -14  713.18   25.60
   2   1 -13  417.57   10.40
   2   1 -12   92.93    2.73
   2   1 -11 1545.20   49.72
  -2  -1  11 1646.32   52.75
   2   1 -10  985.57   23.93
  -2  -1  10  999.84   23.24
   2   1  -9  290.10   10.53
  -2  -1   9    0.12    0.62
   2   1  -6  733.11   17.57
  -2  -1   6  754.96   23.89
   2   1  -5  751.08   24.37
   2   1  -4 1082.82   35.50
  -2  -1   4 1080.93   34.04
   2   1  -3 1025.97   33.11
  -2  -1   3  987.79   22.48
   2   1  -2  361.89   12.02
  -2  -1   2  369.02   11.74
  -2  -1   1  135.60    3.34
   2   1   1  119.70    4.04
  -2  -1  -5  803.00   26.01
  -2  -1  -7 1598.44   51.04
  -2  -1  -8  578.22   14.01
   2   1   9  280.45    9.99
  -2  -1  -9  284.55    9.38
   2   1  10 1116.91   35.45
  -2  -1 -10 1022.67   32.88
  -2  -1 -11 1683.90   53.08
  -2  -1 -12   99.56    2.81
  -2  -1 -13  453.80   11.12
   2   1  14  794.25   27.00
  -2  -1 -14  769.19   18.26
   2   1  15  953.71   31.68
  -2  -1 -15  996.63   32.12
  -2  -1 -16  148.45    4.01
  -2  -1 -17  473.19   11.13
   2   1  18  394.25   14.68
  -2  -1 -18  396.85    9.61
  -2  -1 -19  426.58   10.17
  -2  -1 -20   32.71    1.49
   2   1  21  382.84   14.80
  -2  -1 -21  365.45    8.76
   2   1  22  155.70    6.67
  -2  -1 -22  157.35    5.93
  -2  -1 -23  108.34    3.10
   2   1  24   19.97    2.43
  -2  -1 -24   18.02    2.32
   2   1  25   69.36    4.29
  -2  -1 -25   68.44    2.57
  -2  -1 -26   14.74    1.63
  -2  -1 -27  186.46    4.99
   2   1  28   -2.78    3.97
  -2  -1 -28   -0.12    1.66
  -2  -1 -29   25.94    1.52
   2   2 -26   94.46    3.07
  -2  -2  26   93.07    4.78
   2   2 -25   51.16    2.04
   2   2 -24   59.54    3.74
  -2  -2  24   55.56    3.69
   2   2 -23  212.40    5.78
   2   2 -22   26.15    1.40
  -2  -2  22   26.17    2.67
   2   2 -21   61.76    2.00
   2   2 -20  170.49    6.53
   2   2 -19  568.32   13.40
   2   2 -18  339.67    8.68
   2   2 -17   84.19    3.75
  -2  -2  17   92.29    4.79
   2   2 -16  222.72    5.80
  -2  -2  16  205.23    7.93
   2   2 -15  257.44    9.56
  -2  -2  15  239.04    7.06
   2   2 -14 1234.57   28.12
  -2  -2  14 1244.66   29.31
   2   2 -13  139.51    5.28
  -2  -2  13  141.83    5.75
   2   2 -12  598.59   19.55
   2   2 -10   29.81    1.21
  -2  -2   8  386.72   13.27
   2   2  -6  850.07   29.36
  -2  -2   5 2505.95   76.50
   2   2  -4  610.93   14.28
  -2  -2   4  617.02   20.50
   2   2   0  206.66    7.18
  -2  -2   0  193.63    6.65
   2   2   4  606.93   19.88
  -2  -2  -4  597.59   19.21
   2   2   6  855.50   27.89
  -2  -2  -6  851.42   27.28
   2   2   8  377.99   13.31
  -2  -2  -8  390.14   12.95
   2   2   9  822.27   26.77
  -2  -2  -9  882.14   28.72
  -2  -2 -10   32.03    1.08
   2   2  11 1868.85   60.30
  -2  -2 -11 1776.77   56.85
  -2  -2 -12  624.67   20.33
  -2  -2 -13  137.32    3.78
   2   2  14 1323.34   43.97
  -2  -2 -14 1295.27   41.05
   2   2  15  250.68   10.09
  -2  -2 -15  273.47    9.87
  -2  -2 -16  230.80    5.99
   2   2  17  100.20    4.60
  -2  -2 -17   89.68    3.82
   2   2  18  339.19   13.23
  -2  -2 -18  357.37   12.41
  -2  -2 -19  606.66   14.33
  -2  -2 -20  165.05    4.37
  -2  -2 -21   58.46    2.05
  -2  -2 -22   26.25    1.33
   2   2  23  238.60    8.79
  -2  -2 -23  233.14    8.50
  -2  -2 -24   52.44    2.24
   2   2  25   50.94    3.65
  -2  -2 -25   51.65    3.19
  -2  -2 -26   92.39    3.31
  -2  -2 -27   99.06    3.41
   2   2  28    5.77    3.21
  -2  -2 -28    6.63    1.75
  -2  -2 -29   25.93    2.77
   2   3 -26   28.76    1.82
   2   3 -25   22.67    1.37
  -2  -3  25   21.19    2.44
   2   3 -24   64.47    3.06
  -2  -3  24   67.18    3.67
   2   3 -23   66.00    3.02
   2   3 -22   39.29    1.55
   2   3 -21  163.24    6.33
  -2  -3  21  159.46    6.21
   2   3 -20  148.15    4.07
   2   3 -19   12.90    1.14
  -2  -3  19    7.55    1.68
   2   3 -18  180.75    5.11
  -2  -3  18  181.76    7.17
   2   3 -17   94.72    3.79
   2   3 -16  190.17    5.12
  -2  -3  16  222.91    9.24
   2   3 -15  513.61   12.50
   2   3 -14  163.60    4.42
  -2  -3  14  139.50    6.31
   2   3 -13   40.11    1.98
   2   3 -12  995.15   22.63
   2   3 -11  894.57   21.02
   2   3  -9    0.20    0.60
   2   3  -8 1650.42   53.63
   2   3  -7  993.21   32.25
  -2  -3   7  964.54   30.12
   2   3  -5 1227.34   27.96
  -2  -3   5 1268.60   40.97
   2   3  -3  620.96   14.89
   2   3  -1 1046.50   33.15
  -2  -3   1 1130.16   25.31
   2   3   1 1030.54   32.77
  -2  -3  -1 1018.27   22.70
   2   3   3  671.67   21.74
  -2  -3  -3  592.23   18.55
   2   3   5 1232.50   39.47
  -2  -3  -5 1268.92   39.45
  -2  -3  -7 1062.68   34.31
   2   3   8 1870.85   59.33
  -2  -3  -8 1713.50   54.08
   2   3   9 1260.32   41.02
  -2  -3  -9 1241.60   40.88
   2   3  10  419.20   14.93
  -2  -3 -10  442.37   15.11
  -2  -3 -11  954.70   31.53
  -2  -3 -12 1005.03   33.41
   2   3  13   33.50    1.78
  -2  -3 -13   43.99    2.55
  -2  -3 -14  166.13    4.33
   2   3  15  533.96   19.14
  -2  -3 -15  539.95   18.06
   2   3  16  216.50    8.58
  -2  -3 -16  205.07    7.80
   2   3  17  112.27    4.91
  -2  -3 -17  103.42    4.35
   2   3  18  189.09    5.19
  -2  -3 -18  189.00    7.79
   2   3  19   14.86    1.72
  -2  -3 -19   15.94    1.56
   2   3  20  152.92    4.70
  -2  -3 -20  158.69    6.22
  -2  -3 -21  165.43    4.41
  -2  -3 -22   42.15    1.86
  -2  -3 -23   65.22    2.34
   2   3  24   72.30    3.10
  -2  -3 -24   65.97    3.33
   2   3  25   19.96    2.00
  -2  -3 -25   23.59    1.58
  -2  -3 -26   32.00    1.92
  -2  -3 -27   41.56    1.98
   2   3  28   59.43    4.65
  -2  -3 -28   51.02    2.14
   2   3  29   29.15    3.69
  -2  -3 -29   22.44    1.95
   2   4 -26  209.60    5.86
  -2  -4  26  203.89    4.76
   2   4 -25   25.73    1.40
   2   4 -24  184.64    4.79
   2   4 -23   27.53    1.85
  -2  -4  23   30.05    2.70
   2   4 -22  108.88    3.39
  -2  -4  22  113.93    5.00
   2   4 -21   57.50    2.12
   2   4 -20  523.20   18.65
  -2  -4  20  528.17   18.13
   2   4 -19   31.67    1.50
  -2  -4  19   31.71    2.25
   2   4 -18  578.71   13.85
   2   4 -17  142.03    3.90
  -2  -4  17  135.67    4.01
   2   4 -16  746.00   18.30
  -2  -4  16  765.83   26.71
   2   4 -15   58.18    2.65
  -2  -4  15   56.12    2.12
   2   4 -14  811.10   28.76
   2   4 -13  595.90   20.82
   2   4 -12  939.47   22.15
   2   4 -10    0.10    0.49
   2   4  -9  400.44   10.40
  -2  -4   9  482.06   16.71
   2   4  -8 1414.96   46.82
   2   4  -7  466.48   11.31
  -2  -4   7  463.32   15.97
   2   4  -6 4483.15  137.91
   2   4  -5 1358.91   30.55
   2   4  -4 2805.32   89.26
  -2  -4   4 2870.74   89.67
   2   4  -3 1216.32   27.93
   2   4  -2 1604.12   51.41
  -2  -4   2 1658.41   53.02
   2   4  -1  760.82   17.99
  -2  -4   1  761.94   17.38
   2   4   1  728.83   23.17
  -2  -4  -1  744.80   23.99
  -2  -4  -2 1604.21   50.77
   2   4   3 1252.33   39.20
  -2  -4  -3 1256.10   27.96
  -2  -4  -4 2751.33   85.32
   2   4   5 1325.62   43.58
  -2  -4  -5 1386.03   45.14
   2   4   7  490.46   16.98
  -2  -4  -7  489.20   16.06
  -2  -4  -8 1558.80   35.28
   2   4   9  467.30   15.91
  -2  -4  -9  448.99   15.42
   2   4  10 1552.32   49.59
  -2  -4 -10 1609.96   50.15
   2   4  11  295.02   10.20
  -2  -4 -11  310.11   11.70
   2   4  12 1015.73   33.58
  -2  -4 -12  983.01   32.56
  -2  -4 -13  607.03   21.39
  -2  -4 -14  858.10   27.52
   2   4  15   57.86    2.71
  -2  -4 -15   63.45    3.11
  -2  -4 -16  782.50   18.15
   2   4  17  128.69    5.40
  -2  -4 -17  152.15    5.65
  -2  -4 -18  603.55   14.71
  -2  -4 -19   36.16    1.47
  -2  -4 -20  541.87   12.57
   2   4  21   65.21    3.61
  -2  -4 -21   60.32    2.09
   2   4  22  120.23    5.89
  -2  -4 -22  123.39    3.71
   2   4  23   30.81    2.69
  -2  -4 -23   29.61    1.57
   2   4  24  206.95    7.74
  -2  -4 -24  191.96    5.08
  -2  -4 -25   30.15    1.97
  -2  -4 -26  230.70    6.12
  -2  -4 -27   59.04    2.83
  -2  -4 -28   28.32    1.49
  -2  -4 -29    9.45    1.88
   2   5 -25   39.60    2.20
   2   5 -24   23.57    1.66
  -2  -5  24   27.13    2.07
   2   5 -23  131.74    3.69
   2   5 -22  112.95    3.20
   2   5 -21   67.25    2.99
   2   5 -20   34.45    1.63
  -2  -5  20   34.43    2.76
  -2  -5  19   32.53    1.71
   2   5 -17  325.11    8.40
   2   5 -16  245.56    6.17
   2   5 -15    3.71    0.60
   2   5 -14  245.81    9.71
   2   5 -13  236.43    6.17
  -2  -5  13  253.33   10.41
  -2  -5  11   73.74    3.29
   2   5 -10   24.13    3.36
  -2  -5  10 1469.16   46.07
   2   5  -9  704.60   16.95
  -2  -5   9  684.30   15.88
   2   5  -8 1102.75   26.22
  -2  -5   8 1093.44   35.82
   2   5  -7  199.95    5.22
  -2  -5   7  192.39    7.48
   2   5  -6 2266.56   51.57
  -2  -5   6 2276.59   72.70
   2   5  -5 2486.17   78.41
  -2  -5   5 2447.58   55.30
   2   5  -4 3116.73   99.21
  -2  -5   4 3168.22   98.52
   2   5  -3 1188.65   39.21
  -2  -5   3 1308.04   41.50
   2   5  -2 3387.60   75.32
  -2  -5   2 3263.06  101.40
   2   5  -1 1390.36   44.97
  -2  -5   1 1510.90   48.12
   2   5   1 1492.13   33.50
  -2  -5  -1 1477.60   47.37
   2   5   3 1206.04   38.63
  -2  -5  -3 1302.79   42.33
  -2  -5  -4 3155.11   99.62
   2   5   5 2503.60   78.45
   2   5   6 2237.21   71.50
  -2  -5  -6 2349.87   74.48
   2   5   7  203.02    7.62
  -2  -5  -7  203.83    8.37
  -2  -5  -8 1165.48   38.00
   2   5   9  703.52   22.75
  -2  -5  -9  709.69   24.52
   2   5  10 1622.11   52.04
  -2  -5 -10 1637.07   37.31
   2   5  11   83.78    3.56
  -2  -5 -11   81.17    3.36
  -2  -5 -12  236.04    8.71
   2   5  13  254.41    8.60
  -2  -5 -13  261.85    9.48
   2   5  14  265.16    9.74
  -2  -5 -14  258.89    6.49
   2   5  15    4.60    1.26
  -2  -5 -15    4.95    0.72
  -2  -5 -16  239.65    6.30
  -2  -5 -17  350.94   12.55
   2   5  18  157.70    6.67
  -2  -5 -18  145.90    5.38
  -2  -5 -19   36.94    1.57
   2   5  20   35.83    2.55
  -2  -5 -20   37.18    1.59
   2   5  21   77.06    4.06
  -2  -5 -21   71.27    3.40
  -2  -5 -22  117.57    5.33
  -2  -5 -23  131.48    3.72
  -2  -5 -24   22.95    1.61
  -2  -5 -25   45.00    2.12
  -2  -5 -26   19.91    1.71
  -2  -5 -27   33.00    2.52
  -2  -5 -28    2.10    2.19
   2   6 -25   61.71    2.38
  -2  -6  25   58.10    3.73
   2   6 -24   59.43    2.20
  -2  -6  24   58.42    3.51
   2   6 -23   11.24    1.69
  -2  -6  23    8.55    2.07
   2   6 -22  120.24    3.52
  -2  -6  22  120.14    5.25
   2   6 -21  214.53    5.95
  -2  -6  21  221.11    6.48
   2   6 -20  144.32    5.90
  -2  -6  20  137.36    3.97
   2   6 -19   22.91    1.61
   2   6 -18  114.69    4.56
  -2  -6  18  118.29    5.10
   2   6 -17  634.69   21.82
  -2  -6  17  644.45   22.75
   2   6 -16  523.94   19.34
  -2  -6  16  499.25   17.42
   2   6 -15  161.60    4.52
  -2  -6  15  179.60    7.02
   2   6 -14  278.27    7.12
   2   6 -13  399.77    9.97
   2   6 -12    0.83    0.90
   2   6 -11   -0.54    0.58
  -2  -6  11  130.69    3.67
   2   6 -10  653.71   15.67
  -2  -6  10  691.67   16.53
   2   6  -9 1570.32   36.29
  -2  -6   9 1617.06   36.83
   2   6  -8  161.03    4.29
  -2  -6   8  139.09    3.62
   2   6  -7 1126.35   25.94
  -2  -6   7 1168.77   36.93
   2   6  -6  525.08   19.23
  -2  -6   6  501.08   16.65
   2   6  -5 2219.08   70.57
  -2  -6   5 2293.52   71.43
   2   6  -4 1496.06   47.80
  -2  -6   4 1544.08   34.84
   2   6  -3  777.28   18.46
  -2  -6   3  833.52   27.20
   2   6  -2 1026.60   33.96
  -2  -6   2  898.54   20.87
   2   6  -1 2310.62   52.17
  -2  -6   1 2292.45   70.56
   2   6   0  126.65    4.98
  -2  -6   0  124.16    3.26
   2   6   1 2264.57   73.56
  -2  -6  -1 2299.16   50.80
   2   6   2  930.07   30.83
  -2  -6  -2  950.24   30.91
   2   6   3  778.89   25.70
  -2  -6  -3  725.06   24.48
   2   6   4 1555.94   48.73
  -2  -6  -4 1476.09   46.27
   2   6   5 2397.43   75.68
  -2  -6  -5 2206.59   68.33
   2   6   6  531.07   12.75
  -2  -6  -6  548.67   18.16
   2   6   7 1168.86   27.40
  -2  -6  -7 1133.09   36.42
   2   6   8  144.14    5.43
  -2  -6  -8  171.11    6.48
   2   6   9 1579.94   49.75
  -2  -6  -9 1656.65   54.70
  -2  -6 -10  682.28   22.44
   2   6  11  132.77    5.43
  -2  -6 -11  160.44    6.28
  -2  -6 -12  185.77    4.91
  -2  -6 -13  419.55   10.23
  -2  -6 -14  291.16   11.06
   2   6  15  174.69    6.84
  -2  -6 -15  183.02    6.96
   2   6  16  569.59   19.87
  -2  -6 -16  542.36   17.84
   2   6  17  706.19   24.39
  -2  -6 -17  661.89   21.54
   2   6  18  119.57    5.58
  -2  -6 -18  117.68    3.48
   2   6  19   21.09    2.23
  -2  -6 -19   21.70    1.31
   2   6  20  157.91    6.33
  -2  -6 -20  154.61    6.44
  -2  -6 -21  229.21    6.87
   2   6  22  130.00    4.12
  -2  -6 -22  126.66    5.27
  -2  -6 -23    9.36    1.08
  -2  -6 -24   61.15    2.61
   2   6  25   63.19    4.45
  -2  -6 -25   68.55    2.64
   2   6  26   12.88    3.41
  -2  -6 -26    9.70    3.03
  -2  -6 -27    9.15    1.57
  -2  -6 -28   13.34    1.39
   2   7 -24   73.89    3.70
   2   7 -23   74.16    2.50
   2   7 -22    6.60    1.13
  -2  -7  22   10.92    2.17
   2   7 -21  120.31    3.46
  -2  -7  21  114.18    4.82
   2   7 -20  146.98    4.04
   2   7 -19  146.51    5.74
   2   7 -18    3.79    0.91
  -2  -7  18    4.03    1.55
   2   7 -17  258.82    6.61
  -2  -7  17  261.20    9.17
   2   7 -16  157.14    5.87
  -2  -7  16  164.97    7.05
   2   7 -15  161.20    8.03
   2   7 -14   67.38    2.27
  -2  -7  12  629.59   15.75
   2   7 -11  128.84    3.48
  -2  -7  11  134.88    3.83
   2   7 -10  260.84    9.70
  -2  -7  10  276.25   10.88
   2   7  -9  565.03   14.00
  -2  -7   9  586.89   19.24
   2   7  -8  531.81   13.02
  -2  -7   8  546.65   18.16
   2   7  -7  213.25    7.99
   2   7  -6  444.14   15.30
  -2  -7   6  422.15   10.32
   2   7  -5  378.42   13.16
  -2  -7   5  369.70    9.21
   2   7  -4  806.12   26.95
  -2  -7   4  821.92   26.65
   2   7  -3  170.20    6.48
  -2  -7   3  169.17    6.12
   2   7  -2  704.52   16.86
  -2  -7   2  672.54   22.17
   2   7  -1  423.08   14.45
  -2  -7   1  463.14   11.31
   2   7   0  261.65    6.57
  -2  -7   0  255.04    9.83
   2   7   1  468.42   11.92
  -2  -7  -1  427.88   14.72
   2   7   2  678.82   22.66
  -2  -7  -2  716.55   23.38
   2   7   3  179.80    6.74
  -2  -7  -3  174.62    6.81
   2   7   4  782.79   26.20
  -2  -7  -4  805.49   18.55
   2   7   5  377.80   12.92
  -2  -7  -5  379.81   12.55
   2   7   6  442.30   11.07
  -2  -7  -6  464.68   15.66
   2   7   7  221.48    8.51
  -2  -7  -7  213.32    7.79
   2   7   8  572.59   19.13
  -2  -7  -8  554.13   18.06
  -2  -7  -9  569.35   13.44
   2   7  10  309.79    7.93
  -2  -7 -10  294.88    7.31
  -2  -7 -11  138.03    4.86
   2   7  12  661.12   15.76
  -2  -7 -12  678.12   23.29
   2   7  13  443.15   15.72
  -2  -7 -13  493.12   17.23
   2   7  14   69.13    3.36
  -2  -7 -14   67.26    2.71
  -2  -7 -15  180.41    4.82
   2   7  16  177.55    7.77
  -2  -7 -16  160.31    6.02
   2   7  17  293.30   10.81
  -2  -7 -17  288.05   10.29
   2   7  18    5.07    1.12
  -2  -7 -18    4.53    1.40
   2   7  19  160.23    7.04
  -2  -7 -19  153.74    5.69
  -2  -7 -20  162.82    4.40
   2   7  21  128.03    5.74
  -2  -7 -21  132.43    5.27
   2   7  22    9.63    1.55
  -2  -7 -22   11.50    2.06
  -2  -7 -23   81.41    3.74
  -2  -7 -24   86.24    3.01
   2   7  25   69.18    4.64
  -2  -7 -25   66.25    3.99
  -2  -7 -26   29.64    2.15
  -2  -7 -27   24.61    2.36
   2   8 -23    4.90    1.32
   2   8 -22   43.43    2.32
  -2  -8  22   41.79    2.92
   2   8 -21   33.29    2.25
   2   8 -20  108.59    4.78
  -2  -8  20  115.73    4.99
   2   8 -19    5.13    1.47
  -2  -8  19    6.63    1.86
   2   8 -18  180.84    6.89
  -2  -8  18  188.75    8.01
   2   8 -17   75.89    3.40
  -2  -8  17   70.13    3.59
   2   8 -16  221.26    5.77
  -2  -8  16  236.23    6.63
   2   8 -15   73.51    3.72
  -2  -8  15   -0.63    1.27
  -2  -8  13  358.17   12.82
   2   8 -12   33.64    1.39
  -2  -8  12   37.54    2.01
   2   8 -11  261.45    6.84
  -2  -8  11  233.74    8.69
   2   8 -10  332.27   12.35
   2   8  -9  670.58   22.70
  -2  -8   9  669.54   23.51
   2   8  -8   48.38    1.60
  -2  -8   8   41.53    2.09
   2   8  -7 1208.77   39.13
  -2  -8   7 1275.80   39.85
   2   8  -6  857.21   20.75
  -2  -8   6  855.61   20.24
   2   8  -5  248.14    8.98
  -2  -8   5  234.67    8.47
   2   8  -4   41.82    1.56
  -2  -8   4   32.81    1.25
   2   8  -3 1170.52   36.84
  -2  -8   3 1193.87   38.26
   2   8  -2 1265.70   41.61
  -2  -8   2 1334.93   43.64
   2   8  -1 1287.50   30.20
  -2  -8   1 1229.50   38.68
   2   8   0   76.16    2.36
  -2  -8   0   71.00    3.33
   2   8   1 1274.03   42.13
  -2  -8  -1 1219.53   39.29
   2   8   2 1315.54   30.55
  -2  -8  -2 1346.80   31.35
   2   8   3 1228.94   40.66
  -2  -8  -3 1196.89   39.39
   2   8   4   31.39    1.95
  -2  -8  -4   50.84    2.46
   2   8   5  243.47    6.35
  -2  -8  -5  239.65    8.51
   2   8   6  868.35   20.79
  -2  -8  -6  841.06   26.91
   2   8   7 1268.26   40.24
  -2  -8  -7 1222.85   39.68
   2   8   8   41.73    2.09
  -2  -8  -8   49.37    2.49
   2   8   9  680.13   22.25
  -2  -8  -9  672.54   22.24
   2   8  10  379.33   13.63
  -2  -8 -10  346.93   11.74
   2   8  11  256.22    6.89
  -2  -8 -11  259.86    6.83
   2   8  12   36.64    2.11
  -2  -8 -12   40.50    2.22
   2   8  13  374.92   12.96
  -2  -8 -13  388.12   13.65
   2   8  14  536.11   12.97
  -2  -8 -14  552.69   18.54
   2   8  15   71.21    3.38
  -2  -8 -15   80.55    2.49
   2   8  16  241.38    9.58
  -2  -8 -16  243.92    8.81
  -2  -8 -17   79.42    2.45
  -2  -8 -18  193.64    5.03
  -2  -8 -19    5.49    1.15
  -2  -8 -20  107.59    3.25
   2   8  21   33.99    2.85
  -2  -8 -21   30.30    2.56
   2   8  22   45.41    3.20
  -2  -8 -22   47.15    3.11
  -2  -8 -23    4.21    1.53
   2   8  24   72.73    3.31
  -2  -8 -24   75.31    4.32
  -2  -8 -25   12.78    1.76
   2   8  26    4.04    3.41
  -2  -8 -26    3.86    2.20
  -2  -8 -27   10.38    2.01
   2   9 -23   44.27    2.67
  -2  -9  23   41.16    3.48
   2   9 -22    2.59    1.18
  -2  -9  22    2.02    2.21
   2   9 -21   98.39    3.01
   2   9 -20  113.78    3.94
   2   9 -19  182.31    6.80
   2   9 -18   53.25    2.73
  -2  -9  18   59.75    3.29
   2   9 -17  264.49    6.85
  -2  -9  17  273.57   10.26
   2   9 -16  169.57    4.63
   2   9 -14   -0.19    0.76
  -2  -9  13  506.36   18.33
   2   9 -12  128.16    3.63
  -2  -9  12  137.25    5.36
   2   9 -11  257.59    7.21
  -2  -9  11  245.85    6.83
   2   9 -10   53.36    2.53
   2   9  -9  501.90   12.22
  -2  -9   9  517.50   12.75
   2   9  -8  371.42   13.02
  -2  -9   8  406.84   13.29
   2   9  -7   32.28    1.89
  -2  -9   7   27.95    1.21
   2   9  -6  199.05    7.58
  -2  -9   6  192.30    7.75
   2   9  -5   67.77    3.32
  -2  -9   5   53.02    1.85
   2   9  -4  479.33   12.09
  -2  -9   4  453.33   16.49
   2   9  -3  160.88    4.35
  -2  -9   3  157.67    6.04
   2   9  -2  107.98    4.74
  -2  -9   2  117.75    4.73
   2   9  -1   83.58    2.73
  -2  -9   1   89.10    3.64
   2   9   0  194.52    7.19
  -2  -9   0  198.82    7.64
   2   9   1   94.42    3.71
  -2  -9  -1   82.92    3.57
   2   9   2  113.78    4.38
  -2  -9  -2  112.63    4.48
   2   9   3  158.39    5.95
  -2  -9  -3  162.48    5.79
   2   9   4  448.72   10.97
  -2  -9  -4  479.71   17.02
   2   9   5   52.84    2.29
  -2  -9  -5   65.30    2.75
   2   9   6  185.11    7.19
  -2  -9  -6  201.76    5.58
   2   9   7   26.77    1.78
  -2  -9  -7   31.34    1.20
   2   9   8  414.76   10.06
  -2  -9  -8  392.97    9.68
   2   9   9  513.00   12.36
  -2  -9  -9  531.14   13.49
   2   9  10   63.67    2.83
  -2  -9 -10   55.65    2.69
   2   9  11  265.53    7.02
  -2  -9 -11  267.14    7.23
   2   9  12  147.47    5.64
  -2  -9 -12  135.00    5.31
   2   9  13  518.62   17.63
  -2  -9 -13  541.06   19.78
   2   9  14   81.11    4.16
  -2  -9 -14   79.15    3.47
  -2  -9 -15  197.96    5.37
   2   9  16  167.50    7.34
  -2  -9 -16  186.57    6.97
  -2  -9 -17  282.80   10.23
  -2  -9 -18   63.22    2.21
  -2  -9 -19  193.74    5.26
  -2  -9 -20  126.68    3.70
  -2  -9 -21  104.65    3.61
  -2  -9 -22    2.96    1.43
   2   9  23   45.91    3.58
  -2  -9 -23   54.07    3.26
  -2  -9 -24   62.36    2.47
  -2  -9 -25   53.81    4.07
   2   9  26    1.85    3.00
  -2  -9 -26    2.33    3.47
   2  10 -22    6.91    1.36
   2  10 -21   84.25    3.68
   2  10 -20   27.51    2.00
   2  10 -19   38.16    2.21
  -2 -10  19   40.72    2.56
   2  10 -18   51.98    1.92
  -2 -10  18   55.93    2.83
   2  10 -17   97.14    4.11
  -2 -10  17    0.53    1.64
  -2 -10  15   55.31    2.13
   2  10 -14   -0.18    0.80
  -2 -10  14  106.56    4.51
   2  10 -13  595.89   20.34
   2  10 -12  154.50    5.87
   2  10 -11  202.22    7.62
  -2 -10  11  188.64    5.34
   2  10 -10   14.26    1.28
  -2 -10  10   12.45    1.28
   2  10  -9  547.07   13.77
  -2 -10   9  533.89   13.29
   2  10  -8  443.42   15.85
  -2 -10   8  439.47   11.03
   2  10  -7  542.65   18.59
  -2 -10   7  515.34   12.65
   2  10  -6   53.39    2.38
  -2 -10   6   45.24    2.23
   2  10  -5  868.06   21.06
  -2 -10   5  886.88   21.41
   2  10  -4  283.72   10.18
  -2 -10   4  295.51    7.41
   2  10  -3 1044.10   25.51
  -2 -10   3  993.68   23.78
   2  10  -2   24.29    1.45
  -2 -10   2   18.25    1.42
   2  10  -1 1316.83   30.62
  -2 -10   1 1331.62   41.68
   2  10   0  391.82    9.86
  -2 -10   0  371.78   12.95
   2  10   1 1322.96   41.74
  -2 -10  -1 1286.86   43.54
   2  10   2   21.28    1.04
  -2 -10  -2   22.76    1.39
   2  10   3 1056.18   33.88
  -2 -10  -3 1018.80   33.09
   2  10   4  308.83   11.70
  -2 -10  -4  285.08    7.62
   2  10   5  865.97   19.93
  -2 -10  -5  884.87   29.13
   2  10   6   39.87    2.03
  -2 -10  -6   51.88    3.04
   2  10   7  520.59   17.86
  -2 -10  -7  568.76   13.83
   2  10   8  472.61   11.72
  -2 -10  -8  473.53   18.40
   2  10   9  558.16   18.95
  -2 -10  -9  527.62   12.93
   2  10  10   11.53    1.13
  -2 -10 -10   16.76    1.42
   2  10  11  187.93    7.00
  -2 -10 -11  205.59    7.23
   2  10  12  165.12    6.41
  -2 -10 -12  165.60    4.66
   2  10  13  617.85   20.92
  -2 -10 -13  623.67   21.68
   2  10  14  116.42    4.85
  -2 -10 -14  125.48    5.33
   2  10  15   61.34    3.53
  -2 -10 -15   59.17    2.79
  -2 -10 -16   74.10    3.14
   2  10  17  110.44    3.61
  -2 -10 -17  103.51    4.45
   2  10  18   61.28    3.41
  -2 -10 -18   60.04    3.04
  -2 -10 -19   43.65    2.53
   2  10  20   26.80    2.41
  -2 -10 -20   31.22    2.66
  -2 -10 -21   96.40    4.16
   2  10  22    8.16    2.09
  -2 -10 -22    8.48    2.58
   2  10  23   34.46    3.68
  -2 -10 -23   36.01    3.55
  -2 -10 -24   35.17    2.73
   2  10  25   32.49    4.68
  -2 -10 -25   35.52    3.81
   2  11 -21   23.04    2.05
   2  11 -20   28.51    2.00
   2  11 -19   83.67    3.81
  -2 -11  19   82.82    2.97
   2  11 -18   33.69    1.88
  -2 -11  18   29.52    2.62
   2  11 -17    7.00    1.07
  -2 -11  17    1.11    2.11
   2  11 -16   11.63    1.63
  -2 -11  16   12.37    2.24
  -2 -11  15   28.49    2.08
   2  11 -14  286.49    9.80
   2  11 -13  256.18    6.79
  -2 -11  13  258.74    7.09
   2  11 -12   51.31    1.90
  -2 -11  12   49.74    2.63
   2  11 -11   17.93    1.23
  -2 -11  11   12.69    1.15
   2  11 -10  331.35   12.80
  -2 -11  10  340.71   12.58
   2  11  -9  187.54    5.39
  -2 -11   9  188.12    5.41
   2  11  -8  429.24   14.02
  -2 -11   8  409.56   13.82
   2  11  -7  279.34   10.02
  -2 -11   7  289.36    9.92
   2  11  -6  212.49    7.89
  -2 -11   6  204.14    5.27
   2  11  -5   65.25    2.24
  -2 -11   5   55.38    3.18
   2  11  -4  551.00   13.48
  -2 -11   4  553.46   19.05
   2  11  -3  284.08    7.64
  -2 -11   3  277.99   11.56
   2  11  -2  633.00   15.04
  -2 -11   2  626.82   20.56
   2  11  -1  251.29    6.57
  -2 -11   1  272.04    7.02
   2  11   0  224.96    8.04
  -2 -11   0  235.02    8.53
   2  11   1  261.22    9.54
  -2 -11  -1  249.85    9.76
   2  11   2  667.85   22.98
  -2 -11  -2  631.86   22.98
   2  11   3  272.46   10.19
  -2 -11  -3  279.34   10.26
   2  11   4  575.23   19.58
  -2 -11  -4  555.19   18.69
   2  11   5   55.49    2.62
  -2 -11  -5   72.05    3.33
   2  11   6  211.93    8.44
  -2 -11  -6  202.53    5.21
   2  11   7  307.34    7.66
  -2 -11  -7  291.06   10.62
   2  11   8  412.83   14.54
  -2 -11  -8  435.11   15.62
   2  11   9  186.90    5.24
  -2 -11  -9  186.56    7.22
   2  11  10  354.16   12.02
  -2 -11 -10  351.02    8.53
   2  11  11   12.98    1.72
  -2 -11 -11   18.90    1.07
  -2 -11 -12   52.85    1.98
   2  11  13  274.48    6.87
  -2 -11 -13  275.62    7.38
   2  11  14  293.25    9.89
  -2 -11 -14  297.70   10.24
   2  11  15   36.31    2.72
  -2 -11 -15   38.57    2.40
   2  11  16   14.76    1.72
  -2 -11 -16   14.89    1.78
  -2 -11 -17    5.95    1.10
   2  11  18   32.40    2.88
  -2 -11 -18   34.84    2.53
   2  11  19   86.79    4.47
  -2 -11 -19  100.37    5.19
   2  11  20   29.02    2.98
  -2 -11 -20   36.26    2.46
   2  11  21   34.20    3.63
  -2 -11 -21   31.26    2.84
   2  11  22   41.02    3.75
  -2 -11 -22   42.32    2.97
   2  11  23   16.86    3.57
  -2 -11 -23   14.70    2.66
  -2 -11 -24   15.75    2.17
   2  12 -19   23.60    1.56
  -2 -12  19   25.22    3.21
   2  12 -18  142.28    4.38
  -2 -12  18  149.78    6.08
   2  12 -17   25.43    2.37
  -2 -12  16  139.22    5.55
   2  12 -15   57.93    2.79
  -2 -12  15   61.10    3.05
   2  12 -14  224.21    5.65
  -2 -12  14  212.57    7.89
   2  12 -13    5.72    1.50
  -2 -12  13    4.42    1.68
   2  12 -12  267.44    6.85
  -2 -12  12  262.55    9.64
   2  12 -11   88.96    2.75
   2  12 -10  246.38    8.80
  -2 -12  10  257.13    6.92
   2  12  -9    5.12    1.02
  -2 -12   9    6.08    1.09
   2  12  -8  264.68    9.50
  -2 -12   8  257.46    9.01
   2  12  -7   57.99    2.08
   2  12  -6  270.24   10.54
  -2 -12   6  279.75   10.09
   2  12  -5    6.62    0.98
  -2 -12   5    5.84    0.95
   2  12  -4  593.61   14.26
  -2 -12   4  549.31   18.68
   2  12  -3   70.20    3.22
  -2 -12   3   63.77    2.70
   2  12  -2  384.99    9.44
  -2 -12   2  394.49    9.48
   2  12  -1   29.71    1.90
  -2 -12   1   27.02    1.79
   2  12   0  325.51   11.70
  -2 -12   0  320.88   11.15
   2  12   1   27.37    1.28
  -2 -12  -1   29.77    1.37
   2  12   2  392.74    9.60
  -2 -12  -2  372.90   12.74
   2  12   3   67.68    2.86
  -2 -12  -3   74.53    3.26
   2  12   4  579.42   19.66
  -2 -12  -4  583.74   19.66
   2  12   5    8.98    1.01
  -2 -12  -5    8.43    0.96
   2  12   6  297.74   10.92
  -2 -12  -6  264.83    9.18
   2  12   7   58.59    2.12
  -2 -12  -7   60.01    2.87
   2  12   8  271.26    9.95
  -2 -12  -8  267.26    9.47
   2  12   9    5.51    1.41
  -2 -12  -9    7.48    0.89
   2  12  10  270.77    9.99
  -2 -12 -10  255.83    6.52
   2  12  11  107.86    4.61
  -2 -12 -11   93.38    2.96
   2  12  12  269.37    9.65
  -2 -12 -12  275.21    9.11
   2  12  13    5.76    1.24
  -2 -12 -13    4.35    1.37
  -2 -12 -14  251.37    6.86
   2  12  15   65.39    2.58
  -2 -12 -15   60.56    3.09
  -2 -12 -16  156.17    4.66
   2  12  17   27.83    2.73
  -2 -12 -17   31.04    2.54
   2  12  18  182.26    7.49
  -2 -12 -18  187.13    7.91
   2  12  19   38.19    2.22
  -2 -12 -19   29.94    2.21
   2  12  20   91.09    4.60
  -2 -12 -20   71.93    3.84
   2  12  21   15.67    2.06
  -2 -12 -21   14.50    3.04
  -2 -12 -22  128.81    5.76
   2  12  23   34.99    4.72
  -2 -12 -23   30.42    2.92
  -2 -13  18    1.56    2.96
   2  13 -17   -0.11    1.13
  -2 -13  17   -0.07    1.20
   2  13 -16   11.70    1.96
  -2 -13  16    6.71    2.34
   2  13 -15   31.27    1.60
  -2 -13  15   30.18    2.36
   2  13 -14   70.20    3.27
  -2 -13  14   72.69    3.65
   2  13 -13   14.07    1.22
  -2 -13  13   13.02    1.95
   2  13 -12   83.22    2.72
  -2 -13  12   83.68    3.72
   2  13 -11   56.50    2.94
  -2 -13  11   60.14    2.16
   2  13 -10   20.56    1.54
   2  13  -9    1.65    1.24
  -2 -13   9    2.98    1.14
   2  13  -8  454.15   15.96
  -2 -13   8  446.44   15.64
   2  13  -7  105.04    3.18
  -2 -13   7   91.69    4.52
   2  13  -6   65.86    3.43
  -2 -13   6   65.57    2.81
   2  13  -5  130.10    4.01
  -2 -13   5  135.60    4.11
   2  13  -4  383.06    9.68
  -2 -13   4  367.55   13.50
   2  13  -3  136.76    5.83
  -2 -13   3  139.69    4.05
   2  13  -2  490.67   12.13
  -2 -13   2  480.11   15.47
   2  13  -1   87.63    3.61
  -2 -13   1   81.85    3.56
   2  13   0   91.59    2.99
  -2 -13   0   90.42    3.66
   2  13   1   83.75    2.66
  -2 -13  -1   78.02    2.86
   2  13   2  472.03   15.66
  -2 -13  -2  495.38   17.31
   2  13   3  143.76    5.62
  -2 -13  -3  125.67    4.67
   2  13   4  389.68   13.08
  -2 -13  -4  400.73   14.30
   2  13   5  139.60    5.55
  -2 -13  -5  136.42    3.97
   2  13   6   62.75    2.05
  -2 -13  -6   63.09    3.02
   2  13   7   94.66    4.24
  -2 -13  -7  105.94    4.21
   2  13   8  452.57   15.19
  -2 -13  -8  450.47   11.03
   2  13   9    2.21    1.08
  -2 -13  -9    1.80    1.02
   2  13  10   26.16    2.15
  -2 -13 -10   22.63    1.88
   2  13  11   65.90    3.35
  -2 -13 -11   58.32    2.29
   2  13  12   85.17    2.84
  -2 -13 -12   84.29    3.55
   2  13  13   16.43    2.19
  -2 -13 -13   17.45    1.57
   2  13  14   75.83    2.82
  -2 -13 -14   81.29    3.90
   2  13  15   33.77    1.98
  -2 -13 -15   30.74    1.88
   2  13  16    9.47    1.87
  -2 -13 -16   17.03    2.08
   2  13  17    2.53    1.75
  -2 -13 -17    3.69    2.04
  -2 -13 -18    2.50    1.67
   2  13  19   51.71    3.13
  -2 -13 -19   50.41    2.40
   2  13  20    8.27    3.07
  -2 -13 -20    7.55    2.06
   2  13  21    5.09    2.30
  -2 -13 -21   10.56    3.14
   2  13  22    9.72    3.83
  -2 -13 -22    9.93    3.46
   2  14 -16   25.22    1.60
  -2 -14  16   22.71    2.89
   2  14 -15  126.10    3.76
  -2 -14  15  137.20    6.18
   2  14 -14   45.48    2.87
  -2 -14  14   41.91    2.11
   2  14 -13   57.84    3.14
  -2 -14  13   54.63    2.24
   2  14 -12  106.07    3.06
  -2 -14  12  115.56    3.46
   2  14 -11  255.93    8.63
   2  14 -10   34.25    1.63
  -2 -14  10   32.36    2.43
   2  14  -9   61.83    2.82
  -2 -14   9   67.04    3.30
   2  14  -8  126.36    5.53
  -2 -14   8  119.52    3.73
   2  14  -7  226.72    5.86
  -2 -14   7  227.54    8.38
   2  14  -6   36.14    2.04
  -2 -14   6   34.56    2.07
   2  14  -5  115.81    4.90
  -2 -14   5  109.78    3.26
   2  14  -4   19.79    1.35
  -2 -14   4   15.63    1.65
   2  14  -3  289.86    7.47
  -2 -14   3  306.90   11.24
   2  14  -2   49.77    1.96
  -2 -14   2   39.75    2.38
   2  14  -1  267.36   10.16
  -2 -14   1  258.28    6.35
   2  14   0    3.25    1.01
  -2 -14   0    4.69    1.05
   2  14   1  270.28    9.42
  -2 -14  -1  275.91    9.79
   2  14   2   45.07    2.29
  -2 -14  -2   49.03    1.76
   2  14   3  320.63    8.26
  -2 -14  -3  280.53    6.98
   2  14   4   17.85    1.15
  -2 -14  -4   18.95    1.82
   2  14   5  112.75    4.62
  -2 -14  -5  115.54    4.62
   2  14   6   31.44    2.27
  -2 -14  -6   40.60    2.28
   2  14   7  236.50    8.53
  -2 -14  -7  224.95    7.64
   2  14   8  134.78    5.73
  -2 -14  -8  129.78    5.08
   2  14   9   63.20    3.20
  -2 -14  -9   68.24    2.96
   2  14  10   33.07    2.52
  -2 -14 -10   35.97    2.27
   2  14  11  261.40    7.33
  -2 -14 -11  264.18    9.03
   2  14  12  126.22    5.23
  -2 -14 -12  112.37    3.40
   2  14  13   56.11    2.43
  -2 -14 -13   58.04    2.94
   2  14  14   51.01    3.37
  -2 -14 -14   45.08    2.16
   2  14  15  145.62    6.35
  -2 -14 -15  143.36    5.63
   2  14  16   31.77    3.10
  -2 -14 -16   27.13    2.27
   2  14  17    3.57    2.03
  -2 -14 -17    2.98    1.82
  -2 -14 -18   62.93    2.80
   2  14  19   55.86    4.67
  -2 -14 -19   57.96    3.09
  -2 -14 -20   21.99    2.15
   2  14  21   10.31    4.46
  -2 -14 -21   11.57    3.65
   2  15 -15   50.05    2.91
  -2 -15  15   47.29    2.80
   2  15 -14   54.28    2.24
  -2 -15  14   53.38    2.91
   2  15 -13   28.75    2.09
  -2 -15  13   31.33    2.52
   2  15 -12   68.38    3.29
  -2 -15  12   65.34    3.31
   2  15 -11  110.65    3.40
  -2 -15  11  119.06    4.75
   2  15 -10   63.91    2.45
  -2 -15  10   64.00    2.56
   2  15  -9    1.17    1.09
   2  15  -8    7.02    1.57
  -2 -15   8    4.59    1.06
   2  15  -7   63.86    2.96
  -2 -15   7   70.78    3.41
   2  15  -6  104.67    3.39
  -2 -15   6   98.56    4.45
   2  15  -5   13.54    1.36
  -2 -15   5   13.67    1.82
   2  15  -4  134.29    4.00
  -2 -15   4  136.36    5.30
   2  15  -3   14.10    1.23
  -2 -15   3   13.32    1.51
   2  15  -2   30.39    1.57
  -2 -15   2   40.21    2.52
   2  15  -1  106.62    4.83
  -2 -15   1  100.13    4.08
   2  15   0   27.22    1.71
  -2 -15   0   25.87    1.43
   2  15   1  108.60    3.44
  -2 -15  -1  108.35    4.24
   2  15   2   36.82    1.75
  -2 -15  -2   29.51    1.83
   2  15   3   11.97    1.09
  -2 -15  -3   14.30    1.76
   2  15   4  135.43    4.46
  -2 -15  -4  129.09    5.17
   2  15   5   12.80    1.17
  -2 -15  -5   12.28    1.32
   2  15   6  104.21    3.26
  -2 -15  -6  109.87    3.47
   2  15   7   74.06    2.75
  -2 -15  -7   70.64    3.26
   2  15   8    5.21    1.03
  -2 -15  -8    5.80    1.29
   2  15   9    2.24    1.22
  -2 -15  -9    1.35    1.03
   2  15  10   75.06    4.17
  -2 -15 -10   69.14    3.41
   2  15  11  132.76    5.28
  -2 -15 -11  119.34    4.73
   2  15  12   70.44    3.79
  -2 -15 -12   67.29    3.45
   2  15  13   34.28    3.21
  -2 -15 -13   32.23    1.91
   2  15  14   66.27    3.21
  -2 -15 -14   63.38    3.38
   2  15  15   69.21    3.12
  -2 -15 -15   67.49    3.26
   2  15  16   22.50    2.14
  -2 -15 -16   20.69    2.27
   2  15  17   24.09    3.61
  -2 -15 -17   19.50    2.06
  -2 -15 -18   62.21    2.56
  -2 -15 -19   11.72    2.54
  -2 -15 -20   -1.02    2.67
   2  16 -12   94.79    4.47
  -2 -16  12   87.27    4.20
   2  16 -11   59.65    3.36
   2  16 -10   18.64    1.68
  -2 -16  10   17.77    2.64
   2  16  -9   55.34    2.20
  -2 -16   9   53.81    3.10
   2  16  -8  109.15    3.30
  -2 -16   8  117.70    3.73
   2  16  -7   43.89    2.45
  -2 -16   7   50.73    2.96
   2  16  -6   61.01    3.05
  -2 -16   6   56.50    2.90
   2  16  -5  266.55    9.22
  -2 -16   5  255.51    8.92
   2  16  -4  109.49    3.19
  -2 -16   4  108.42    4.58
   2  16  -3  100.12    4.32
  -2 -16   3   97.05    3.92
   2  16  -2   13.18    1.44
  -2 -16   2   15.52    1.28
   2  16  -1  161.16    4.53
  -2 -16   1  147.80    6.09
   2  16   0  239.54    6.54
  -2 -16   0  232.88    6.05
   2  16   1  148.06    4.10
  -2 -16  -1  152.43    6.73
   2  16   2   15.73    1.50
  -2 -16  -2   10.02    1.81
   2  16   3  101.31    3.25
  -2 -16  -3   97.73    3.22
   2  16   4  113.03    3.50
  -2 -16  -4  107.26    3.50
   2  16   5  268.93    6.81
  -2 -16  -5  257.74    6.75
   2  16   6   60.33    3.38
  -2 -16  -6   60.78    2.41
   2  16   7   56.71    3.95
  -2 -16  -7   49.02    2.10
   2  16   8  119.48    5.60
  -2 -16  -8  116.40    3.66
   2  16   9   60.73    2.62
  -2 -16  -9   58.54    2.93
   2  16  10   21.99    2.16
  -2 -16 -10   17.85    2.33
   2  16  11   63.56    2.77
  -2 -16 -11   66.34    3.24
   2  16  12  108.95    5.12
  -2 -16 -12   93.58    4.88
   2  16  13   19.44    2.52
  -2 -16 -13   14.62    2.10
   2  16  14   39.13    3.85
  -2 -16 -14   40.80    2.35
   2  16  15   47.88    4.35
  -2 -16 -15   50.85    3.28
   2  16  16  102.89    5.79
  -2 -16 -16   87.54    4.37
   2  16  17   24.44    4.06
  -2 -16 -17   25.44    3.41
   2  16  18   47.56    3.55
  -2 -16 -18   43.63    3.82
   2  17 -10   27.53    1.87
  -2 -17  10   32.69    2.03
   2  17  -9    3.78    1.17
  -2 -17   9    1.71    1.64
   2  17  -8    8.48    1.20
  -2 -17   8    6.98    1.60
   2  17  -7   36.68    2.43
  -2 -17   7   32.59    2.31
   2  17  -6   13.94    2.14
  -2 -17   6   16.18    1.47
   2  17  -5    9.58    2.07
  -2 -17   5   10.80    1.40
   2  17  -4    4.76    1.27
  -2 -17   4    5.46    1.31
   2  17  -3   11.02    1.36
  -2 -17   3    8.31    1.20
   2  17  -2   12.32    1.42
  -2 -17   2   15.18    1.78
   2  17  -1   44.74    1.89
  -2 -17   1   44.20    2.50
   2  17   0   25.20    1.52
  -2 -17   0   21.20    1.55
   2  17   1   40.59    2.62
  -2 -17  -1   46.61    2.67
   2  17   2   14.77    2.24
  -2 -17  -2   14.05    1.46
   2  17   3   10.19    1.62
  -2 -17  -3   10.18    2.12
   2  17   4    6.50    1.23
  -2 -17  -4    3.78    1.88
   2  17   5   10.33    2.15
  -2 -17  -5    6.40    1.57
   2  17   6   12.84    2.38
  -2 -17  -6   13.80    1.40
   2  17   7   36.04    1.96
  -2 -17  -7   36.40    2.24
   2  17   8    5.11    1.80
  -2 -17  -8    7.28    1.42
   2  17   9    4.70    1.55
  -2 -17  -9    3.99    1.79
   2  17  10   35.04    2.45
  -2 -17 -10   31.76    1.98
   2  17  11   69.04    2.90
  -2 -17 -11   59.95    2.62
   2  17  12    2.97    3.10
  -2 -17 -12    3.94    2.03
  -2 -17 -13   29.05    2.41
   2  17  14   22.97    3.89
  -2 -17 -14   32.77    2.76
   2  17  15   21.73    4.06
  -2 -17 -15   19.88    2.80
   2  18  -6   49.93    2.85
  -2 -18   6   51.45    2.90
   2  18  -5   67.13    3.35
  -2 -18   5   68.22    3.77
   2  18  -4   20.98    2.11
  -2 -18   4   23.29    2.17
   2  18  -3  102.23    3.37
  -2 -18   3  104.56    4.74
   2  18  -2   23.10    2.14
  -2 -18   2   23.33    2.17
   2  18  -1  145.83    5.69
  -2 -18   1  138.94    5.90
   2  18   0    5.01    1.60
  -2 -18   0    4.88    1.61
   2  18   1  144.02    4.32
  -2 -18  -1  140.05    5.36
   2  18   2   26.57    1.68
  -2 -18  -2   24.33    2.00
   2  18   3  109.80    5.28
  -2 -18  -3  100.43    4.52
   2  18   4   20.64    1.71
  -2 -18  -4   21.33    1.79
   2  18   5   80.01    3.89
  -2 -18  -5   69.73    3.15
   2  18   6   60.15    3.85
  -2 -18  -6   51.96    3.44
   2  18   7   74.85    4.32
  -2 -18  -7   76.87    2.87
   2  18   8   11.88    1.85
  -2 -18  -8    9.90    2.01
   2  18   9   84.40    4.46
  -2 -18  -9   88.60    4.14
   2  18  10   68.34    2.89
  -2 -18 -10   72.91    3.72
   2  18  11   75.78    3.19
  -2 -18 -11   75.70    4.51
  -2 -18 -12    3.96    2.88
  -2 -19  -1   21.83    2.49
  -2 -19  -2   14.45    1.97
  -2 -19  -3    1.36    1.75
   2  19   4   24.70    3.49
  -2 -19  -4   17.11    2.15
  -2 -19  -5   17.41    2.38
   3 -18  -1   32.58    2.40
   3 -18   0    0.48    1.60
  -3  18   0   -0.96    1.76
   3 -18   1   29.33    2.47
   3 -17  -9  142.90    5.86
  -3  17   9  145.80    4.40
   3 -17  -8   11.57    1.68
  -3  17   8    8.54    2.46
   3 -17  -7  170.31    6.85
  -3  17   7  172.01    4.93
   3 -17  -6   25.75    2.32
  -3  17   6   25.52    2.27
   3 -17  -5   63.11    2.55
  -3  17   5   63.64    2.73
   3 -17  -4   20.59    2.28
  -3  17   4   18.29    2.01
   3 -17  -3  133.77    5.33
  -3  17   3  138.09    5.37
   3 -17  -2   32.71    2.33
  -3  17   2   35.83    2.37
   3 -17  -1  155.10    4.74
  -3  17   1  157.69    4.46
   3 -17   0   40.19    2.04
  -3  17   0   38.31    2.16
   3 -17   1  157.35    4.51
   3 -17   2   35.26    1.95
  -3  17  -2   27.79    2.82
   3 -17   4   14.69    2.16
  -3  17  -4   17.84    1.93
   3 -17   5   52.75    3.22
  -3  17  -5   59.72    2.52
   3 -17   6   23.23    1.80
  -3  17  -6   21.84    2.35
   3 -17   7  154.51    6.08
  -3  17  -7  158.98    4.63
   3 -17   8   11.08    1.77
  -3  17  -8    9.79    1.50
   3 -16 -12   12.05    1.82
  -3  16  12   12.40    1.57
   3 -16 -11   18.22    1.64
  -3  16  11   21.89    2.72
   3 -16 -10    5.67    1.43
  -3  16  10    3.46    1.57
   3 -16  -9   52.31    2.28
  -3  16   9   56.24    2.65
   3 -16  -8    2.91    1.29
  -3  16   8    2.43    1.51
   3 -16  -7    4.32    1.48
  -3  16   7    6.87    1.56
   3 -16  -6   30.82    2.54
  -3  16   6   26.85    2.01
   3 -16  -5   15.25    1.79
  -3  16   5   11.99    1.62
   3 -16  -4    9.96    1.46
  -3  16   4    9.55    1.58
   3 -16  -3   27.01    1.95
  -3  16   3   25.86    1.97
   3 -16  -2    2.76    1.26
  -3  16   2   -0.10    1.79
   3 -16  -1   19.87    1.44
  -3  16   1   21.07    2.17
   3 -16   0   15.43    1.60
  -3  16   0   18.05    1.75
   3 -16   1   21.01    1.87
  -3  16  -1    0.10    1.14
   3 -16   3   24.66    2.36
  -3  16  -3   24.44    1.49
   3 -16   4    7.39    1.40
  -3  16  -4   10.04    1.13
   3 -16   5   13.16    1.54
  -3  16  -5   14.72    1.62
   3 -16   6   28.15    1.88
  -3  16  -6   33.13    1.87
   3 -16   7    5.22    1.40
  -3  16  -7    5.43    1.07
   3 -16   8    2.18    1.31
  -3  16  -8    3.23    1.25
   3 -16   9   52.30    3.05
  -3  16  -9   53.77    2.77
   3 -16  10    2.13    1.48
  -3  16 -10    3.99    1.77
   3 -16  11   22.54    2.57
  -3  16 -11   19.47    1.47
   3 -16  12   11.38    1.87
  -3  16 -12   10.91    1.58
   3 -15 -15   16.48    2.22
  -3  15  15   13.20    2.66
   3 -15 -14  125.38    4.86
  -3  15  14  132.30    5.60
   3 -15 -13   80.74    4.02
  -3  15  13   83.54    4.49
   3 -15 -12   78.62    4.16
  -3  15  12   77.83    2.79
   3 -15 -11   67.42    2.52
  -3  15  11   65.06    3.58
   3 -15 -10   97.86    4.40
  -3  15  10   91.05    4.05
   3 -15  -9   44.81    2.24
  -3  15   9   44.22    2.03
   3 -15  -8  171.15    6.14
  -3  15   8  160.84    6.16
   3 -15  -7   66.34    3.11
  -3  15   7   69.15    3.35
   3 -15  -6  102.06    3.36
  -3  15   6  101.02    3.30
   3 -15  -5  142.46    5.46
  -3  15   5  133.73    5.54
   3 -15  -4   79.76    2.66
  -3  15   4   92.91    4.77
   3 -15  -3   90.33    4.19
  -3  15   3   87.41    3.82
   3 -15  -2   81.81    2.86
  -3  15   2   82.58    2.72
   3 -15  -1  157.27    6.20
  -3  15   1  159.34    4.50
   3 -15   0  182.90    6.84
  -3  15   0   -0.22    0.96
  -3  15  -1  170.11    6.69
   3 -15   2   67.96    2.55
  -3  15  -2   73.58    2.58
   3 -15   3   88.00    3.64
  -3  15  -3   82.92    2.83
   3 -15   4   91.85    4.16
  -3  15  -4   82.74    2.76
   3 -15   5  130.71    5.40
  -3  15  -5  140.74    4.04
   3 -15   6   95.90    3.07
  -3  15  -6  100.32    3.16
   3 -15   7   69.00    3.26
  -3  15  -7   64.92    2.26
   3 -15   8  155.72    6.05
  -3  15  -8  161.57    4.31
   3 -15   9   44.22    2.11
  -3  15  -9   42.28    1.96
   3 -15  10   99.71    4.82
  -3  15 -10   98.51    4.80
   3 -15  11   69.22    3.45
  -3  15 -11   72.60    3.26
   3 -15  12   72.97    2.80
  -3  15 -12   78.35    2.78
   3 -15  13   79.94    3.63
  -3  15 -13   86.46    4.20
   3 -15  14  125.17    5.38
  -3  15 -14  130.50    3.72
   3 -15  15   10.37    1.89
   3 -14 -17   23.95    2.47
  -3  14  17   30.31    2.47
   3 -14 -16   47.84    3.01
  -3  14  16   40.51    3.37
   3 -14 -15   14.40    1.93
  -3  14  15   15.07    1.96
   3 -14 -14   54.62    2.24
  -3  14  14   59.48    3.60
   3 -14 -13   46.74    2.67
  -3  14  13   46.72    2.88
   3 -14 -12   10.81    1.25
  -3  14  12    9.17    1.70
   3 -14 -11   21.16    2.07
  -3  14  11   26.00    1.82
   3 -14 -10  200.71    7.10
  -3  14  10  215.16    7.96
   3 -14  -9   33.84    1.83
  -3  14   9   36.76    2.65
   3 -14  -8   15.27    1.49
  -3  14   8   11.87    2.00
   3 -14  -7   15.97    1.53
  -3  14   7   10.94    1.48
   3 -14  -6  166.17    6.74
  -3  14   6  154.58    4.97
   3 -14  -5   13.35    1.28
  -3  14   5   12.22    1.29
   3 -14  -4  120.68    5.07
  -3  14   4  125.57    3.72
   3 -14  -3    0.55    0.98
  -3  14   3   -0.25    1.36
   3 -14  -2  259.78    9.85
  -3  14   2  293.72   10.95
   3 -14  -1   34.02    2.19
   3 -14   0   40.85    2.25
  -3  14   0   47.29    2.65
   3 -14   1   41.40    2.33
  -3  14  -1   34.81    2.25
  -3  14  -2  269.67    9.46
   3 -14   3   -0.09    1.27
  -3  14  -3   -0.56    0.76
   3 -14   4  121.42    3.59
  -3  14  -4  117.91    3.62
   3 -14   5   12.51    1.24
  -3  14  -5   13.58    1.26
   3 -14   6  150.27    4.28
  -3  14  -6  174.77    6.41
   3 -14   7   14.69    1.18
  -3  14  -7   15.18    1.13
   3 -14   8   16.55    1.96
  -3  14  -8   11.78    1.20
   3 -14   9   38.90    2.21
  -3  14  -9   35.82    2.13
   3 -14  10  216.42    8.10
  -3  14 -10  212.62    5.39
   3 -14  11   20.35    2.12
  -3  14 -11   23.04    1.99
   3 -14  12    9.88    1.47
  -3  14 -12   12.13    1.37
   3 -14  13   51.74    2.91
  -3  14 -13   44.87    2.48
   3 -14  14   55.87    3.21
  -3  14 -14   59.73    2.39
   3 -14  15   13.68    1.85
  -3  14 -15   11.64    1.14
   3 -14  16   44.19    3.12
  -3  14 -16   41.78    1.96
   3 -14  17   22.99    2.32
  -3  14 -17   23.22    1.83
   3 -13 -19   44.19    2.95
   3 -13 -18   81.97    3.41
  -3  13  18   82.70    5.01
   3 -13 -17   32.43    2.34
  -3  13  17   27.87    1.95
   3 -13 -16   83.28    3.04
  -3  13  16   86.89    3.13
   3 -13 -15  167.96    6.55
  -3  13  15  173.55    6.63
   3 -13 -14  128.00    5.00
  -3  13  14  125.93    5.25
   3 -13 -13  143.84    4.02
  -3  13  13  151.88    4.66
   3 -13 -12   58.45    2.71
  -3  13  12   53.35    2.14
   3 -13 -11  107.97    4.53
  -3  13  11   98.71    4.77
   3 -13 -10  130.85    4.22
  -3  13  10  143.01    4.25
   3 -13  -9   61.97    2.23
  -3  13   9   57.64    3.34
   3 -13  -8  177.40    6.11
  -3  13   8  179.83    7.24
   3 -13  -7  144.09    5.36
  -3  13   7  137.33    3.93
   3 -13  -6   37.83    2.29
  -3  13   6   46.02    1.92
   3 -13  -5  174.68    6.15
  -3  13   5  173.26    6.61
   3 -13  -4   64.02    2.22
  -3  13   4   56.74    3.11
   3 -13  -3  322.32   11.44
  -3  13   3  344.19   12.37
   3 -13  -2   85.70    3.95
  -3  13   2   -0.41    0.86
   3 -13  -1  504.60   16.78
  -3  13   1  246.85   11.73
   3 -13   0   55.44    3.17
   3 -13   1  519.23   17.29
  -3  13  -1  510.02   13.46
   3 -13   2   83.95    2.82
  -3  13  -2   85.08    3.90
   3 -13   3  352.68   11.72
  -3  13  -3  362.94   12.75
   3 -13   4   65.02    2.81
  -3  13  -4   66.19    2.97
   3 -13   5  178.39    5.39
  -3  13  -5  180.80    4.78
   3 -13   6   47.36    2.08
  -3  13  -6   40.16    2.32
   3 -13   7  136.36    4.07
  -3  13  -7  141.13    5.42
   3 -13   8  174.34    6.98
  -3  13  -8  190.16    4.93
   3 -13   9   56.06    2.00
  -3  13  -9   63.87    2.13
   3 -13  10  144.60    6.26
  -3  13 -10  129.06    3.74
   3 -13  11  103.11    4.45
  -3  13 -11  104.33    3.18
   3 -13  12   58.97    2.18
  -3  13 -12   59.19    2.95
   3 -13  13  148.35    5.97
  -3  13 -13  140.88    5.10
   3 -13  14  130.64    5.40
  -3  13 -14  119.38    4.66
  -3  13 -15  176.58    4.75
   3 -13  16   78.59    3.76
  -3  13 -16   75.48    3.43
   3 -13  17   31.24    2.10
  -3  13 -17   32.01    1.92
   3 -13  18   81.12    4.12
  -3  13 -18   86.21    3.63
   3 -13  19   47.60    3.71
  -3  13 -19   47.95    3.03
   3 -12 -20   53.87    3.32
  -3  12  20   51.86    2.54
   3 -12 -19   23.67    2.18
  -3  12  19   25.82    2.39
   3 -12 -18   66.65    3.50
  -3  12  18   66.92    3.81
   3 -12 -17    1.06    1.30
  -3  12  17    2.44    1.45
   3 -12 -16   34.58    1.76
  -3  12  16   38.38    2.84
   3 -12 -15   25.80    2.20
  -3  12  15   29.89    1.73
   3 -12 -14   49.63    2.71
  -3  12  14   41.46    1.98
   3 -12 -13    2.58    0.94
  -3  12  13    2.31    1.72
   3 -12 -12  127.31    4.75
  -3  12  12  136.22    5.65
   3 -12 -11   24.37    1.94
  -3  12  11   25.63    1.79
   3 -12 -10  300.48   10.09
  -3  12  10  307.95   10.63
   3 -12  -9  121.87    5.17
  -3  12   9  123.13    4.07
   3 -12  -8  149.46    5.29
  -3  12   8  142.93    5.03
   3 -12  -7    7.83    1.36
  -3  12   7    9.77    1.05
   3 -12  -6  766.46   27.28
  -3  12   6  709.23   18.29
   3 -12  -5   32.71    1.82
  -3  12   5   33.03    2.17
   3 -12  -4  384.57   13.31
  -3  12   4  386.28   14.41
   3 -12  -3   57.11    2.88
   3 -12  -2  306.09    7.92
  -3  12   2   -0.77    1.11
   3 -12   0  478.75   16.65
  -3  12   0  465.41   11.43
   3 -12   1   11.94    1.33
  -3  12  -1   10.58    0.93
   3 -12   2  287.39   11.56
  -3  12  -2  314.11    7.96
   3 -12   3   62.24    2.34
  -3  12  -3   62.97    2.22
   3 -12   4  412.31   16.07
  -3  12  -4  387.78    9.94
   3 -12   5   36.56    2.21
  -3  12  -5   34.19    1.52
   3 -12   6  745.15   18.25
  -3  12  -6  747.08   17.70
   3 -12   7    7.96    1.05
  -3  12  -7    8.82    1.08
   3 -12   8  140.48    4.18
  -3  12  -8  149.48    4.15
   3 -12   9  122.83    3.70
  -3  12  -9  131.19    4.00
   3 -12  10  315.60   11.77
  -3  12 -10  307.24    7.69
   3 -12  11   29.32    2.08
  -3  12 -11   24.57    1.44
   3 -12  12  144.20    5.41
  -3  12 -12  137.12    3.93
   3 -12  13    0.93    0.99
  -3  12 -13    3.25    0.94
   3 -12  14   43.81    1.95
  -3  12 -14   47.93    2.61
   3 -12  15   26.96    1.62
  -3  12 -15   31.96    2.18
   3 -12  16   33.84    1.94
  -3  12 -16   34.88    1.74
   3 -12  17    0.98    1.32
  -3  12 -17    1.62    1.04
   3 -12  18   62.84    3.26
  -3  12 -18   68.23    3.19
   3 -12  19   24.65    2.08
  -3  12 -19   22.99    1.76
   3 -12  20   57.34    3.42
  -3  12 -20   55.45    2.16
   3 -11 -21   58.79    2.53
  -3  11  21   56.89    2.68
   3 -11 -20  120.63    4.73
  -3  11  20  129.07    3.93
   3 -11 -19   12.06    1.33
  -3  11  19   13.27    2.32
   3 -11 -18  159.17    6.18
  -3  11  18  160.28    5.04
   3 -11 -17   21.55    1.42
  -3  11  17   16.13    2.25
   3 -11 -16  176.87    6.52
  -3  11  16  181.00    6.87
   3 -11 -15    4.18    1.12
  -3  11  15    5.92    1.31
   3 -11 -14  203.59    5.33
  -3  11  14  189.68    8.97
   3 -11 -13   30.65    1.98
  -3  11  13   35.54    2.64
   3 -11 -12  236.83    8.02
  -3  11  12  222.20    7.87
   3 -11 -11   21.17    1.90
  -3  11  11   19.59    1.22
   3 -11 -10   91.19    4.06
  -3  11  10   99.68    4.80
   3 -11  -9   73.64    3.10
  -3  11   9   84.42    3.75
   3 -11  -8  161.42    6.24
  -3  11   8  150.58    6.30
   3 -11  -7  173.98    6.30
  -3  11   7  166.60    6.94
   3 -11  -6  425.51   11.43
  -3  11   6  424.46   15.56
   3 -11  -5  343.80    9.20
  -3  11   5  358.29    9.38
   3 -11  -4  180.11    6.45
  -3  11   4  122.86    5.34
   3 -11  -3  251.37    8.61
  -3  11   3    0.77    0.75
   3 -11  -1  381.79   13.45
  -3  11   1  372.12    9.24
   3 -11   0  104.11    4.50
  -3  11   0   97.30    2.90
   3 -11   1  372.63   14.33
  -3  11  -1  386.12    9.61
   3 -11   2  300.39   10.87
  -3  11  -2  289.83   10.39
   3 -11   3  256.28    9.50
  -3  11  -3  250.75    6.69
   3 -11   4  193.28    5.79
  -3  11  -4  207.42    7.45
   3 -11   5  375.86   14.32
  -3  11  -5  365.90    9.39
   3 -11   6  471.07   11.83
  -3  11  -6  460.39   15.97
   3 -11   7  174.94    6.71
  -3  11  -7  175.02    4.66
   3 -11   8  151.75    6.85
  -3  11  -8  168.68    6.45
   3 -11   9   94.79    4.55
  -3  11  -9   77.56    2.46
   3 -11  10  104.31    3.12
  -3  11 -10   92.99    3.79
   3 -11  11   22.56    1.67
  -3  11 -11   20.55    1.60
   3 -11  12  206.27    8.22
  -3  11 -12  234.42    9.01
   3 -11  13   35.72    2.15
  -3  11 -13   33.60    1.81
   3 -11  14  187.38    6.74
  -3  11 -14  194.72    7.17
   3 -11  15    7.30    1.29
  -3  11 -15    5.13    1.01
   3 -11  16  183.89    7.30
  -3  11 -16  191.67    5.01
   3 -11  17   20.97    1.85
  -3  11 -17   17.94    1.52
   3 -11  18  157.88    6.05
  -3  11 -18  170.73    6.29
   3 -11  19   13.16    2.39
  -3  11 -19   11.06    1.25
  -3  11 -20  120.82    5.08
   3 -11  21   53.10    3.69
  -3  11 -21   57.40    3.00
  -3  11 -22  173.87    6.92
   3 -10 -22    2.97    1.50
  -3  10  22    3.36    2.69
   3 -10 -21   94.58    4.26
  -3  10  21   90.65    3.25
   3 -10 -20   17.06    1.73
  -3  10  20   15.43    2.32
   3 -10 -19   93.13    4.00
  -3  10  19   99.38    4.36
   3 -10 -18    2.98    1.23
  -3  10  18    3.13    1.38
   3 -10 -17  214.62    8.18
  -3  10  17  215.06    8.40
   3 -10 -16   33.55    1.62
  -3  10  16   28.74    2.49
   3 -10 -15  331.89   11.74
   3 -10 -14  117.39    4.46
  -3  10  14  123.54    5.21
   3 -10 -13   69.55    2.93
  -3  10  13   77.88    3.94
   3 -10 -12  122.02    4.79
  -3  10  12  133.98    5.73
   3 -10 -11  379.06   13.29
  -3  10  11  362.07    9.41
   3 -10 -10  131.22    4.94
  -3  10  10  148.69    6.28
   3 -10  -9  131.27    4.89
  -3  10   9  134.59    5.98
   3 -10  -8  142.23    5.96
  -3  10   8  132.64    5.72
   3 -10  -7   63.42    2.09
  -3  10   7   68.16    3.25
   3 -10  -6  193.82    7.28
  -3  10   6  190.33    5.35
   3 -10  -5   76.66    3.05
  -3  10   5   84.98    3.96
   3 -10  -4  537.82   13.71
  -3  10   4   -0.75    1.01
   3 -10  -2  317.11   11.35
  -3  10   2  303.83   11.30
  -3  10   1  108.75    4.97
   3 -10   0  535.08   18.71
  -3  10   0  539.06   19.57
   3 -10   1  103.44    4.39
  -3  10  -1  109.95    3.26
   3 -10   2  311.33   11.17
  -3  10  -2  316.73   11.60
   3 -10   3   27.81    1.95
  -3  10  -3   29.89    1.33
   3 -10   4  609.60   20.46
  -3  10  -4  590.83   20.59
   3 -10   5   80.18    3.39
  -3  10  -5   84.01    3.80
   3 -10   6  193.81    5.63
  -3  10  -6  219.32    8.31
   3 -10   7   64.49    3.14
  -3  10  -7   69.79    2.88
   3 -10   8  141.67    5.99
  -3  10  -8  150.50    5.76
   3 -10   9  132.15    3.86
  -3  10  -9  137.61    4.82
   3 -10  10  162.48    7.09
  -3  10 -10  142.29    4.00
   3 -10  11  374.76   13.23
  -3  10 -11  409.93   10.34
   3 -10  12  125.73    3.78
  -3  10 -12  132.31    5.42
   3 -10  13   74.96    3.23
  -3  10 -13   67.76    3.31
   3 -10  14  119.54    4.86
  -3  10 -14  117.56    4.35
  -3  10 -15  337.03   11.95
   3 -10  16   29.48    2.31
  -3  10 -16   34.29    1.90
   3 -10  17  218.05    8.05
  -3  10 -17  214.34    5.69
   3 -10  18   -0.39    2.02
  -3  10 -18    2.99    1.16
   3 -10  19   94.96    4.33
  -3  10 -19   97.14    4.21
   3 -10  20   16.39    1.82
  -3  10 -20   16.82    1.99
  -3  10 -21   92.12    3.87
   3 -10  22    0.21    2.74
  -3  10 -22    3.29    1.30
  -3  10 -23   54.52    3.19
   3  -9 -23   52.03    2.43
  -3   9  23   56.41    2.78
   3  -9 -22   25.81    2.06
  -3   9  22   32.23    3.31
   3  -9 -21  123.94    4.82
   3  -9 -20   20.14    1.44
  -3   9  20   17.24    2.18
   3  -9 -19   44.86    2.57
  -3   9  19   47.89    2.90
   3  -9 -18   50.32    2.03
  -3   9  18   44.33    2.25
   3  -9 -17   23.30    1.78
  -3   9  17   21.92    1.82
   3  -9 -16   58.70    2.15
   3  -9 -15   56.22    2.18
  -3   9  15   54.17    2.35
   3  -9 -14   73.85    3.51
  -3   9  14   67.45    2.51
   3  -9 -13  198.77    7.21
  -3   9  13  196.78    5.35
   3  -9 -12   91.28    4.47
  -3   9  12   95.23    4.27
   3  -9 -11  702.29   22.52
  -3   9  11  759.91   25.67
   3  -9 -10   46.63    2.08
  -3   9  10   46.38    2.73
   3  -9  -9  616.60   14.60
  -3   9   9  686.55   23.28
   3  -9  -8  275.71    9.67
  -3   9   8  277.64   11.55
   3  -9  -7 1217.51   38.97
  -3   9   7 1256.28   43.03
   3  -9  -6  243.34    6.59
  -3   9   6  267.07    7.06
   3  -9  -5 1354.36   42.72
  -3   9   4    2.44    0.95
  -3   9   3  638.16   15.49
   3  -9  -2   81.31    3.46
  -3   9   2   94.83    4.08
   3  -9  -1 1734.43   54.12
  -3   9   1 1605.66   53.64
   3  -9   0   16.40    0.97
  -3   9   0   14.51    1.29
   3  -9   1 1713.23   57.14
  -3   9  -1 1737.23   39.14
   3  -9   2  101.08    4.09
  -3   9  -2   82.89    2.69
   3  -9   3  638.28   21.29
  -3   9  -3  639.63   20.99
   3  -9   4  121.98    5.35
  -3   9  -4  115.78    4.56
   3  -9   5 1385.83   42.93
  -3   9  -5 1387.95   44.25
   3  -9   6  275.66    9.98
  -3   9  -6  252.73    6.34
   3  -9   7 1262.57   29.66
  -3   9  -7 1266.75   41.16
   3  -9   8  288.44   10.83
  -3   9  -8  290.27    7.37
   3  -9   9  693.24   23.71
  -3   9  -9  674.86   22.54
   3  -9  10   47.32    2.63
  -3   9 -10   48.26    2.48
   3  -9  11  757.63   26.08
  -3   9 -11  739.16   17.66
   3  -9  12   99.81    5.00
  -3   9 -12   98.28    4.17
   3  -9  13  207.97    8.39
  -3   9 -13  212.81    7.93
   3  -9  14   72.18    3.13
  -3   9 -14   75.59    3.40
   3  -9  15   55.62    3.05
  -3   9 -15   55.99    1.98
  -3   9 -16   59.00    2.17
   3  -9  17   21.14    1.64
  -3   9 -17   20.33    1.54
   3  -9  18   40.98    2.36
  -3   9 -18   55.22    2.86
   3  -9  19   43.75    2.89
  -3   9 -19   45.65    2.43
   3  -9  20   22.21    2.75
  -3   9 -20   19.88    1.46
   3  -9  21  131.37    5.60
  -3   9 -21  128.71    4.91
   3  -9  22   27.73    3.00
  -3   9 -22   31.34    1.76
  -3   9 -23   54.28    2.13
  -3   9 -24   11.32    1.47
   3  -8 -24   70.65    3.74
  -3   8  24   68.77    3.86
   3  -8 -23  110.05    3.57
  -3   8  23  107.32    4.89
   3  -8 -22   20.56    2.02
   3  -8 -21   89.11    3.76
   3  -8 -20   69.48    2.42
  -3   8  20   75.04    3.96
   3  -8 -19  448.82   15.13
  -3   8  19  462.88   15.94
   3  -8 -18  131.24    5.98
  -3   8  18  122.09    5.35
   3  -8 -17  131.41    4.86
  -3   8  17  131.98    6.14
   3  -8 -16  120.82    3.52
  -3   8  16  110.17    3.79
   3  -8 -15  586.35   19.22
  -3   8  15  597.40   21.68
   3  -8 -14   17.73    1.44
  -3   8  14   17.14    1.58
   3  -8 -13  335.27   11.26
  -3   8  13  329.80   12.99
   3  -8 -12   26.13    1.57
  -3   8  12   20.80    1.67
   3  -8 -11  504.81   17.08
  -3   8  11  546.08   18.21
   3  -8 -10  182.74    6.63
  -3   8  10  187.57    5.44
   3  -8  -9  384.08   10.34
  -3   8   9  434.31   16.54
   3  -8  -8   71.03    3.22
  -3   8   8   78.55    2.84
   3  -8  -7  396.83   13.17
  -3   8   7  446.19   18.09
   3  -8  -6  129.29    5.21
   3  -8  -5  482.78   15.83
  -3   8   5   -0.15    0.60
   3  -8  -4  238.61    9.07
  -3   8   4  224.77    8.37
  -3   8   3  189.22    6.87
   3  -8  -2  148.09    4.30
  -3   8   2  141.48    4.01
   3  -8  -1    4.77    0.54
  -3   8   1    7.04    0.86
   3  -8   0    0.68    0.44
  -3   8   0    0.38    0.71
   3  -8   1    5.64    0.69
  -3   8  -1    4.69    0.65
   3  -8   2  135.94    5.02
  -3   8  -2  149.06    5.45
   3  -8   3  194.30    7.11
  -3   8  -3  177.88    6.49
   3  -8   4  232.95    6.24
  -3   8  -4  237.35    6.04
   3  -8   5  469.21   16.16
  -3   8  -5  501.66   16.08
   3  -8   6  135.23    5.34
  -3   8  -6  138.39    3.75
   3  -8   7  468.54   16.22
  -3   8  -7  447.28   14.53
   3  -8   8   80.54    2.45
  -3   8  -8   78.03    3.09
   3  -8   9  447.62   15.96
  -3   8  -9  408.48   13.95
   3  -8  10  210.75    7.54
  -3   8 -10  193.81    6.80
   3  -8  11  532.45   18.67
  -3   8 -11  544.35   18.08
  -3   8 -12   27.81    1.28
   3  -8  13  355.67   13.79
  -3   8 -13  341.73   12.55
   3  -8  14   18.42    1.19
  -3   8 -14   20.32    1.41
   3  -8  15  609.51   15.41
  -3   8 -15  613.68   20.33
   3  -8  16  122.26    5.42
  -3   8 -16  119.01    3.42
  -3   8 -17  129.46    4.81
   3  -8  18  118.33    4.59
  -3   8 -18  122.37    3.33
   3  -8  19  435.63   15.18
  -3   8 -19  433.00   14.36
   3  -8  20   68.07    2.61
  -3   8 -20   70.74    2.65
  -3   8 -21   94.37    2.86
   3  -8  22   21.95    2.79
  -3   8 -22   24.23    1.83
  -3   8 -23  100.82    4.34
   3  -8  24   69.61    4.30
  -3   8 -24   68.55    2.67
   3  -8  25   18.92    3.82
  -3   8 -25   19.67    1.79
   3  -7 -24   88.25    4.20
   3  -7 -23   12.84    1.40
  -3   7  23   17.63    2.35
   3  -7 -22  102.04    3.24
   3  -7 -21    5.07    1.31
   3  -7 -20   79.76    3.59
   3  -7 -19   20.58    1.32
  -3   7  19   18.28    2.09
   3  -7 -18  155.15    5.74
  -3   7  18  173.51    6.47
   3  -7 -17   92.05    3.97
  -3   7  17   95.84    3.24
   3  -7 -16  202.78    7.42
  -3   7  16  188.69    7.15
   3  -7 -15  580.90   14.56
  -3   7  15  578.84   15.25
   3  -7 -14  174.42    6.38
   3  -7 -13  125.92    4.75
  -3   7  13  139.58    5.75
   3  -7 -12  206.39    8.76
  -3   7  12  203.11    6.22
   3  -7 -11  207.86    8.37
  -3   7  11  230.38    9.80
   3  -7 -10  489.72   12.10
  -3   7  10  508.25   13.59
   3  -7  -9 1089.33   36.00
  -3   7   9 1071.53   25.40
   3  -7  -8 1214.38   39.24
  -3   7   8 1268.38   29.17
   3  -7  -7 1532.18   49.37
  -3   7   6    0.09    0.62
   3  -7  -4  621.32   20.92
  -3   7   4  603.15   19.70
   3  -7  -3 1693.70   54.21
  -3   7   3 1640.87   51.92
   3  -7  -2  343.62    8.66
  -3   7   2  347.78   12.30
   3  -7  -1 1379.52   43.93
  -3   7   1 1433.25   46.98
   3  -7   0  315.98    8.01
  -3   7   0  315.27    7.56
   3  -7   1 1379.50   44.19
  -3   7  -1 1372.59   44.49
   3  -7   2  345.31   12.91
  -3   7  -2  356.47   12.49
   3  -7   3 1691.90   54.72
  -3   7  -3 1720.65   38.43
   3  -7   4  598.92   19.44
  -3   7  -4  626.68   20.75
   3  -7   5 1615.92   55.01
  -3   7  -5 1605.24   51.09
   3  -7   6 1341.82   42.52
  -3   7  -6 1317.59   29.95
   3  -7   7 1774.32   40.29
  -3   7  -7 1748.69   39.31
   3  -7   8 1279.05   29.61
  -3   7  -8 1275.41   29.23
   3  -7   9 1188.31   37.86
  -3   7  -9 1168.88   36.31
   3  -7  10  504.87   18.00
  -3   7 -10  517.37   16.90
   3  -7  11  234.59    9.12
  -3   7 -11  211.82    8.13
   3  -7  12  216.37    7.77
  -3   7 -12  220.13    5.56
   3  -7  13  136.97    3.82
  -3   7 -13  134.51    5.45
  -3   7 -14  175.43    4.94
   3  -7  15  608.62   21.66
  -3   7 -15  603.73   22.20
   3  -7  16  201.60    7.97
  -3   7 -16  192.90    7.29
   3  -7  17   89.05    2.99
  -3   7 -17   94.17    4.13
   3  -7  18  174.09    6.94
  -3   7 -18  155.11    4.14
   3  -7  19   12.19    2.01
  -3   7 -19   21.20    1.33
  -3   7 -20   76.40    3.07
   3  -7  21    5.30    2.04
  -3   7 -21    3.95    0.96
  -3   7 -22  103.00    3.03
   3  -7  23   19.80    2.77
  -3   7 -23   15.30    1.36
  -3   7 -24   81.81    2.85
   3  -7  25   12.95    3.31
  -3   7 -25   14.28    1.74
   3  -7  26   23.74    4.10
  -3   7 -26   17.14    2.06
   3  -6 -25   82.06    2.91
   3  -6 -24   21.91    1.54
  -3   6  24   23.38    1.79
   3  -6 -23  104.62    3.18
  -3   6  23  104.74    4.80
   3  -6 -22   34.83    2.24
   3  -6 -21  134.97    5.46
  -3   6  21  114.52    3.76
   3  -6 -20    9.87    1.24
  -3   6  20   11.01    1.38
   3  -6 -19  114.29    4.79
  -3   6  19  129.57    5.91
   3  -6 -18   13.71    1.65
  -3   6  18    7.44    1.09
   3  -6 -17  214.35    5.67
  -3   6  17  229.54    8.94
   3  -6 -16  205.60    7.21
  -3   6  16  207.48    7.70
   3  -6 -15  262.27    7.04
  -3   6  15  241.62   10.60
   3  -6 -14   49.86    2.52
  -3   6  14   48.85    3.34
   3  -6 -13  109.66    4.29
  -3   6  13  128.45    5.23
   3  -6 -12  312.45   11.08
  -3   6  12  331.06   12.55
   3  -6 -11  312.76   11.16
  -3   6  11  341.93    8.91
   3  -6 -10  863.33   29.04
  -3   6  10  911.70   31.05
   3  -6  -9  197.51    5.20
  -3   6   9  228.47   10.01
   3  -6  -8 1576.30   50.01
  -3   6   8 1308.24   44.97
   3  -6  -7  665.83   22.05
   3  -6  -5  437.29   14.66
  -3   6   5  456.51   16.03
   3  -6  -4 2311.29   52.39
  -3   6   4 2336.42   73.13
   3  -6  -3  225.53    7.93
  -3   6   3  246.89    9.42
   3  -6  -2  369.67   13.47
  -3   6   2  372.78   12.84
   3  -6  -1  104.40    4.24
  -3   6   1  102.09    2.85
   3  -6   0  580.76   20.43
  -3   6   0  560.31   13.39
   3  -6   1  106.15    4.21
  -3   6  -1  103.23    3.99
   3  -6   2  374.50    9.43
  -3   6  -2  378.16    9.61
   3  -6   3  236.83    6.04
  -3   6  -3  231.20    5.59
   3  -6   4 2503.52   79.08
  -3   6  -4 2382.98   54.78
   3  -6   5  479.71   16.00
  -3   6  -5  486.19   11.61
   3  -6   6 1168.44   38.96
  -3   6  -6 1151.49   26.45
   3  -6   7  720.14   16.91
  -3   6  -7  700.61   16.47
   3  -6   8 1677.76   38.41
  -3   6  -8 1791.27   56.80
   3  -6   9  236.77    9.13
  -3   6  -9  220.80    8.29
   3  -6  10  962.58   31.19
  -3   6 -10  928.12   21.58
  -3   6 -11  339.98    8.13
   3  -6  12  334.80   10.89
  -3   6 -12  347.96   12.20
  -3   6 -13  117.12    4.34
   3  -6  14   45.40    2.76
  -3   6 -14   58.45    2.01
   3  -6  15  252.45    6.88
  -3   6 -15  262.13    7.14
   3  -6  16  227.24    6.52
  -3   6 -16  212.04    7.51
   3  -6  17  253.00   10.33
  -3   6 -17  227.25    8.25
   3  -6  18   10.89    1.22
  -3   6 -18    9.73    1.08
  -3   6 -19  107.26    3.22
  -3   6 -20    9.77    1.19
  -3   6 -21  134.23    3.95
  -3   6 -22   32.41    2.16
  -3   6 -23   99.46    3.31
   3  -6  24   25.41    3.11
  -3   6 -24   24.87    2.47
   3  -6  25   87.59    4.68
  -3   6 -25   82.74    2.73
  -3   6 -26    9.89    1.54
   3  -5 -25   57.40    2.53
  -3   5  25   63.44    3.79
   3  -5 -24  104.79    3.18
  -3   5  24  113.98    5.38
   3  -5 -23   57.56    2.25
  -3   5  23   59.15    3.57
   3  -5 -22  215.27    5.64
  -3   5  22  206.37    8.77
   3  -5 -21  155.18    4.58
  -3   5  21  146.48    4.33
   3  -5 -20  182.29    4.71
   3  -5 -19   60.73    2.77
   3  -5 -18  790.14   25.97
  -3   5  18  792.09   25.71
   3  -5 -17  165.35    6.01
  -3   5  17  152.12    5.83
   3  -5 -16  564.87   19.33
  -3   5  16  549.12   19.59
   3  -5 -15  106.07    4.11
  -3   5  15  101.90    4.67
   3  -5 -14  363.27   12.16
   3  -5 -13  256.21    6.61
  -3   5  13  263.87    9.81
   3  -5 -12 1387.38   45.38
   3  -5 -11  233.95    8.21
  -3   5  11  218.31    9.37
   3  -5 -10  506.09   13.21
  -3   5  10  477.98   12.52
   3  -5  -9  688.49   21.49
  -3   5   9  675.23   24.16
   3  -5  -8  592.84   19.48
   3  -5  -6 1464.14   49.00
  -3   5   6 1320.72   31.07
   3  -5  -5  535.51   12.51
  -3   5   5  551.60   19.20
   3  -5  -4  122.04    5.15
  -3   5   4   85.37    3.30
   3  -5  -3  534.85   17.81
  -3   5   3  538.37   13.03
   3  -5  -2  871.19   20.42
  -3   5   2  900.15   30.08
   3  -5  -1  776.12   25.96
  -3   5   1  797.98   27.80
   3  -5   0  642.57   15.10
  -3   5   0  630.09   21.79
   3  -5   1  806.59   28.50
  -3   5  -1  771.45   17.90
   3  -5   2  867.17   29.09
  -3   5  -2  866.97   28.20
   3  -5   3  549.52   18.44
  -3   5  -3  585.46   18.97
   3  -5   4   98.37    2.88
  -3   5  -4  130.28    4.57
   3  -5   5  551.29   18.88
  -3   5  -5  584.07   19.57
   3  -5   6 1396.44   46.02
  -3   5  -6 1487.78   33.81
   3  -5   7  881.45   21.36
  -3   5  -7  873.32   19.97
   3  -5   8  688.16   23.08
  -3   5  -8  623.18   20.57
   3  -5   9  726.55   24.56
  -3   5  -9  744.94   23.76
   3  -5  10  514.04   17.13
  -3   5 -10  515.80   12.11
   3  -5  11  231.41    8.81
  -3   5 -11  250.98    9.18
   3  -5  12 1582.40   52.11
  -3   5 -12 1519.31   48.94
   3  -5  13  269.12    9.38
  -3   5 -13  255.51    6.62
   3  -5  14  390.91   15.14
  -3   5 -14  394.34   13.45
   3  -5  15  108.07    5.00
  -3   5 -15  122.86    4.71
   3  -5  16  560.86   19.08
  -3   5 -16  576.65   13.31
  -3   5 -17  165.30    5.88
   3  -5  18  802.62   26.42
  -3   5 -18  827.13   26.84
   3  -5  19   59.27    2.27
  -3   5 -19   63.38    3.02
  -3   5 -20  179.46    6.91
   3  -5  21  149.99    4.74
  -3   5 -21  151.23    5.70
   3  -5  22  209.68    8.50
  -3   5 -22  216.07    6.21
  -3   5 -23   60.61    2.25
   3  -5  24  120.08    5.74
  -3   5 -24  109.26    4.55
   3  -5  25   63.66    4.53
  -3   5 -25   59.93    2.38
  -3   5 -26   91.12    3.10
  -3   5 -27   12.58    1.52
   3  -4 -26   30.35    1.83
   3  -4 -25    7.61    1.31
  -3   4  25    5.82    1.42
   3  -4 -24   48.54    2.79
   3  -4 -23   31.62    2.56
   3  -4 -22   65.83    2.38
   3  -4 -21   15.83    1.35
   3  -4 -20   78.66    2.66
   3  -4 -19   16.88    1.25
  -3   4  19   21.81    2.35
   3  -4 -18   63.72    3.19
  -3   4  18   54.75    3.59
   3  -4 -17  111.85    4.88
  -3   4  17  107.21    5.18
   3  -4 -16  293.84   10.79
  -3   4  16  273.10    7.80
   3  -4 -15   13.41    0.97
  -3   4  15   11.45    1.15
   3  -4 -14  419.85   13.97
  -3   4  14  404.49   15.25
   3  -4 -13  163.69    4.41
  -3   4  13  165.13    4.83
   3  -4 -12  348.99   11.29
  -3   4  12  356.55   13.72
   3  -4 -11   29.54    1.56
  -3   4  11   30.51    2.10
   3  -4 -10  746.65   25.07
  -3   4  10  786.40   29.04
   3  -4  -9   74.01    2.72
  -3   4   9   -0.37    0.55
   3  -4  -7  248.16    9.70
  -3   4   7  233.52    8.48
   3  -4  -6  990.32   23.47
  -3   4   6 1100.75   35.82
   3  -4  -5  316.05   11.38
  -3   4   5  313.30   11.22
   3  -4  -4 3597.39  112.50
   3  -4  -3   16.95    1.03
  -3   4   3   12.41    0.77
   3  -4  -1  250.22    9.11
  -3   4   1  266.56    9.48
   3  -4   1  251.13    9.21
  -3   4  -1  253.16    6.56
   3  -4   3   12.29    0.76
  -3   4  -3   14.47    0.78
  -3   4  -4 3646.17  115.88
   3  -4   5  323.21   11.77
  -3   4  -5  339.57   11.97
   3  -4   6 1157.53   37.93
  -3   4  -6 1100.75   35.25
   3  -4   7  251.23    6.11
  -3   4  -7  262.04    6.41
   3  -4   8 1528.86   49.18
  -3   4  -8 1454.13   46.57
   3  -4   9   83.79    2.35
  -3   4  -9   85.76    3.22
   3  -4  10  873.92   28.91
  -3   4 -10  839.19   27.24
   3  -4  11   32.12    1.27
  -3   4 -11   32.35    1.21
  -3   4 -12  363.27    8.44
  -3   4 -13  173.49    6.05
  -3   4 -14  432.51   10.48
   3  -4  15   11.39    1.28
  -3   4 -15   13.61    0.91
   3  -4  16  276.28    7.14
  -3   4 -16  278.29    7.33
  -3   4 -17  106.16    2.96
  -3   4 -18   62.02    2.94
   3  -4  19   18.03    1.39
  -3   4 -19   16.01    1.12
   3  -4  20   91.95    4.20
  -3   4 -20   80.79    2.54
  -3   4 -21   16.27    1.13
   3  -4  22   63.07    3.71
  -3   4 -22   57.00    2.82
   3  -4  23   26.67    2.63
  -3   4 -23   35.43    1.64
   3  -4  24   45.64    2.99
  -3   4 -24   41.24    1.74
   3  -4  25    9.40    2.53
  -3   4 -25    6.47    1.53
  -3   4 -26   32.93    1.88
  -3   4 -27    6.38    1.43
   3  -4  28   42.14    3.19
  -3   4 -28   45.83    2.40
   3  -3 -26   21.62    1.69
  -3   3  26   20.60    2.76
   3  -3 -25   24.99    2.26
   3  -3 -24  190.76    4.92
  -3   3  24  215.93    7.79
   3  -3 -23   18.25    2.36
  -3   3  23   14.19    2.63
   3  -3 -22  146.45    4.16
   3  -3 -21    7.22    0.97
  -3   3  21    5.39    1.53
   3  -3 -20  312.15   10.24
  -3   3  20  316.14   11.52
   3  -3 -19  357.66   12.54
   3  -3 -18  794.12   26.18
  -3   3  18  798.81   28.46
   3  -3 -17  281.63   10.28
  -3   3  17  270.33    7.36
   3  -3 -16  796.57   27.35
  -3   3  16  800.01   29.98
   3  -3 -15  134.79    5.26
  -3   3  15  151.69    7.04
   3  -3 -14  517.79   12.49
  -3   3  14  530.73   13.58
   3  -3 -13  225.93    7.87
  -3   3  13  255.07   10.45
   3  -3 -12 1161.98   37.38
   3  -3 -11  130.50    4.78
  -3   3  11  144.59    6.57
   3  -3 -10  610.84   20.02
  -3   3   9   -0.99    0.75
   3  -3  -8  262.49   10.49
  -3   3   8  228.33    6.07
   3  -3  -7  677.52   17.24
  -3   3   7  690.91   23.73
   3  -3  -6 1368.05   44.80
  -3   3   6 1353.70   45.49
   3  -3  -5  971.36   22.62
  -3   3   5  984.48   23.04
   3  -3  -4 3895.17  122.37
   3  -3  -3 1901.43   63.70
  -3   3   3 1824.51   59.79
   3  -3  -2  437.57   15.39
  -3   3   2  482.75   16.80
  -3   3   1 2371.23   74.69
   3  -3   0  535.87   18.02
  -3   3   0  598.16   19.90
   3  -3   2  488.36   16.01
  -3   3  -2  432.21   10.37
  -3   3  -4 4122.77  128.20
   3  -3   5 1025.64   33.44
  -3   3  -5 1095.61   36.77
   3  -3   6 1509.46   48.14
  -3   3  -6 1508.45   34.42
   3  -3   7  760.15   25.61
  -3   3  -7  803.12   26.45
  -3   3  -8  275.83    6.82
   3  -3   9  402.95   10.09
  -3   3  -9  415.71   14.22
   3  -3  10  695.24   17.03
  -3   3 -10  673.03   21.59
   3  -3  11  150.01    5.76
  -3   3 -11  157.53    5.96
   3  -3  12 1289.07   29.89
  -3   3 -12 1276.61   40.31
   3  -3  13  276.79    9.98
  -3   3 -13  257.53    6.53
   3  -3  14  560.34   18.99
  -3   3 -14  545.32   18.65
   3  -3  15  167.16    4.75
  -3   3 -15  149.41    5.86
  -3   3 -16  799.27   18.79
  -3   3 -17  286.99    9.77
   3  -3  18  824.36   19.25
  -3   3 -18  807.32   19.08
   3  -3  19  368.32   12.71
  -3   3 -19  377.65    9.12
  -3   3 -20  319.13    7.88
  -3   3 -21    7.10    0.91
   3  -3  22  142.95    4.81
  -3   3 -22  152.78    6.15
   3  -3  23   15.69    2.62
  -3   3 -23   18.06    1.55
   3  -3  24  211.30    6.18
  -3   3 -24  199.35    7.42
   3  -3  25   30.80    2.37
  -3   3 -25   25.76    1.65
  -3   3 -26   19.19    1.48
   3  -3  27   20.49    3.12
  -3   3 -27   14.94    1.43
  -3   3 -28   64.00    2.62
   3  -2 -26   19.81    2.80
   3  -2 -25  172.76    4.72
  -3   2  25  176.75    6.80
   3  -2 -24    3.89    1.11
  -3   2  24    5.50    1.23
   3  -2 -23  159.06    5.93
  -3   2  23  147.75    6.96
   3  -2 -22   10.14    1.14
  -3   2  22    8.49    1.76
   3  -2 -21  157.07    4.48
  -3   2  21  154.81    6.22
   3  -2 -20    3.66    1.72
  -3   2  20    1.81    1.73
   3  -2 -19  385.73    9.86
  -3   2  19  368.91   13.64
   3  -2 -18   84.73    3.73
   3  -2 -17  183.79    5.00
  -3   2  17  178.92    8.16
   3  -2 -16   30.43    1.41
  -3   2  16   37.26    1.76
   3  -2 -15  556.28   18.01
   3  -2 -14  414.34   14.22
   3  -2 -13 1469.10   48.27
  -3   2  13 1366.03   45.65
   3  -2 -12  273.86    9.62
  -3   2  12  262.65   10.27
   3  -2 -11  130.30    3.89
   3  -2 -10  329.35   11.12
   3  -2  -8 1153.88   36.26
   3  -2  -7 1148.53   28.53
  -3   2   7 1124.67   36.39
   3  -2  -6 2468.53   79.33
   3  -2  -5    6.18    0.65
  -3   2   5    6.50    0.90
   3  -2  -4 1481.56   49.01
  -3   2   4 1536.22   49.50
   3  -2  -3 1123.46   26.57
  -3   2   3 1097.42   36.49
   3  -2  -2 3202.51   98.68
   3  -2  -1  803.53   19.01
  -3   2   1  799.14   25.88
   3  -2   1  819.56   19.11
  -3   2  -1  843.02   27.15
   3  -2   3 1109.76   25.23
  -3   2  -3 1153.48   26.03
   3  -2   4 1502.14   46.89
  -3   2  -4 1555.97   34.66
   3  -2   5    9.57    0.50
  -3   2  -5    7.53    0.49
   3  -2   6 2654.70   82.48
   3  -2   7 1281.02   29.50
  -3   2  -7 1252.83   40.27
  -3   2  -8 1250.05   39.85
   3  -2   9 1211.55   27.43
  -3   2  -9 1017.69   34.84
   3  -2  10  378.34   14.24
  -3   2 -10  348.31   12.27
   3  -2  11  122.59    5.11
  -3   2 -11  130.80    3.53
   3  -2  12  290.12   10.04
  -3   2 -12  286.26    9.76
   3  -2  13 1587.14   52.63
  -3   2 -13 1563.42   51.21
   3  -2  14  408.54   14.37
  -3   2 -14  423.88   14.53
   3  -2  15  576.53   13.79
  -3   2 -15  569.29   13.80
  -3   2 -16   34.64    1.36
  -3   2 -17  189.55    4.97
   3  -2  18   79.96    3.67
  -3   2 -18   85.70    3.78
   3  -2  19  385.95   14.17
  -3   2 -19  376.78   13.29
  -3   2 -20    1.67    0.67
   3  -2  21  157.44    6.12
  -3   2 -21  152.37    4.40
  -3   2 -22   11.28    1.00
   3  -2  23  168.40    7.25
  -3   2 -23  164.79    4.38
  -3   2 -24    4.11    1.17
   3  -2  25  187.97    7.72
  -3   2 -25  177.60    7.19
   3  -2  26   17.45    3.49
  -3   2 -26   17.84    1.74
  -3   2 -27   63.80    2.54
  -3   2 -28   15.40    1.62
   3  -1 -26   27.71    1.67
   3  -1 -25   17.10    1.38
  -3   1  25   14.23    2.29
   3  -1 -24   15.95    1.24
   3  -1 -23   17.77    1.28
  -3   1  23   18.33    2.02
   3  -1 -22   24.42    1.30
  -3   1  22   26.11    1.97
   3  -1 -21   51.49    2.07
  -3   1  21   45.85    3.01
   3  -1 -20  166.47    4.44
   3  -1 -19  287.88    7.64
  -3   1  19  290.61   11.27
   3  -1 -18  388.84   13.44
   3  -1 -17  197.96    7.02
   3  -1 -16  138.70    3.82
  -3   1  16  134.00    4.05
   3  -1 -15  138.00    5.46
   3  -1 -14  126.58    5.26
  -3   1  14  142.49    5.76
   3  -1 -13 1392.92   32.15
  -3   1  13 1388.37   46.90
   3  -1 -12  784.77   18.59
  -3   1  12  252.13   10.58
   3  -1 -11  563.30   13.43
  -3   1  11   -0.76    0.79
   3  -1 -10   -1.56    0.82
  -3   1   9 2800.01   91.15
   3  -1  -8  614.58   21.19
   3  -1  -6 1557.56   50.63
  -3   1   6 1501.75   48.22
   3  -1  -5 2648.52   83.91
  -3   1   2 2155.84   68.44
   3  -1   0   41.18    2.15
  -3   1   0   40.13    2.13
  -3   1  -8  714.74   24.06
   3  -1  10 1080.05   24.57
  -3   1 -10 1150.21   37.30
   3  -1  11  669.37   21.87
  -3   1 -12  857.34   28.29
   3  -1  13 1622.05   53.36
  -3   1 -13 1482.61   47.27
  -3   1 -14  127.94    3.67
  -3   1 -15  143.54    4.31
  -3   1 -16  143.66    4.02
  -3   1 -17  226.47    6.11
  -3   1 -18  427.50   10.89
  -3   1 -19  292.32    7.39
  -3   1 -20  182.12    5.10
   3  -1  21   43.67    2.97
  -3   1 -21   54.03    1.99
   3  -1  22   27.14    2.70
  -3   1 -22   29.73    2.11
  -3   1 -23   21.81    1.50
   3  -1  24   12.12    2.03
  -3   1 -24   15.78    1.21
  -3   1 -25   14.60    1.26
   3  -1  26   32.01    3.86
  -3   1 -26   30.12    2.20
  -3   1 -27   38.71    2.08
  -3   1 -28    5.38    1.95
   3  -1  29   15.06    3.06
  -3   1 -29   16.04    2.34
   3   0 -26   15.86    1.98
  -3   0  26   16.23    3.23
   3   0 -25   89.94    3.11
  -3   0  25   81.72    3.07
   3   0 -24    7.07    1.05
   3   0 -23  106.83    3.08
   3   0 -22  186.86    4.95
  -3   0  22  189.68    7.72
   3   0 -21  691.74   16.53
  -3   0  21  705.67   24.77
   3   0 -20  177.91    7.36
  -3   0  20  186.62    7.18
   3   0 -19  426.09   14.25
   3   0 -18  139.12    3.86
  -3   0  18  136.94    6.38
   3   0 -17  696.49   16.31
  -3   0  17  734.27   19.10
   3   0 -16    2.58    1.22
  -3   0  16    1.46    1.27
   3   0 -15  289.93   10.86
   3   0 -14    3.90    0.63
   3   0 -13 1157.83   27.09
  -3   0  13 1015.41   34.71
   3   0 -12   25.32    1.07
  -3   0  12   -0.08    0.81
   3   0 -10    0.40    0.39
  -3   0  10    0.68    0.68
   3   0  -9 1839.28   63.88
  -3   0   9 1837.20   59.13
   3   0  -8   12.17    1.13
  -3   0   8    9.50    0.83
   3   0  -7  721.84   17.65
  -3   0   6  604.97   20.47
   3   0  -5 1559.39   50.74
  -3   0   5 1416.16   45.96
   3   0  -4   26.93    0.98
   3   0  -3   68.18    3.04
  -3   0   3   62.81    2.58
   3   0  -2   18.12    0.92
   3   0  -1  112.53    4.37
  -3   0   1  114.94    3.98
   3   0   0    0.85    0.18
   3   0   1  118.28    4.34
  -3   0  -1  111.22    3.96
   3   0   2   18.95    0.79
  -3   0  -2   20.30    0.90
   3   0   3   60.00    2.07
  -3   0  -3   59.19    2.23
  -3   0  -4   26.89    1.21
  -3   0  -6  581.59   18.75
  -3   0  -7  768.19   24.33
  -3   0  -8   10.53    0.58
  -3   0  -9 2039.94   65.18
  -3   0 -10    0.97    0.53
   3   0  11  386.34   13.31
  -3   0 -12   27.25    1.04
  -3   0 -13 1187.85   27.32
  -3   0 -14    4.08    0.57
  -3   0 -15  317.56   11.21
   3   0  16    1.90    1.01
  -3   0 -16    2.26    1.02
  -3   0 -17  727.39   17.78
  -3   0 -18  146.32    4.17
   3   0  19  438.71   15.30
  -3   0 -19  456.83   16.46
   3   0  20  190.21    7.92
  -3   0 -20  199.84    7.80
  -3   0 -21  732.64   17.54
   3   0  22  198.38    7.73
  -3   0 -22  198.20    8.06
  -3   0 -23  113.23    3.55
   3   0  24    8.79    2.62
  -3   0 -24    6.22    1.13
   3   0  25   94.61    5.09
  -3   0 -25   87.22    3.01
  -3   0 -26   14.72    1.36
  -3   0 -27   41.22    2.29
  -3   0 -28   28.70    2.12
   3   0  29   69.87    4.50
  -3   0 -29   71.36    4.19
   3   1 -26   32.05    1.79
  -3  -1  26   27.11    3.73
   3   1 -25   10.86    1.23
   3   1 -24   13.16    1.32
  -3  -1  24   14.02    2.10
   3   1 -23   21.84    1.35
   3   1 -22   28.60    1.45
  -3  -1  22   23.69    1.52
   3   1 -21   45.74    1.80
  -3  -1  21   53.66    3.44
   3   1 -20  163.04    4.52
  -3  -1  20  176.09    7.04
   3   1 -19  274.73    6.90
   3   1 -18  390.06   13.95
   3   1 -17  196.51    5.38
  -3  -1  17  203.64    9.57
   3   1 -16  127.61    3.96
  -3  -1  16  141.29    6.91
   3   1 -15  121.86    3.64
   3   1 -14  131.98    5.26
   3   1 -13 1373.11   31.30
  -3  -1  13   -0.45    0.90
  -3  -1  11  548.41   21.00
   3   1 -10  991.07   23.14
  -3  -1  10  958.69   33.28
   3   1  -9 2746.12   87.85
   3   1  -8  651.97   21.89
  -3  -1   8  665.10   21.08
   3   1  -6 1459.94   46.99
  -3  -1   6 1596.81   51.80
   3   1  -5 2496.93   55.78
  -3  -1  -8  676.91   21.37
  -3  -1 -10 1011.61   32.92
   3   1  11  582.77   19.39
  -3  -1 -11  656.38   21.70
  -3  -1 -12  801.58   18.65
   3   1  13 1481.51   48.67
  -3  -1 -13 1555.89   49.24
  -3  -1 -14  148.12    3.84
  -3  -1 -15  133.98    3.59
  -3  -1 -16  136.49    3.73
  -3  -1 -17  203.17    5.20
  -3  -1 -18  416.96    9.71
  -3  -1 -19  291.36    7.21
  -3  -1 -20  171.37    4.48
   3   1  21   55.91    3.24
  -3  -1 -21   48.50    2.53
  -3  -1 -22   30.30    1.55
  -3  -1 -23   20.73    1.31
   3   1  24   15.00    2.86
  -3  -1 -24   11.98    1.22
  -3  -1 -25   13.60    1.49
   3   1  26   29.18    3.32
  -3  -1 -26   29.92    3.32
  -3  -1 -27   37.66    2.06
   3   1  28    1.27    4.11
  -3  -1 -28    4.41    2.04
  -3  -1 -29   19.78    2.06
   3   2 -26   16.57    1.53
  -3  -2  26   20.77    3.33
   3   2 -25  145.45    4.24
   3   2 -24    4.31    1.00
   3   2 -23  153.95    6.72
  -3  -2  23  157.28    4.47
   3   2 -22    8.78    1.09
  -3  -2  22   10.34    1.70
   3   2 -21  148.22    4.15
  -3  -2  21  163.78    7.03
   3   2 -20    1.48    0.95
  -3  -2  20    1.38    1.07
   3   2 -19  351.67    9.03
  -3  -2  19  371.69   14.25
   3   2 -18   74.92    2.52
  -3  -2  18   79.72    4.25
   3   2 -17  175.25    4.75
  -3  -2  17  181.08    5.44
   3   2 -15  528.39   12.30
   3   2 -14  383.97   13.33
   3   2 -12  274.33    9.69
   3   2 -11  117.89    4.64
   3   2 -10  337.93   11.77
  -3  -2  10  322.31   10.83
   3   2  -9 1200.14   39.27
  -3  -2   9 1097.40   36.69
   3   2  -8 1243.54   39.78
   3   2  -7 1156.98   38.79
   3   2  -6 2590.22   81.79
  -3  -2   6 2667.73   84.84
   3   2  -5    6.80    0.59
  -3  -2   4 1551.08   34.71
   3   2  -3 1090.35   24.51
   3   2  -1  811.32   27.31
  -3  -2  -5    6.94    0.35
  -3  -2  -7 1187.83   38.25
  -3  -2  -8 1210.05   38.83
  -3  -2 -10  358.10    8.64
  -3  -2 -12  284.48    7.13
  -3  -2 -13 1533.82   48.33
  -3  -2 -14  434.53   10.49
   3   2  15  559.42   18.66
  -3  -2 -15  558.66   18.42
   3   2  16   32.63    2.15
  -3  -2 -16   38.08    2.05
  -3  -2 -17  186.77    5.04
  -3  -2 -18   85.47    2.63
   3   2  19  399.87   14.20
  -3  -2 -19  393.92   13.78
   3   2  20    1.21    1.35
  -3  -2 -20    2.02    1.40
  -3  -2 -21  157.91    4.52
   3   2  22    8.96    1.76
  -3  -2 -22   10.94    1.93
  -3  -2 -23  154.19    4.38
  -3  -2 -24    4.33    1.24
  -3  -2 -25  163.04    4.68
  -3  -2 -26   20.78    1.81
  -3  -2 -27   70.28    2.79
  -3  -2 -28   17.69    3.79
   3   3 -26   21.75    2.75
  -3  -3  26   19.93    3.31
   3   3 -25   24.18    1.49
   3   3 -24  197.30    7.07
   3   3 -23   14.26    1.11
   3   3 -22  136.92    3.86
   3   3 -21    5.13    1.14
  -3  -3  21    8.10    2.08
   3   3 -20  304.93    8.01
  -3  -3  20  323.66   11.62
   3   3 -19  385.13   13.56
  -3  -3  19  388.04   14.59
   3   3 -18  760.67   18.51
   3   3 -17  253.59    6.37
  -3  -3  17  260.22   10.15
   3   3 -16  742.93   18.48
  -3  -3  16  724.80   25.06
   3   3 -15  148.50    4.12
   3   3 -14  511.57   17.17
  -3  -3  14    3.54    1.38
  -3  -3  13  225.72    8.21
  -3  -3  12 1157.78   36.83
   3   3 -11  141.86    6.34
  -3  -3  11  128.86    4.63
   3   3 -10  647.40   22.84
   3   3  -9  373.08    9.45
   3   3  -8  218.62    7.78
   3   3  -7  737.23   25.69
  -3  -3   7  717.08   24.79
   3   3  -6 1452.13   33.29
  -3  -3   6 1453.57   45.71
   3   3  -5 1003.76   33.86
  -3  -3   3 1836.41   40.75
   3   3  -2  459.44   10.93
  -3  -3   1 2196.54   69.23
   3   3   0  597.91   19.08
  -3  -3   0  567.39   18.95
   3   3   2  428.39   13.96
  -3  -3  -2  482.75   15.44
   3   3   5 1028.82   33.06
  -3  -3  -5 1018.66   32.22
  -3  -3  -7  737.92   23.55
  -3  -3  -8  246.46    8.58
  -3  -3  -9  388.30   13.77
  -3  -3 -10  678.97   22.37
  -3  -3 -11  147.95    5.30
   3   3  12 1249.30   39.91
  -3  -3 -12 1295.54   42.48
  -3  -3 -13  276.18    9.08
  -3  -3 -14  522.57   12.49
  -3  -3 -15  164.88    4.38
  -3  -3 -16  796.61   18.63
  -3  -3 -17  281.42   10.66
  -3  -3 -18  832.53   26.48
   3   3  19  402.08   14.44
  -3  -3 -19  405.69   14.47
   3   3  20  341.86   12.67
  -3  -3 -20  318.97    7.98
  -3  -3 -21    5.98    0.87
   3   3  22  157.63    7.13
  -3  -3 -22  144.80    5.55
  -3  -3 -23   13.36    1.27
  -3  -3 -24  203.75    5.38
  -3  -3 -25   21.79    2.80
  -3  -3 -26   18.23    1.88
  -3  -3 -27   18.34    1.89
  -3  -3 -28   70.07    2.84
   3   4 -25    6.85    1.48
  -3  -4  25    6.25    1.98
   3   4 -24   44.82    1.95
  -3  -4  24   39.80    2.85
   3   4 -23   31.16    1.89
   3   4 -22   59.87    2.19
   3   4 -21   17.15    1.43
   3   4 -20   81.36    4.19
  -3  -4  20   68.98    3.03
   3   4 -19   18.09    1.17
   3   4 -18   57.77    2.30
  -3  -4  18   63.77    3.87
   3   4 -17  106.46    2.92
   3   4 -16  263.04   10.59
   3   4 -15   10.97    0.98
   3   4 -12  357.31   15.05
   3   4 -11   31.16    1.37
  -3  -4  11   28.35    1.86
   3   4 -10  785.54   25.59
  -3  -4  10  823.72   26.61
   3   4  -9   83.66    3.70
  -3  -4   9   74.25    3.27
   3   4  -8 1398.36   46.44
  -3  -4   8 1440.62   45.56
   3   4  -7  238.60    8.72
   3   4  -6 1128.86   36.90
   3   4  -5  333.28   12.63
  -3  -4   5  328.74   11.59
   3   4  -3   12.08    0.56
  -3  -4   3   15.02    0.93
   3   4  -1  270.33    9.48
  -3  -4   1  253.87    8.88
   3   4   1  238.14    8.01
  -3  -4  -1  262.41    8.98
   3   4   3   16.32    0.87
  -3  -4  -3   12.68    0.70
   3   4   5  305.41   10.94
  -3  -4  -5  306.08   10.19
   3   4   6 1084.87   35.27
  -3  -4  -6 1093.88   35.29
  -3  -4  -7  254.89    9.10
   3   4   8 1474.98   48.55
  -3  -4  -8 1393.90   43.32
  -3  -4  -9   87.04    3.29
  -3  -4 -10  865.84   28.46
   3   4  11   34.38    1.88
  -3  -4 -11   31.96    1.68
  -3  -4 -12  386.09   13.30
  -3  -4 -13  167.66    4.59
  -3  -4 -14  440.52   10.75
  -3  -4 -15   11.13    1.01
  -3  -4 -16  284.58    7.92
   3   4  17  111.31    5.20
  -3  -4 -17  113.15    4.76
  -3  -4 -18   64.64    3.27
  -3  -4 -19   19.68    1.88
  -3  -4 -20   83.32    3.77
  -3  -4 -21   16.41    1.08
  -3  -4 -22   60.96    2.22
  -3  -4 -23   30.01    2.17
   3   4  24   59.19    3.80
  -3  -4 -24   47.34    2.71
   3   4  25    6.12    2.62
  -3  -4 -25    6.79    1.62
  -3  -4 -26   30.92    2.05
  -3  -4 -27    6.57    2.03
  -3  -4 -28   43.86    2.89
   3   5 -25   51.38    2.04
   3   5 -24  105.25    3.36
  -3  -5  24  109.13    3.43
   3   5 -23   55.37    2.10
  -3  -5  23   58.31    3.75
   3   5 -22  194.47    5.03
  -3  -5  22  206.06    8.02
   3   5 -21  146.93    5.48
   3   5 -20  181.86    5.03
  -3  -5  20  180.28    5.19
   3   5 -19   58.00    1.98
   3   5 -18  774.87   26.17
  -3  -5  18  795.30   27.68
   3   5 -17  149.07    4.48
  -3  -5  17  171.40    6.76
   3   5 -16  551.11   19.66
   3   5 -15   85.79    5.18
  -3  -5  14  365.50   13.54
   3   5 -13  254.34    7.11
   3   5 -12 1472.63   34.19
  -3  -5  12 1309.75   45.80
   3   5 -11  211.57    5.52
  -3  -5  11  233.16    7.92
   3   5 -10  491.06   16.74
  -3  -5  10  470.36   16.91
   3   5  -9  741.00   17.02
  -3  -5   9  717.54   16.94
   3   5  -8  660.91   16.28
  -3  -5   8  634.41   20.31
   3   5  -7  865.79   29.20
  -3  -5   7  849.90   19.61
   3   5  -6 1401.10   32.76
  -3  -5   6 1484.01   34.34
   3   5  -5  570.13   19.45
  -3  -5   5  592.46   19.56
   3   5  -4   99.14    4.30
  -3  -5   4  132.18    3.50
   3   5  -3  591.48   19.50
  -3  -5   3  573.27   13.80
   3   5  -2  936.43   21.21
  -3  -5   2  932.88   30.02
   3   5  -1  826.19   27.81
  -3  -5   1  816.31   26.30
   3   5   0  651.91   14.89
  -3  -5   0  636.36   21.76
   3   5   1  818.27   27.26
  -3  -5  -1  799.60   25.49
   3   5   2  930.90   30.51
  -3  -5  -2  918.35   29.48
   3   5   3  560.58   12.97
  -3  -5  -3  537.52   17.62
   3   5   4  125.10    4.48
  -3  -5  -4   94.28    3.74
   3   5   5  530.54   18.13
  -3  -5  -5  560.21   18.11
   3   5   6 1417.98   46.63
  -3  -5  -6 1328.71   41.90
   3   5   7  866.74   29.11
  -3  -5  -7  869.10   29.02
  -3  -5  -8  669.08   21.73
   3   5   9  766.86   26.22
  -3  -5  -9  734.24   23.34
   3   5  10  503.79   17.47
  -3  -5 -10  490.04   15.98
  -3  -5 -11  231.93    8.56
   3   5  12 1468.65   47.16
  -3  -5 -12 1541.30   49.80
  -3  -5 -13  281.52    7.43
   3   5  14  372.75   13.50
  -3  -5 -14  399.61   13.95
  -3  -5 -15  115.03    4.75
   3   5  16  608.74   20.27
  -3  -5 -16  554.65   19.27
  -3  -5 -17  150.44    5.43
  -3  -5 -18  830.75   26.80
  -3  -5 -19   59.68    1.93
   3   5  20  208.42    7.97
  -3  -5 -20  189.64    7.29
  -3  -5 -21  162.90    4.39
  -3  -5 -22  214.41    6.08
  -3  -5 -23   60.19    2.67
  -3  -5 -24  116.26    3.50
  -3  -5 -25   63.40    2.68
  -3  -5 -26   85.03    3.44
  -3  -5 -27   13.34    1.86
   3   6 -24   21.63    2.22
  -3  -6  24   20.64    2.71
   3   6 -23   97.70    2.98
   3   6 -22   26.22    1.85
   3   6 -21  111.92    3.46
  -3  -6  21  123.72    5.20
   3   6 -20    8.41    0.90
   3   6 -19  116.81    3.49
  -3  -6  19  103.48    5.31
   3   6 -18    8.62    1.10
   3   6 -17  222.64    5.73
  -3  -6  15  245.05    6.67
   3   6 -14   47.88    1.74
  -3  -6  14   53.33    2.56
   3   6 -13  120.93    3.39
  -3  -6  13  110.26    4.63
   3   6 -12  330.78    8.54
  -3  -6  12  331.99   12.40
   3   6 -11  351.36   13.00
  -3  -6  11  346.45   12.96
   3   6 -10  947.79   32.39
  -3  -6  10  898.44   21.04
   3   6  -9  225.11    5.70
  -3  -6   9  221.19    7.57
   3   6  -8 1625.97   55.06
  -3  -6   8 1712.75   55.91
   3   6  -7  710.05   24.19
  -3  -6   7  676.27   15.69
   3   6  -6 1159.27   37.66
  -3  -6   6 1151.49   25.74
   3   6  -5  477.65   16.79
  -3  -6   5  491.23   11.29
   3   6  -4 2516.68   79.56
  -3  -6   4 2433.45   54.58
   3   6  -3  260.68    6.48
  -3  -6   3  242.43    5.89
   3   6  -2  387.64   13.45
  -3  -6   2  396.09    9.56
   3   6  -1  102.98    2.89
  -3  -6   1  105.13    4.38
   3   6   0  558.76   18.46
  -3  -6   0  574.61   13.55
   3   6   1  107.37    2.98
  -3  -6  -1  102.74    2.85
   3   6   2  401.02    9.84
  -3  -6  -2  370.22   12.64
   3   6   3  237.23    5.83
  -3  -6  -3  245.08    8.92
  -3  -6  -4 2401.87   75.08
   3   6   5  501.55   16.39
  -3  -6  -5  471.10   15.93
   3   6   6 1129.80   36.30
  -3  -6  -6 1136.65   36.88
   3   6   7  694.51   23.15
  -3  -6  -7  711.50   23.64
   3   6   8 1728.44   54.47
  -3  -6  -8 1716.56   54.71
   3   6   9  228.78    8.50
  -3  -6  -9  232.47    8.02
  -3  -6 -10  957.70   31.29
  -3  -6 -11  365.89    9.10
   3   6  12  322.36   11.15
  -3  -6 -12  347.82   12.41
  -3  -6 -13  133.18    4.76
  -3  -6 -14   49.85    2.16
   3   6  15  262.56    9.24
  -3  -6 -15  269.31    9.76
   3   6  16  219.96    8.03
  -3  -6 -16  221.98    8.05
   3   6  17  226.18    8.27
  -3  -6 -17  241.60    8.36
   3   6  18    7.77    1.48
  -3  -6 -18   10.36    1.43
  -3  -6 -19  138.29    3.88
   3   6  20   10.11    1.80
  -3  -6 -20    9.80    1.75
  -3  -6 -21  132.35    4.09
   3   6  22   40.88    3.21
  -3  -6 -22   32.80    2.57
  -3  -6 -23  106.88    4.56
  -3  -6 -24   24.08    1.64
  -3  -6 -25   87.51    3.52
   3   6  26   11.42    3.30
  -3  -6 -26   10.04    2.26
  -3  -6 -27   60.21    2.63
   3   7 -24   73.19    2.81
  -3  -7  24   71.56    4.44
   3   7 -23   17.37    1.70
   3   7 -22  103.44    3.23
   3   7 -21    6.24    1.14
  -3  -7  21    3.05    1.92
   3   7 -20   80.32    2.63
   3   7 -19   16.36    1.20
  -3  -7  19   18.34    1.37
   3   7 -18  155.66    4.40
  -3  -7  18  147.72    6.07
   3   7 -16   -0.60    0.76
  -3  -7  16  194.39    7.93
   3   7 -15  357.91   12.75
   3   7 -14  182.16    7.25
  -3  -7  14  172.85    8.03
   3   7 -13  129.01    3.80
  -3  -7  13  121.09    3.50
   3   7 -12  212.39    8.24
  -3  -7  12  203.67    8.12
   3   7 -11  230.99    6.13
  -3  -7  11  219.13    7.53
   3   7 -10  504.67   12.69
  -3  -7  10  492.02   16.03
   3   7  -9 1082.68   34.70
  -3  -7   9 1100.19   34.69
   3   7  -8 1255.22   28.77
  -3  -7   8 1238.28   28.46
   3   7  -7 1706.25   38.18
  -3  -7   7 1609.12   52.59
   3   7  -6 1275.06   29.27
  -3  -7   6 1355.11   44.07
   3   7  -5 1529.98   34.94
  -3  -7   5 1649.29   53.58
   3   7  -4  650.29   21.29
  -3  -7   4  651.89   15.75
   3   7  -3 1727.21   54.44
  -3  -7   3 1807.43   41.95
   3   7  -2  370.57    9.40
  -3  -7   2  363.12   12.67
   3   7  -1 1429.34   46.79
  -3  -7   1 1446.06   45.92
   3   7   0  324.93   10.83
  -3  -7   0  331.80    8.16
   3   7   1 1461.55   47.55
  -3  -7  -1 1418.42   32.93
   3   7   2  358.88   13.24
  -3  -7  -2  377.54    9.22
   3   7   3 1787.06   57.24
  -3  -7  -3 1724.56   39.17
   3   7   4  642.53   21.09
  -3  -7  -4  641.16   20.96
   3   7   5 1570.08   49.78
  -3  -7  -5 1508.92   49.56
   3   7   6 1300.02   41.20
  -3  -7  -6 1282.80   40.84
   3   7   7 1669.09   56.19
  -3  -7  -7 1657.30   52.23
   3   7   8 1377.20   43.61
  -3  -7  -8 1295.76   42.29
   3   7   9 1169.33   27.07
  -3  -7  -9 1145.85   37.33
   3   7  10  529.91   18.77
  -3  -7 -10  469.33   16.00
   3   7  11  223.68    8.16
  -3  -7 -11  221.87    7.71
   3   7  12  218.25    7.88
  -3  -7 -12  224.90    7.68
   3   7  13  129.13    5.15
  -3  -7 -13  139.21    5.27
  -3  -7 -14  191.30    7.97
   3   7  15  596.91   20.80
  -3  -7 -15  540.39   19.18
  -3  -7 -16  198.08    7.05
  -3  -7 -17   92.54    2.89
  -3  -7 -18  182.74    4.92
  -3  -7 -19   16.87    1.28
  -3  -7 -20   90.01    2.76
   3   7  21    5.64    1.83
  -3  -7 -21    6.28    1.34
  -3  -7 -22  103.67    3.31
  -3  -7 -23   20.36    2.03
  -3  -7 -24   84.62    3.11
   3   7  25   17.03    3.53
  -3  -7 -25   12.78    3.07
  -3  -7 -26   18.15    1.99
   3   8 -23   87.63    4.32
  -3  -8  23   82.62    4.35
   3   8 -22   21.89    1.41
  -3  -8  22   17.80    2.60
   3   8 -21   80.48    2.77
  -3  -8  21   82.96    2.85
   3   8 -20   63.81    2.16
   3   8 -19  431.65   15.09
   3   8 -17   46.56    3.26
  -3  -8  17  123.93    3.98
   3   8 -16    2.33    1.14
  -3  -8  16  113.28    5.06
   3   8 -15  614.93   20.49
  -3  -8  15  580.43   20.15
   3   8 -14   15.82    1.43
  -3  -8  14   18.97    1.71
   3   8 -13  333.76    8.56
  -3  -8  13  337.14   12.11
   3   8 -12   23.34    1.72
  -3  -8  12   26.57    1.91
   3   8 -11  548.84   20.67
  -3  -8  11  560.03   13.72
   3   8 -10  197.93    5.45
  -3  -8  10  178.70    6.32
   3   8  -9  405.92   14.25
  -3  -8   9  412.62   10.64
   3   8  -8   85.11    3.90
   3   8  -7  468.88   16.02
  -3  -8   7  460.78   16.44
   3   8  -6  137.13    5.36
  -3  -8   6  142.65    4.05
   3   8  -5  458.58   16.34
  -3  -8   5  516.40   12.49
   3   8  -4  239.47    6.34
  -3  -8   4  237.78    5.99
   3   8  -3  188.45    6.77
  -3  -8   3  180.79    7.51
   3   8  -2  143.91    3.73
  -3  -8   2  154.92    5.63
   3   8  -1    5.76    0.88
  -3  -8   1    7.99    0.74
   3   8   0    0.85    0.69
  -3  -8   0    1.55    0.51
   3   8   1    6.04    0.57
  -3  -8  -1    6.53    0.65
   3   8   2  157.38    4.12
  -3  -8  -2  151.98    6.38
   3   8   3  184.55    7.37
  -3  -8  -3  189.15    6.49
   3   8   4  236.98    5.93
  -3  -8  -4  227.29    5.89
   3   8   5  498.13   16.71
  -3  -8  -5  521.53   17.47
   3   8   6  135.05    5.53
  -3  -8  -6  136.15    5.23
   3   8   7  445.87   16.03
  -3  -8  -7  457.71   16.21
   3   8   8   68.57    3.19
  -3  -8  -8   81.22    3.27
   3   8   9  397.90   10.00
  -3  -8  -9  386.17   13.40
  -3  -8 -10  207.42    5.47
   3   8  11  573.99   18.46
  -3  -8 -11  556.85   12.94
   3   8  12   26.24    1.67
  -3  -8 -12   23.77    1.41
   3   8  13  337.68   11.92
  -3  -8 -13  345.75   12.41
   3   8  14   18.93    1.71
  -3  -8 -14   18.44    1.44
   3   8  15  627.51   15.21
  -3  -8 -15  647.23   22.14
  -3  -8 -16  115.01    4.38
   3   8  17  144.37    6.20
  -3  -8 -17  128.07    5.13
   3   8  18  133.72    5.81
  -3  -8 -18  128.50    4.74
   3   8  19  474.14   17.52
  -3  -8 -19  469.64   15.89
   3   8  20   73.49    4.21
  -3  -8 -20   71.82    3.61
   3   8  21   91.42    4.66
  -3  -8 -21   93.07    3.95
  -3  -8 -22   23.09    1.57
  -3  -8 -23  104.97    4.59
   3   8  24   74.94    4.61
  -3  -8 -24   76.70    3.89
  -3  -8 -25   22.26    2.04
  -3  -8 -26   16.81    3.55
   3   9 -22   25.23    1.58
   3   9 -21  109.57    3.68
   3   9 -20   15.77    1.83
  -3  -9  20   -0.23    1.81
  -3  -9  19   41.37    2.98
   3   9 -18   39.32    2.38
   3   9 -17   -0.67    0.93
  -3  -9  17   21.96    1.78
   3   9 -16   55.28    2.90
   3   9 -15   55.32    2.76
   3   9 -14   67.21    2.20
  -3  -9  14   70.96    2.43
   3   9 -13  202.22    7.92
  -3  -9  13  189.40    8.01
   3   9 -12   96.51    3.16
  -3  -9  12   95.25    2.91
   3   9 -11  757.69   27.09
   3   9 -10   49.55    2.51
  -3  -9  10   51.24    1.82
   3   9  -9  661.06   22.00
  -3  -9   9  665.17   23.19
   3   9  -8  280.39    7.21
   3   9  -7 1275.28   40.76
  -3  -9   7 1279.36   43.15
   3   9  -6  251.52    9.32
  -3  -9   6  250.96    6.78
   3   9  -5 1362.45   45.26
  -3  -9   5 1320.34   43.20
   3   9  -4  122.03    4.69
  -3  -9   4  118.98    5.02
   3   9  -3  661.62   22.30
  -3  -9   3  641.40   15.33
   3   9  -2  108.18    3.15
  -3  -9   2   84.06    3.64
   3   9  -1 1716.82   54.10
  -3  -9   1 1766.10   40.45
   3   9   0   15.87    0.90
  -3  -9   0   16.36    1.31
   3   9   1 1908.60   42.78
  -3  -9  -1 1735.41   55.74
   3   9   2   86.44    3.82
  -3  -9  -2  100.17    3.85
   3   9   3  636.82   21.12
  -3  -9  -3  647.23   21.58
   3   9   4  122.29    4.60
  -3  -9  -4  122.87    4.98
   3   9   5 1381.51   30.87
  -3  -9  -5 1322.81   41.84
   3   9   6  260.08    9.78
  -3  -9  -6  265.95    9.30
   3   9   7 1313.19   42.37
  -3  -9  -7 1318.12   29.91
   3   9   8  292.59   10.47
  -3  -9  -8  285.09    9.89
   3   9   9  650.29   20.95
  -3  -9  -9  681.36   22.40
   3   9  10   50.38    2.51
  -3  -9 -10   49.54    2.13
   3   9  11  734.64   24.89
  -3  -9 -11  759.94   24.97
   3   9  12   99.59    2.97
  -3  -9 -12  101.87    3.94
   3   9  13  211.16    8.30
  -3  -9 -13  216.09    8.86
   3   9  14   75.71    3.47
  -3  -9 -14   70.77    3.28
   3   9  15   57.76    2.72
  -3  -9 -15   57.66    2.52
   3   9  16   60.81    3.50
  -3  -9 -16   61.47    2.82
  -3  -9 -17   22.38    1.72
  -3  -9 -18   45.57    1.87
   3   9  19   42.51    3.00
  -3  -9 -19   46.05    2.98
   3   9  20   21.13    2.49
  -3  -9 -20   18.98    2.25
   3   9  21  135.70    6.13
  -3  -9 -21  136.70    5.36
  -3  -9 -22   31.10    2.40
   3   9  23   59.73    4.25
  -3  -9 -23   58.13    2.72
  -3  -9 -24   12.64    2.08
  -3  -9 -25   17.02    3.40
   3  10 -21   72.76    2.55
  -3 -10  21   73.06    4.58
   3  10 -20   13.85    1.48
  -3 -10  20   16.21    2.82
   3  10 -19   89.31    3.86
  -3 -10  19   83.92    4.53
   3  10 -18    0.59    1.17
  -3 -10  18    2.32    1.32
   3  10 -17  205.89    5.48
  -3 -10  17  197.72    7.71
   3  10 -16   29.27    1.61
  -3 -10  16   34.66    2.68
   3  10 -15  304.42    7.51
  -3 -10  15  313.47   10.92
   3  10 -14  115.59    5.01
  -3 -10  14  108.83    5.19
   3  10 -13   74.70    2.65
  -3 -10  13   67.99    3.01
   3  10 -12  124.23    5.06
   3  10 -11  371.41    9.62
  -3 -10  11  380.63    9.92
   3  10 -10  154.60    5.68
  -3 -10  10  136.47    6.04
   3  10  -9  138.83    4.27
  -3 -10   9  133.90    3.95
   3  10  -8  137.81    5.01
  -3 -10   8  144.35    5.50
   3  10  -7   65.59    2.82
  -3 -10   7   74.73    3.16
   3  10  -6  189.24    4.87
  -3 -10   6  192.45    7.28
   3  10  -5   82.82    3.40
  -3 -10   5   83.17    3.58
   3  10  -4  625.69   20.96
  -3 -10   4  575.09   20.28
   3  10  -3   29.41    1.22
  -3 -10   3   28.10    1.64
   3  10  -2  319.84    7.65
  -3 -10   2  318.34   11.88
   3  10  -1  107.18    3.03
  -3 -10   1  117.03    3.36
   3  10   0  556.04   13.20
  -3 -10   0  565.89   13.91
   3  10   1  116.02    4.32
  -3 -10  -1  117.42    4.59
   3  10   2  335.31    8.67
  -3 -10  -2  318.46    8.37
   3  10   3   28.46    1.52
  -3 -10  -3   31.79    1.91
   3  10   4  566.24   18.63
  -3 -10  -4  600.93   21.62
   3  10   5   84.03    2.36
  -3 -10  -5   80.56    3.09
   3  10   6  206.40    5.51
  -3 -10  -6  202.53    7.75
   3  10   7   69.82    3.27
  -3 -10  -7   71.54    3.11
   3  10   8  147.00    5.47
  -3 -10  -8  145.12    5.79
   3  10   9  133.56    3.71
  -3 -10  -9  137.62    5.39
   3  10  10  141.53    5.31
  -3 -10 -10  154.37    5.99
   3  10  11  386.85   14.74
  -3 -10 -11  379.78    9.42
   3  10  12  127.80    5.23
  -3 -10 -12  125.43    4.69
   3  10  13   73.97    3.43
  -3 -10 -13   73.64    3.08
   3  10  14  125.39    5.39
  -3 -10 -14  121.27    4.93
   3  10  15  344.26    8.77
  -3 -10 -15  335.65   11.67
   3  10  16   33.96    2.58
  -3 -10 -16   33.40    2.21
  -3 -10 -17  222.58    8.95
   3  10  18    1.44    1.69
  -3 -10 -18    3.14    1.31
   3  10  19   97.57    5.32
  -3 -10 -19  105.32    4.36
  -3 -10 -20   18.97    2.41
  -3 -10 -21   97.18    4.29
  -3 -10 -22    3.48    2.53
  -3 -10 -23   52.10    3.95
   3  10  24    0.56    3.58
  -3 -10 -24    1.79    2.23
   3  11 -20   91.64    4.84
  -3 -11  20   80.20    4.96
   3  11 -19    2.74    1.00
  -3 -11  19    9.22    2.05
   3  11 -18  145.09    4.05
  -3 -11  18  145.08    4.47
   3  11 -17   13.98    1.27
  -3 -11  17   17.94    1.35
   3  11 -16  172.40    4.57
  -3 -11  16  173.34    6.80
   3  11 -15    7.16    1.06
  -3 -11  15    4.36    1.14
   3  11 -14  193.70    7.05
   3  11 -13   34.80    1.59
  -3 -11  13   31.65    2.37
   3  11 -12  223.21    8.11
  -3 -11  12  228.90    8.18
   3  11 -11   22.92    1.90
  -3 -11  11   20.32    1.31
   3  11 -10  104.28    4.50
   3  11  -9   87.14    3.58
  -3 -11   9   76.79    2.63
   3  11  -8  151.16    5.26
  -3 -11   8  160.82    6.29
   3  11  -7  173.91    6.11
  -3 -11   7  184.80    7.26
   3  11  -6  454.57   16.45
  -3 -11   6  441.48   11.51
   3  11  -5  360.19   12.04
  -3 -11   5  353.70   12.47
   3  11  -4  195.51    6.98
  -3 -11   4  195.92    7.55
   3  11  -3  266.20    7.03
  -3 -11   3  265.24   10.64
   3  11  -2  312.30    7.93
  -3 -11   2  279.69   11.01
   3  11  -1  378.12    9.67
  -3 -11   1  401.29   10.06
   3  11   0   99.94    2.77
  -3 -11   0   95.38    3.60
   3  11   1  409.43    9.55
  -3 -11  -1  376.07   13.37
   3  11   2  304.11    7.90
  -3 -11  -2  320.94   11.21
   3  11   3  272.40    7.16
  -3 -11  -3  272.98    6.96
   3  11   4  194.21    5.05
  -3 -11  -4  186.36    7.35
   3  11   5  378.17    9.68
  -3 -11  -5  371.82    9.09
   3  11   6  444.55   14.54
  -3 -11  -6  444.52   16.79
   3  11   7  189.09    7.28
  -3 -11  -7  177.23    6.62
   3  11   8  164.78    6.14
  -3 -11  -8  158.44    6.48
   3  11   9   73.52    3.35
  -3 -11  -9   88.28    3.74
   3  11  10   99.56    2.93
  -3 -11 -10  106.20    4.36
   3  11  11   21.45    2.00
  -3 -11 -11   24.48    1.63
   3  11  12  244.37    9.10
  -3 -11 -12  217.57    7.90
   3  11  13   32.43    2.33
  -3 -11 -13   34.77    2.04
   3  11  14  199.74    5.27
  -3 -11 -14  199.86    7.14
   3  11  15    5.78    1.80
  -3 -11 -15    6.14    1.12
   3  11  16  192.73    8.32
  -3 -11 -16  182.49    6.81
   3  11  17   20.12    2.42
  -3 -11 -17   17.48    2.11
  -3 -11 -18  185.65    7.66
   3  11  19   11.61    1.88
  -3 -11 -19   11.75    2.24
   3  11  20  145.73    6.91
  -3 -11 -20  133.84    5.55
   3  11  21   62.31    4.11
  -3 -11 -21   66.29    3.99
   3  11  22  188.16    7.87
  -3 -11 -22  194.44    7.21
   3  11  23   24.51    2.71
  -3 -11 -23   22.47    3.54
   3  12 -19   17.38    1.89
   3  12 -18   51.56    3.48
  -3 -12  18   59.89    4.17
   3  12 -17    1.37    1.19
  -3 -12  17    0.61    1.24
   3  12 -16   28.66    2.39
  -3 -12  16   32.57    2.57
   3  12 -15   27.10    1.80
   3  12 -14   42.46    1.91
  -3 -12  14   47.66    1.96
   3  12 -13    1.56    0.89
  -3 -12  13    4.03    1.83
   3  12 -12  143.47    5.83
  -3 -12  12  125.84    3.76
   3  12 -11   24.34    1.68
  -3 -12  11   24.64    1.84
   3  12 -10  303.77   10.74
  -3 -12  10  310.54   10.42
   3  12  -9  127.47    3.47
  -3 -12   9  128.66    5.87
   3  12  -8  144.64    6.28
  -3 -12   8  141.09    5.35
   3  12  -7    9.13    0.90
   3  12  -6  764.77   24.70
  -3 -12   6  755.59   25.04
   3  12  -5   31.53    1.40
  -3 -12   5   37.06    2.46
   3  12  -4  421.56   15.48
  -3 -12   4  380.69   13.37
   3  12  -3   65.77    2.15
  -3 -12   3   64.17    3.52
   3  12  -2  298.38   10.94
  -3 -12   2  309.31   11.34
   3  12  -1   11.60    1.11
  -3 -12   1   10.84    1.19
   3  12   0  483.35   16.33
  -3 -12   0  490.70   11.95
   3  12   1   11.03    0.89
  -3 -12  -1   12.37    1.09
   3  12   2  326.24   10.93
  -3 -12  -2  298.22   10.91
   3  12   3   58.21    2.87
  -3 -12  -3   62.66    3.14
   3  12   4  394.08    9.90
  -3 -12  -4  417.50   15.22
   3  12   5   35.61    1.53
  -3 -12  -5   34.37    1.87
   3  12   6  756.12   24.44
  -3 -12  -6  741.37   23.62
   3  12   7    9.69    1.01
  -3 -12  -7    9.21    0.86
   3  12   8  153.68    5.84
  -3 -12  -8  146.16    5.33
   3  12   9  124.32    5.08
  -3 -12  -9  124.27    4.80
   3  12  10  318.21   11.16
  -3 -12 -10  323.27   10.96
   3  12  11   27.23    2.12
  -3 -12 -11   26.17    1.61
   3  12  12  140.51    5.55
  -3 -12 -12  138.91    5.40
   3  12  13    3.10    1.37
  -3 -12 -13    0.31    0.97
   3  12  14   50.88    2.15
  -3 -12 -14   44.31    2.75
   3  12  15   27.49    2.71
  -3 -12 -15   27.54    2.17
  -3 -12 -16   32.13    2.07
   3  12  17    0.82    1.41
  -3 -12 -17    0.16    1.78
   3  12  18   76.57    4.26
  -3 -12 -18   69.23    3.47
  -3 -12 -19   27.23    2.36
   3  12  20   57.84    3.93
  -3 -12 -20   58.32    3.44
   3  12  21    5.46    2.14
  -3 -12 -21   10.00    3.18
  -3 -12 -22   29.34    2.59
   3  13 -18   64.08    3.21
  -3 -13  18   68.40    2.43
   3  13 -17   23.58    1.70
  -3 -13  17   29.00    1.89
   3  13 -16   78.00    3.80
  -3 -13  16   75.44    2.68
   3  13 -15  168.34    6.19
  -3 -13  15  170.31    6.41
   3  13 -14  112.49    5.15
  -3 -13  14  126.40    5.30
   3  13 -13  149.70    4.37
  -3 -13  13  144.06    6.30
   3  13 -12   62.63    2.35
  -3 -13  12   58.42    2.34
   3  13 -11   96.53    3.97
  -3 -13  11  109.15    4.41
   3  13 -10  136.08    6.18
  -3 -13  10  128.58    4.81
   3  13  -9   53.05    2.46
  -3 -13   9   62.72    2.91
   3  13  -8  180.86    5.00
  -3 -13   8  188.44    4.94
   3  13  -7  138.70    5.49
  -3 -13   7  145.13    4.21
   3  13  -6   47.23    2.41
  -3 -13   6   41.29    1.70
   3  13  -5  181.73    4.69
  -3 -13   5  182.72    7.06
   3  13  -4   60.63    2.63
  -3 -13   4   63.59    2.77
   3  13  -3  369.94   10.04
   3  13  -2   87.71    3.95
  -3 -13   2   87.16    3.40
   3  13  -1  555.80   13.62
  -3 -13   1  519.23   17.18
   3  13   0   63.43    2.93
  -3 -13   0   65.94    3.03
   3  13   1  563.52   13.47
  -3 -13  -1  561.76   18.97
   3  13   2   93.10    3.95
  -3 -13  -2   87.42    3.74
   3  13   3  350.35    8.84
  -3 -13  -3  360.52    8.91
   3  13   4   70.42    3.30
  -3 -13  -4   62.49    2.74
   3  13   5  181.73    5.03
  -3 -13  -5  183.49    6.42
   3  13   6   40.90    1.79
  -3 -13  -6   45.67    2.48
   3  13   7  158.47    6.46
  -3 -13  -7  137.37    5.61
   3  13   8  193.71    7.44
  -3 -13  -8  172.20    6.15
   3  13   9   63.36    3.22
  -3 -13  -9   57.36    2.00
   3  13  10  134.33    6.09
  -3 -13 -10  150.71    4.10
   3  13  11  113.11    4.87
  -3 -13 -11  100.83    3.98
   3  13  12   61.57    3.35
  -3 -13 -12   61.84    3.08
   3  13  13  146.94    4.65
  -3 -13 -13  151.57    5.56
   3  13  14  124.77    5.70
  -3 -13 -14  131.19    5.19
   3  13  15  180.70    6.91
  -3 -13 -15  177.95    6.45
   3  13  16   88.72    3.34
  -3 -13 -16   91.94    4.34
   3  13  17   35.09    3.23
  -3 -13 -17   37.70    2.94
   3  13  18   92.59    3.69
  -3 -13 -18   92.93    4.52
   3  13  19   50.07    3.90
  -3 -13 -19   55.30    3.33
  -3 -13 -20  125.63    5.93
  -3 -13 -21   56.90    3.88
   3  14 -16   36.93    2.76
  -3 -14  16   33.75    3.13
   3  14 -15   13.86    1.76
   3  14 -14   50.83    2.82
  -3 -14  14   55.27    3.03
   3  14 -13   47.31    2.67
  -3 -14  13   44.76    2.70
   3  14 -12    9.55    1.10
  -3 -14  12    9.51    1.51
   3  14 -11   25.23    1.78
  -3 -14  11   21.79    1.51
   3  14 -10  211.59    7.93
  -3 -14  10  218.02    7.63
   3  14  -9   40.95    1.78
  -3 -14   9   33.42    2.28
   3  14  -8   16.33    1.53
  -3 -14   8   12.13    1.84
   3  14  -7   11.64    1.59
  -3 -14   7   11.57    1.40
   3  14  -6  142.04    6.07
  -3 -14   6  165.27    6.28
   3  14  -5   10.65    1.04
   3  14  -4  130.94    5.09
  -3 -14   4  121.07    4.74
   3  14  -3    0.95    0.86
  -3 -14   3    1.21    0.94
   3  14  -2  286.88    7.01
  -3 -14   2  270.68    6.76
   3  14  -1   38.76    1.75
  -3 -14   1   34.19    2.32
   3  14   0   51.00    2.59
  -3 -14   0   49.07    2.34
   3  14   1   33.58    1.82
  -3 -14  -1   36.45    1.99
   3  14   2  293.49    7.66
  -3 -14  -2  294.03    7.77
   3  14   3    0.61    1.31
  -3 -14  -3   -0.43    1.26
   3  14   4  123.25    5.37
  -3 -14  -4  135.12    5.09
   3  14   5   11.96    1.25
  -3 -14  -5   14.27    1.35
   3  14   6  172.20    4.97
  -3 -14  -6  149.35    4.23
   3  14   7   14.29    1.20
  -3 -14  -7   10.81    1.65
   3  14   8   14.46    1.35
  -3 -14  -8   16.78    1.83
   3  14   9   37.74    1.84
  -3 -14  -9   42.55    1.84
   3  14  10  224.26    8.38
  -3 -14 -10  224.74    7.96
   3  14  11   22.00    2.47
  -3 -14 -11   24.73    2.11
   3  14  12   11.80    2.24
  -3 -14 -12    9.39    1.49
   3  14  13   45.34    2.78
  -3 -14 -13   50.35    2.68
   3  14  14   57.95    2.69
  -3 -14 -14   63.12    3.13
   3  14  15   15.30    2.15
  -3 -14 -15   17.18    2.45
   3  14  16   49.56    3.90
  -3 -14 -16   48.13    3.34
   3  14  17   25.92    2.95
  -3 -14 -17   31.05    3.06
  -3 -14 -18   45.22    2.72
   3  14  19   26.24    2.97
  -3 -14 -19   29.44    2.86
   3  14  20   18.08    3.45
  -3 -14 -20   11.15    2.70
   3  15 -14  111.64    4.81
  -3 -15  14  117.08    5.37
   3  15 -13   79.42    3.59
   3  15 -12   69.89    3.66
  -3 -15  12   67.77    3.67
   3  15 -11   67.36    2.60
  -3 -15  11   67.74    3.89
   3  15 -10   97.43    3.06
  -3 -15  10  104.89    4.46
   3  15  -9   43.88    2.01
  -3 -15   9   43.63    2.07
   3  15  -8  160.90    4.44
  -3 -15   8  164.67    6.56
   3  15  -7   69.53    3.10
  -3 -15   7   67.97    3.38
   3  15  -6  100.61    4.39
  -3 -15   6  104.02    4.31
   3  15  -5  139.86    5.24
  -3 -15   5  146.33    5.50
   3  15  -4   95.71    4.06
  -3 -15   4   87.71    3.61
   3  15  -3   88.14    2.75
  -3 -15   3   91.75    2.83
   3  15  -2   82.82    2.60
  -3 -15   2   87.66    3.84
   3  15  -1  168.28    6.39
  -3 -15   1  169.77    4.67
   3  15   0  204.22    7.73
  -3 -15   0  185.51    5.30
   3  15   1  170.32    6.06
  -3 -15  -1  174.00    6.31
   3  15   2   84.31    2.70
  -3 -15  -2   84.25    3.98
   3  15   3   93.78    4.26
  -3 -15  -3   91.86    3.03
   3  15   4   88.10    2.85
  -3 -15  -4   91.34    2.89
   3  15   5  149.51    4.45
  -3 -15  -5  134.53    5.15
   3  15   6  102.16    3.45
  -3 -15  -6  104.46    4.11
   3  15   7   72.70    3.74
  -3 -15  -7   76.07    3.86
   3  15   8  176.87    6.67
  -3 -15  -8  158.05    6.02
   3  15   9   44.06    3.05
  -3 -15  -9   50.41    3.02
   3  15  10  110.97    3.56
  -3 -15 -10  100.80    4.03
   3  15  11   70.90    3.90
  -3 -15 -11   74.58    3.43
   3  15  12   83.96    3.05
  -3 -15 -12   77.22    3.77
   3  15  13   91.39    4.64
  -3 -15 -13   81.47    3.92
   3  15  14  149.26    6.76
  -3 -15 -14  141.73    5.46
  -3 -15 -15   14.84    1.81
   3  15  16  109.94    5.69
  -3 -15 -16  117.88    4.91
   3  15  17   48.40    4.14
  -3 -15 -17   36.10    2.88
  -3 -15 -18   13.06    2.21
   3  16 -12    8.79    1.71
  -3 -16  12   14.11    2.65
   3  16 -11   22.54    1.64
   3  16 -10    2.88    1.23
   3  16  -9   53.05    2.39
  -3 -16   9   53.30    3.83
   3  16  -8    3.34    1.12
   3  16  -7    5.09    1.11
   3  16  -6   28.97    1.81
  -3 -16   6   31.54    2.51
   3  16  -5   12.78    1.43
  -3 -16   5   14.54    2.17
   3  16  -4    9.52    1.38
  -3 -16   4   10.32    1.91
   3  16  -3   26.17    1.95
  -3 -16   3   26.91    2.42
   3  16  -2    2.08    1.06
  -3 -16   2    1.12    1.24
   3  16  -1   22.66    1.74
  -3 -16   1   19.48    2.15
   3  16   0   20.37    2.07
  -3 -16   0   21.21    1.63
   3  16   1   20.23    1.76
  -3 -16  -1   25.64    2.28
   3  16   2    2.78    1.22
  -3 -16  -2    1.26    1.65
   3  16   3   30.63    1.72
  -3 -16  -3   27.26    2.46
   3  16   4   10.77    1.25
  -3 -16  -4    8.86    1.93
   3  16   5   14.90    1.38
  -3 -16  -5   14.31    1.64
   3  16   6   32.27    2.37
  -3 -16  -6   31.60    2.18
   3  16   7    6.15    2.17
  -3 -16  -7    6.25    1.49
   3  16   8    4.69    1.64
  -3 -16  -8    2.85    2.01
   3  16   9   63.02    3.58
  -3 -16  -9   54.51    3.04
   3  16  10    4.83    1.76
  -3 -16 -10    2.15    1.55
   3  16  11   21.67    2.89
  -3 -16 -11   22.05    2.04
   3  16  12   15.17    1.84
  -3 -16 -12   11.69    2.47
  -3 -16 -13   68.51    3.06
   3  16  14   43.85    4.14
  -3 -16 -14   38.02    3.73
   3  16  15   48.42    3.91
  -3 -16 -15   56.27    3.45
   3  16  16   14.29    3.11
  -3 -16 -16   13.41    3.87
   3  16  17   85.32    6.31
  -3 -16 -17   84.77    4.60
   3  17  -9  157.56    6.81
  -3 -17   9  152.41    4.48
   3  17  -8   12.45    1.64
  -3 -17   8   15.44    2.20
   3  17  -7  181.01    6.83
  -3 -17   7  174.72    6.50
   3  17  -6   29.82    2.67
  -3 -17   6   29.10    1.76
   3  17  -5   68.46    3.34
  -3 -17   5   67.98    2.75
   3  17  -4   20.85    2.38
  -3 -17   4   20.51    1.76
   3  17  -3  143.40    5.61
  -3 -17   3  154.32    4.39
   3  17  -2   42.73    2.12
  -3 -17   2   38.81    3.08
   3  17  -1  179.32    4.93
  -3 -17   1  170.57    6.77
   3  17   0   46.17    2.31
  -3 -17   0   43.35    2.03
   3  17   1  189.56    7.18
  -3 -17  -1  181.87    6.69
   3  17   2   36.36    1.85
  -3 -17  -2   40.81    2.55
   3  17   3  173.00    6.57
  -3 -17  -3  133.46    5.62
   3  17   4   21.83    2.61
  -3 -17  -4   23.39    1.90
   3  17   5   67.98    2.66
  -3 -17  -5   69.39    2.62
   3  17   6   29.24    2.51
  -3 -17  -6   28.86    1.83
   3  17   7  194.88    7.22
  -3 -17  -7  184.43    5.41
   3  17   8   12.39    2.76
  -3 -17  -8   12.50    1.65
   3  17   9  163.81    7.16
  -3 -17  -9  166.79    7.54
   3  17  10   12.43    3.14
  -3 -17 -10   18.99    2.33
   3  17  11   74.53    3.20
  -3 -17 -11   81.67    3.85
   3  17  12   15.69    2.19
  -3 -17 -12   10.07    3.26
  -3 -17 -13   65.83    3.16
   3  17  14   26.04    4.20
  -3 -17 -14   28.10    3.71
   3  17  15   39.26    4.82
  -3 -17 -15   45.71    4.19
   3  18  -6   18.46    2.16
  -3 -18   6   14.49    2.02
   3  18  -5   31.08    2.34
  -3 -18   5   33.43    2.71
   3  18  -4   14.23    1.98
  -3 -18   4   13.63    2.76
   3  18  -3   23.07    2.32
  -3 -18   3   21.47    2.88
   3  18  -2   25.53    2.23
   3  18  -1   37.84    2.64
  -3 -18   1   38.33    2.17
   3  18   0   -0.84    1.29
  -3 -18   0    0.14    1.55
   3  18   1   41.22    2.63
  -3 -18  -1   40.03    3.25
   3  18   2   24.35    2.15
   3  18   3   23.00    1.66
  -3 -18  -3   22.45    1.84
   3  18   4   20.96    2.45
  -3 -18  -4   19.27    2.66
   3  18   5   36.68    2.59
  -3 -18  -5   35.43    2.65
   3  18   6   23.49    3.17
  -3 -18  -6   19.27    2.87
   3  18   7   12.77    2.17
  -3 -18  -7   10.16    1.72
   3  18   8   43.80    4.01
  -3 -18  -8   37.51    2.45
   3  18   9   69.46    4.71
  -3 -18  -9   60.58    2.65
   3  18  10   14.79    2.84
  -3 -18 -10    9.45    1.82
   3  18  11   21.98    4.10
  -3 -18 -11   18.09    3.46
   3  18  12    6.96    3.70
  -3 -18 -12   13.28    4.47
  -3 -18 -13   21.53    4.71
  -3 -19   0   61.31    3.79
   3  19   1   11.46    1.32
  -3 -19  -1   11.52    1.67
   3  19   2   36.19    3.42
  -3 -19  -2   37.90    3.36
   3  19   3    4.22    1.80
  -3 -19  -3    1.43    1.95
   3  19   4   49.55    3.74
  -3 -19  -4   43.42    3.18
   3  19   5   11.06    2.07
  -3 -19  -5   12.50    1.93
   3  19   6   42.01    3.30
  -3 -19  -6   41.20    3.98
  -3 -19  -7   15.13    2.39
   4 -17  -7   54.37    3.36
  -4  17   7   57.32    3.12
   4 -17  -6    8.20    1.56
  -4  17   6    8.06    2.48
   4 -17  -5   19.10    1.98
  -4  17   5   14.75    2.02
   4 -17  -4    1.81    1.55
  -4  17   4    3.32    1.70
   4 -17  -3    7.17    1.74
  -4  17   3    8.43    1.30
   4 -17  -2   15.54    1.87
  -4  17   2   -0.35    1.54
   4 -17  -1   14.29    2.20
   4 -17   0    5.14    1.42
  -4  17   0    2.45    1.33
   4 -17   1   12.18    1.80
  -4  17  -1   12.63    1.80
   4 -17   2   17.29    1.92
  -4  17  -2   17.65    1.90
   4 -17   3    7.58    1.78
  -4  17  -3    7.53    1.26
   4 -17   4    2.82    1.26
  -4  17  -4    1.88    1.37
   4 -17   5   15.49    2.49
  -4  17  -5   20.49    2.02
   4 -17   6   10.35    2.26
  -4  17  -6   11.95    1.52
   4 -17   7   59.45    2.63
  -4  17  -7   62.37    3.71
   4 -16 -11   16.43    1.89
  -4  16  11   13.39    2.02
   4 -16 -10  192.38    5.49
  -4  16  10  200.41    7.46
   4 -16  -9   83.87    4.32
  -4  16   9   85.38    3.13
   4 -16  -8   66.36    3.15
  -4  16   8   80.73    3.89
   4 -16  -7   43.66    2.42
  -4  16   7   39.60    2.24
   4 -16  -6  151.71    5.70
  -4  16   6  157.18    6.30
   4 -16  -5   33.12    2.29
  -4  16   5   29.51    2.25
   4 -16  -4    4.27    1.38
  -4  16   4    5.89    1.55
   4 -16  -3  108.99    4.86
   4 -16  -2  241.52   10.55
  -4  16   2  238.94    9.74
   4 -16  -1   89.31    4.37
  -4  16   1   80.34    2.96
   4 -16   0    4.20    1.70
  -4  16   0    3.77    1.09
   4 -16   1   78.91    2.87
  -4  16  -1   86.61    4.31
   4 -16   2  254.01    6.81
  -4  16  -2  248.74    6.83
   4 -16   3  110.04    3.47
  -4  16  -3  114.97    4.87
   4 -16   4    4.18    1.76
  -4  16  -4    4.19    1.10
   4 -16   5   26.70    2.00
  -4  16  -5   30.38    1.56
   4 -16   6  167.64    6.17
  -4  16  -6  167.47    6.18
   4 -16   7   46.27    2.39
  -4  16  -7   45.06    2.18
   4 -16   8   79.97    3.74
  -4  16  -8   81.32    2.91
   4 -16   9   87.79    3.15
  -4  16  -9   87.57    2.91
   4 -16  10  208.82    7.51
  -4  16 -10  207.25    5.41
   4 -16  11   17.42    2.53
  -4  16 -11   19.00    1.57
   4 -15 -14   27.98    2.56
   4 -15 -13    9.34    2.33
  -4  15  13    8.68    1.61
   4 -15 -12   49.25    2.62
  -4  15  12   58.42    2.47
   4 -15 -11   46.72    2.49
  -4  15  11   43.30    2.96
   4 -15 -10   18.85    1.54
  -4  15  10   18.42    2.42
   4 -15  -9   28.28    2.55
  -4  15   9   21.39    1.67
   4 -15  -8   23.56    1.56
  -4  15   8   23.16    1.63
   4 -15  -7    2.83    1.71
  -4  15   7    2.49    1.14
   4 -15  -6   27.53    1.76
  -4  15   6   27.12    2.42
   4 -15  -5   14.67    1.54
  -4  15   5   16.43    1.63
   4 -15  -4   10.89    1.51
  -4  15   4    0.17    1.22
   4 -15  -3   25.75    1.55
  -4  15   3   27.60    2.43
   4 -15  -2    3.18    1.21
  -4  15   2    5.03    1.34
   4 -15  -1   29.80    2.19
  -4  15   1   31.63    2.17
   4 -15   0  208.17    5.75
  -4  15   0  217.05    6.21
   4 -15   1   30.71    1.58
  -4  15  -1   29.68    2.30
   4 -15   2    2.19    1.05
  -4  15  -2    2.32    1.14
   4 -15   3   30.68    2.17
  -4  15  -3   25.36    1.46
   4 -15   4   17.02    1.60
  -4  15  -4   12.22    1.04
   4 -15   5   18.50    1.88
  -4  15  -5   17.54    1.46
   4 -15   6   33.79    1.76
  -4  15  -6   32.05    1.68
   4 -15   7    1.90    1.70
  -4  15  -7    3.44    1.04
   4 -15   8   20.89    1.74
  -4  15  -8   25.08    1.78
   4 -15   9   23.04    1.82
  -4  15  -9   25.57    1.50
   4 -15  10   18.45    1.94
  -4  15 -10   17.38    1.68
   4 -15  11   43.34    2.67
  -4  15 -11   48.04    3.33
   4 -15  12   61.71    2.67
  -4  15 -12   55.38    2.33
   4 -15  13    6.50    1.48
  -4  15 -13   10.67    1.97
   4 -15  14   26.33    2.10
  -4  15 -14   30.86    2.17
   4 -14 -16   29.21    1.71
  -4  14  16   31.39    3.23
   4 -14 -15   38.77    2.41
  -4  14  15   34.70    2.69
   4 -14 -14   38.36    2.42
  -4  14  14   38.67    3.19
   4 -14 -13  260.13    9.64
  -4  14  13  272.89    9.52
   4 -14 -12   36.37    2.22
  -4  14  12   37.00    2.84
   4 -14 -11   49.06    3.04
  -4  14  11   49.60    2.19
   4 -14 -10   90.84    2.90
  -4  14  10   88.13    4.68
   4 -14  -9  269.05    9.13
  -4  14   9  292.85   10.16
   4 -14  -8   22.22    1.39
  -4  14   8   23.10    2.25
   4 -14  -7   44.76    2.65
  -4  14   7   43.29    2.03
   4 -14  -6  187.03    5.30
  -4  14   6  184.00    5.02
   4 -14  -5  163.76    6.15
   4 -14  -4    6.39    1.55
  -4  14   4    6.58    1.21
  -4  14   2   57.21    3.60
   4 -14  -1  484.04   16.56
  -4  14   1  476.93   16.76
   4 -14   0   13.64    1.28
  -4  14   0   15.07    1.42
   4 -14   1  493.11   16.32
  -4  14  -1  485.12   16.78
   4 -14   2   58.46    2.82
  -4  14  -2   63.73    2.37
   4 -14   3  243.02    8.81
  -4  14  -3  246.68    6.30
   4 -14   4    9.75    1.61
  -4  14  -4    8.67    1.02
   4 -14   5  173.42    6.64
  -4  14  -5  177.39    6.81
   4 -14   6  192.63    6.87
  -4  14  -6  197.97    5.01
   4 -14   7   45.61    2.67
  -4  14  -7   48.72    1.84
   4 -14   8   21.69    1.64
  -4  14  -8   26.10    1.78
   4 -14   9  294.31    7.41
  -4  14  -9  280.00    6.97
   4 -14  10   97.17    4.44
  -4  14 -10   97.95    4.06
   4 -14  11   50.59    2.22
  -4  14 -11   50.87    2.08
   4 -14  12   36.26    1.92
  -4  14 -12   37.34    2.39
   4 -14  13  279.47    9.77
  -4  14 -13  271.05    9.59
   4 -14  14   37.13    2.84
  -4  14 -14   40.76    1.92
   4 -14  15   37.87    2.53
  -4  14 -15   39.08    2.29
   4 -14  16   29.92    3.19
  -4  14 -16   32.48    2.77
   4 -13 -17   54.41    2.79
  -4  13  17   53.00    3.18
   4 -13 -16    0.28    1.11
   4 -13 -15   18.40    2.10
  -4  13  15   13.78    1.52
   4 -13 -14   13.09    1.53
  -4  13  14   12.23    2.45
   4 -13 -13   56.46    3.04
  -4  13  13   47.72    2.13
   4 -13 -12  120.69    5.18
  -4  13  12  121.58    5.39
   4 -13 -11    2.99    1.00
  -4  13  11    2.01    1.68
   4 -13 -10   51.42    2.96
  -4  13  10   52.33    2.26
   4 -13  -9   31.21    1.60
  -4  13   9   29.34    2.32
   4 -13  -8   36.14    2.04
  -4  13   8   29.12    1.90
   4 -13  -7  104.64    4.32
  -4  13   7  110.89    3.47
   4 -13  -6  150.78    4.46
   4 -13  -5   77.54    3.76
  -4  13   3  141.73    5.91
   4 -13  -2   17.38    1.47
  -4  13   2   20.82    1.56
   4 -13  -1   35.43    2.21
  -4  13   1   34.02    1.98
   4 -13   0  294.56   10.69
  -4  13   0  304.15   10.50
   4 -13   1   30.46    1.85
  -4  13  -1   33.83    2.11
   4 -13   2   23.47    1.87
  -4  13  -2   18.00    1.16
   4 -13   3  150.18    4.40
  -4  13  -3  157.33    4.44
   4 -13   4  235.62    8.72
  -4  13  -4  258.40    8.78
   4 -13   5   77.86    3.25
  -4  13  -5   83.04    2.49
   4 -13   6  168.37    6.26
  -4  13  -6  158.08    5.81
   4 -13   7  110.92    4.51
  -4  13  -7  112.08    4.70
   4 -13   8   33.61    2.20
  -4  13  -8   39.45    1.78
   4 -13   9   31.55    1.67
  -4  13  -9   37.49    1.76
   4 -13  10   53.32    2.78
  -4  13 -10   60.29    2.71
   4 -13  11    1.66    1.00
  -4  13 -11    3.49    1.49
   4 -13  12  119.25    4.93
  -4  13 -12  123.82    4.64
   4 -13  13   46.04    2.71
  -4  13 -13   52.60    2.49
   4 -13  14   16.23    2.29
  -4  13 -14   12.16    1.22
  -4  13 -15   16.90    1.35
   4 -13  16    0.70    1.42
  -4  13 -16    1.26    1.16
   4 -13  17   56.72    3.69
  -4  13 -17   51.35    2.86
  -4  13 -18   12.49    1.67
   4 -12 -19    6.74    2.16
  -4  12  19    4.97    2.33
   4 -12 -18  130.11    5.07
  -4  12  18  147.93    5.92
   4 -12 -17  138.58    5.65
  -4  12  17  131.71    3.99
   4 -12 -16  208.82    5.81
   4 -12 -15    3.27    1.30
  -4  12  15    3.52    1.43
   4 -12 -14  102.61    4.23
  -4  12  14   99.35    4.62
   4 -12 -13  107.24    4.30
  -4  12  13  112.76    5.34
   4 -12 -12   59.13    2.74
  -4  12  12   59.01    3.16
   4 -12 -11   54.77    2.13
  -4  12  11   59.12    3.32
   4 -12 -10  150.09    5.55
  -4  12  10  123.66    5.78
   4 -12  -9   93.53    3.86
  -4  12   9   97.28    3.20
   4 -12  -8   73.22    3.24
  -4  12   8   87.92    3.05
   4 -12  -7    4.41    0.89
  -4  12   7    4.30    1.45
   4 -12  -6  191.91    5.41
  -4  12   6   -0.84    1.26
   4 -12  -4  136.44    5.88
  -4  12   4  153.05    6.49
   4 -12  -3   56.09    2.56
  -4  12   3   54.48    2.69
   4 -12  -2  179.14    5.18
  -4  12   2  177.96    7.00
   4 -12  -1   84.81    2.69
  -4  12   1   87.98    2.64
   4 -12   0  305.54   12.01
  -4  12   0  306.77   11.51
   4 -12   1   85.27    3.76
  -4  12  -1   86.08    2.73
   4 -12   2  194.17    8.31
  -4  12  -2  184.85    7.04
   4 -12   3   55.35    2.87
  -4  12  -3   54.93    3.14
   4 -12   4  162.63    6.29
  -4  12  -4  147.41    5.51
   4 -12   5   89.09    2.84
  -4  12  -5   89.85    3.88
   4 -12   6  198.32    8.32
  -4  12  -6  209.14    5.69
   4 -12   7    3.99    0.97
  -4  12  -7    3.71    0.87
   4 -12   8   92.08    4.47
  -4  12  -8   84.25    2.66
   4 -12   9  100.73    3.13
  -4  12  -9  103.30    3.37
   4 -12  10  130.05    5.49
  -4  12 -10  153.87    4.51
   4 -12  11   60.30    2.71
  -4  12 -11   59.21    2.84
   4 -12  12   61.99    2.90
  -4  12 -12   58.17    2.85
   4 -12  13  116.88    3.52
  -4  12 -13  117.41    5.09
   4 -12  14   97.25    4.06
  -4  12 -14   96.75    4.31
  -4  12 -15    2.81    1.54
   4 -12  16  226.23    9.36
  -4  12 -16  212.66    5.79
   4 -12  17  135.98    6.22
  -4  12 -17  137.46    4.15
   4 -12  18  134.85    5.36
  -4  12 -18  140.98    4.05
   4 -12  19    3.86    2.40
  -4  12 -19    7.75    1.90
  -4  12 -20  179.25    4.71
   4 -11 -20   93.98    3.21
   4 -11 -19   55.32    3.00
  -4  11  19   54.39    2.39
   4 -11 -18   26.63    1.62
  -4  11  18   28.18    2.84
   4 -11 -17   15.31    1.63
  -4  11  17   16.39    1.73
   4 -11 -16   65.49    2.51
  -4  11  16   68.04    2.72
   4 -11 -15  287.99    9.75
  -4  11  15  292.16   11.16
   4 -11 -14   30.46    1.62
  -4  11  14   29.10    2.38
   4 -11 -13   19.16    1.57
  -4  11  13   16.07    1.62
   4 -11 -12  114.29    5.26
  -4  11  12  115.52    3.77
   4 -11 -11  108.19    3.21
  -4  11  11  111.93    5.07
   4 -11 -10   90.93    3.03
  -4  11  10   87.64    3.33
   4 -11  -9  131.99    4.86
  -4  11   9  138.07    5.71
   4 -11  -8  232.89    8.73
  -4  11   8  232.91    8.38
   4 -11  -7   84.61    3.70
  -4  11   7   -0.01    0.90
  -4  11   6  411.93   15.79
   4 -11  -5   99.82    4.39
  -4  11   5   93.19    4.69
   4 -11  -4   88.25    3.96
  -4  11   4   82.36    3.86
   4 -11  -3  111.62    5.26
  -4  11   3  114.55    5.74
   4 -11  -2  246.50   10.02
  -4  11   2  269.32   10.12
   4 -11  -1  205.86    8.07
  -4  11   1  205.26    7.97
   4 -11   0  152.87    4.08
  -4  11   0  162.64    6.12
   4 -11   1  199.97    5.75
  -4  11  -1  202.41    7.12
   4 -11   2  265.48   11.35
  -4  11  -2  254.77    8.98
   4 -11   3  115.93    4.91
  -4  11  -3  115.68    4.40
   4 -11   4   81.75    2.84
  -4  11  -4   89.02    2.72
   4 -11   5   91.71    4.50
  -4  11  -5  102.87    4.37
   4 -11   6  411.95   10.59
  -4  11  -6  385.09   13.77
   4 -11   7   92.80    2.80
  -4  11  -7   94.96    2.87
   4 -11   8  234.75    9.15
  -4  11  -8  249.74    9.35
   4 -11   9  135.60    3.94
  -4  11  -9  134.39    3.87
   4 -11  10   91.29    3.02
  -4  11 -10   92.18    3.97
  -4  11 -11  117.16    3.40
   4 -11  12  119.29    3.76
  -4  11 -12  122.03    3.67
   4 -11  13   18.13    1.84
  -4  11 -13   19.26    1.21
   4 -11  14   30.44    2.37
  -4  11 -14   32.30    2.04
   4 -11  15  302.09    7.52
  -4  11 -15  288.74    7.31
   4 -11  16   64.97    3.38
  -4  11 -16   65.86    2.56
  -4  11 -17   14.54    1.25
   4 -11  18   25.46    2.05
  -4  11 -18   27.06    1.85
   4 -11  19   53.54    3.67
  -4  11 -19   53.15    3.05
   4 -11  20   89.21    4.63
  -4  11 -20   99.38    3.29
  -4  11 -21    4.37    1.55
   4 -10 -21   49.75    3.30
  -4  10  21   57.61    3.40
   4 -10 -20  106.67    4.68
  -4  10  20  107.38    3.65
   4 -10 -19  135.10    3.88
  -4  10  19  131.21    5.46
   4 -10 -18   23.99    2.39
  -4  10  18   22.79    1.99
   4 -10 -17   18.16    1.33
  -4  10  17   20.40    2.19
   4 -10 -16    5.34    1.60
  -4  10  16    2.56    1.09
   4 -10 -15  152.69    4.66
  -4  10  15  150.79    6.35
   4 -10 -14   98.12    3.83
  -4  10  14   91.42    4.16
   4 -10 -13   16.40    1.76
  -4  10  13   22.24    1.71
   4 -10 -12   79.46    2.76
  -4  10  12   87.69    3.03
   4 -10 -11  297.74   10.51
  -4  10  11  311.70   10.84
   4 -10 -10  123.30    4.92
  -4  10  10  131.64    4.10
   4 -10  -9  330.60   11.66
  -4  10   9  350.00   12.61
   4 -10  -8   61.69    2.88
  -4  10   8   -0.28    0.87
   4 -10  -7 1089.81   36.93
   4 -10  -6  227.25    8.98
  -4  10   6  221.35    5.99
   4 -10  -5  536.90   17.97
  -4  10   5  519.69   18.84
   4 -10  -4   84.13    3.03
  -4  10   4   84.88    2.86
   4 -10  -3  994.38   23.64
  -4  10   3 1004.41   33.81
   4 -10  -2  191.11    7.74
  -4  10   2  172.37    6.33
   4 -10  -1  558.84   20.18
  -4  10   1  640.96   22.90
   4 -10   0  156.12    6.82
  -4  10   0  151.68    4.11
   4 -10   1  609.59   20.96
  -4  10  -1  566.80   19.53
   4 -10   2  183.30    7.49
  -4  10  -2  198.07    7.05
   4 -10   3  993.30   33.11
  -4  10  -3 1025.32   33.44
   4 -10   4   88.49    4.08
  -4  10  -4   81.01    2.57
   4 -10   5  555.86   13.90
  -4  10  -5  551.93   18.42
   4 -10   6  235.28    8.57
  -4  10  -6  233.78    6.19
   4 -10   7 1130.30   27.17
  -4  10  -7 1133.15   26.94
   4 -10   8   73.45    3.71
  -4  10  -8   72.75    2.51
   4 -10   9  360.17   12.20
  -4  10  -9  361.54    9.10
   4 -10  10  131.70    5.25
  -4  10 -10  129.33    4.02
   4 -10  11  312.61    8.54
  -4  10 -11  318.45   11.09
   4 -10  12   91.14    3.70
  -4  10 -12   82.90    3.34
   4 -10  13   24.86    1.49
  -4  10 -13   18.38    1.22
   4 -10  14  100.06    4.41
  -4  10 -14  100.11    4.04
   4 -10  15  162.25    6.95
  -4  10 -15  160.18    6.59
   4 -10  16    4.22    1.82
  -4  10 -16    5.32    1.04
   4 -10  17   20.11    2.18
  -4  10 -17   18.99    1.56
   4 -10  18   20.64    1.72
  -4  10 -18   21.19    1.53
  -4  10 -19  141.86    3.94
   4 -10  20  105.30    3.50
  -4  10 -20  115.54    5.00
   4 -10  21   57.46    3.80
  -4  10 -21   52.98    2.75
  -4  10 -22    3.10    1.31
  -4  10 -23   80.42    3.72
   4  -9 -22  121.91    5.45
  -4   9  22  122.68    6.76
   4  -9 -21   96.53    4.44
  -4   9  21   97.15    3.21
   4  -9 -20    2.93    1.11
  -4   9  20    4.46    1.97
   4  -9 -19  182.61    6.61
   4  -9 -18  161.80    6.38
  -4   9  18  144.31    4.16
   4  -9 -17   81.99    2.60
  -4   9  17   84.25    4.48
   4  -9 -16   28.65    2.16
  -4   9  16   28.98    1.72
   4  -9 -15  440.73   10.89
  -4   9  15  477.57   17.58
   4  -9 -14  229.73    8.16
  -4   9  14  262.89   10.01
   4  -9 -13  130.62    4.95
  -4   9  13  129.24    5.47
   4  -9 -12    7.13    1.32
  -4   9  12    3.35    0.85
   4  -9 -11   61.43    2.18
  -4   9  11   82.74    4.61
   4  -9 -10  171.55    4.86
  -4   9  10  171.45    5.00
   4  -9  -9  291.04    8.01
  -4   9   9    0.49    1.18
   4  -9  -8   17.27    1.09
  -4   9   8   -0.03    1.15
   4  -9  -7  318.35   12.97
   4  -9  -6   68.19    3.34
  -4   9   6   64.04    3.48
   4  -9  -5  283.35   10.21
  -4   9   5  305.71   11.67
   4  -9  -4  322.84    8.61
  -4   9   4  333.40    8.37
   4  -9  -3  257.90    9.36
  -4   9   3  239.60    8.10
   4  -9  -2  268.64    6.82
  -4   9   2  266.61    9.90
   4  -9  -1  130.12    5.51
  -4   9   1  111.69    3.27
   4  -9   0   33.05    1.84
  -4   9   0   34.39    1.70
   4  -9   1  114.52    3.30
  -4   9  -1  125.36    4.65
   4  -9   2  280.68   10.29
  -4   9  -2  274.30    7.51
   4  -9   3  244.23    9.25
  -4   9  -3  252.21    6.59
   4  -9   4  338.70   12.45
  -4   9  -4  328.52   12.63
   4  -9   5  319.61   11.68
  -4   9  -5  299.38   10.68
   4  -9   6   67.00    2.56
  -4   9  -6   74.52    2.43
   4  -9   7  310.89    8.00
  -4   9  -7  313.60    7.84
   4  -9   8   15.85    1.42
  -4   9  -8   16.76    1.26
   4  -9   9  307.07   11.29
  -4   9  -9  315.15    8.24
   4  -9  10  185.02    7.22
  -4   9 -10  193.29    6.82
   4  -9  11   82.72    3.59
  -4   9 -11   68.48    3.26
   4  -9  12    4.00    0.94
  -4   9 -12    3.77    0.90
   4  -9  13  134.19    5.53
  -4   9 -13  144.27    5.64
   4  -9  14  252.40    6.70
  -4   9 -14  252.38    8.75
   4  -9  15  477.18   16.95
  -4   9 -15  448.72   14.92
   4  -9  16   29.83    2.02
  -4   9 -16   32.45    1.57
   4  -9  17   80.96    4.17
  -4   9 -17   81.83    2.77
   4  -9  18  144.43    4.26
  -4   9 -18  146.41    5.39
   4  -9  19  174.88    6.89
  -4   9 -19  183.78    4.76
   4  -9  20    4.85    1.58
  -4   9 -20    4.69    1.15
   4  -9  21   96.74    4.45
  -4   9 -21   98.82    3.23
  -4   9 -22  129.47    5.34
   4  -9  23   60.55    4.17
  -4   9 -23   67.79    3.26
  -4   9 -24    4.10    1.55
   4  -8 -23   17.82    2.02
   4  -8 -22   50.36    2.99
  -4   8  22   51.68    3.00
   4  -8 -21   32.55    2.21
   4  -8 -20  105.73    3.25
  -4   8  20  118.86    5.09
   4  -8 -19   25.76    1.98
   4  -8 -18   23.16    2.09
  -4   8  18   19.35    1.46
   4  -8 -17    2.91    0.89
  -4   8  17    3.25    1.61
   4  -8 -16  179.51    6.78
  -4   8  16  172.59    4.87
   4  -8 -15  104.48    3.14
  -4   8  15  109.31    4.88
   4  -8 -14   14.25    1.24
  -4   8  14   13.12    1.47
   4  -8 -13  328.56   11.15
  -4   8  13  376.41   14.63
   4  -8 -12  559.80   13.04
  -4   8  12  559.29   20.45
   4  -8 -11  111.75    3.49
  -4   8  11  105.01    3.49
   4  -8 -10  257.76    6.31
  -4   8  10    0.63    1.34
   4  -8  -9  322.17    8.90
  -4   8   9   -0.26    1.08
   4  -8  -7  634.08   21.17
  -4   8   7  659.80   22.13
   4  -8  -6  267.99   10.40
  -4   8   6  259.96    6.57
   4  -8  -5  609.00   20.86
  -4   8   5  617.46   22.69
   4  -8  -4 2014.67   64.25
  -4   8   4 1996.52   63.91
   4  -8  -3 1769.17   57.34
  -4   8   3 1638.26   37.22
   4  -8  -2  167.11    4.70
  -4   8   2  177.61    6.60
   4  -8  -1  674.16   22.73
  -4   8   1  672.49   16.23
   4  -8   0 1325.72   42.48
  -4   8   0 1352.23   30.88
   4  -8   1  680.81   17.03
  -4   8  -1  683.23   16.58
   4  -8   2  173.05    6.65
  -4   8  -2  173.56    6.25
   4  -8   3 1681.90   54.79
  -4   8  -3 1771.13   57.30
   4  -8   4 2086.78   67.22
  -4   8  -4 2019.06   64.28
   4  -8   5  680.35   16.39
  -4   8  -5  642.58   15.43
   4  -8   6  268.70    7.08
  -4   8  -6  272.15    9.34
   4  -8   7  692.98   22.92
  -4   8  -7  660.29   15.74
   4  -8   8 2231.69   71.01
  -4   8  -8 2205.37   70.39
   4  -8   9  349.34    8.35
  -4   8  -9  352.45   12.01
   4  -8  10  287.54    7.75
  -4   8 -10  299.86   11.18
   4  -8  11  108.58    3.19
  -4   8 -11  116.77    4.96
   4  -8  12  609.94   14.66
  -4   8 -12  577.33   18.66
  -4   8 -13  358.46    8.83
   4  -8  14   16.35    1.22
  -4   8 -14   17.72    1.48
   4  -8  15  100.73    3.28
  -4   8 -15  115.77    5.21
  -4   8 -16  189.09    4.93
   4  -8  17    0.10    1.71
  -4   8 -17    3.53    0.99
  -4   8 -18   24.12    1.33
  -4   8 -19   26.27    1.95
  -4   8 -20  109.97    4.15
   4  -8  21   38.20    2.26
  -4   8 -21   32.04    2.30
  -4   8 -22   50.53    2.20
  -4   8 -23   16.08    2.18
  -4   8 -24   32.51    2.09
   4  -8  25    9.87    3.87
  -4   8 -25   10.17    1.71
   4  -7 -24    6.62    2.24
   4  -7 -23   76.95    2.62
   4  -7 -22   97.15    4.32
   4  -7 -21   47.43    2.91
  -4   7  21   41.10    2.59
   4  -7 -20   42.47    2.45
   4  -7 -19  167.50    4.74
  -4   7  19  161.81    6.35
   4  -7 -18  332.81   11.33
   4  -7 -17  119.48    4.91
  -4   7  17  139.79    4.19
   4  -7 -16   17.09    1.14
  -4   7  16   18.16    1.88
   4  -7 -15  116.02    4.50
  -4   7  15   98.75    4.54
   4  -7 -14  316.95    8.02
  -4   7  14  329.50    9.14
   4  -7 -13  216.64    7.77
  -4   7  13  229.23    6.48
   4  -7 -12  146.62    6.32
  -4   7  12  157.28    4.62
   4  -7 -11  204.62    8.13
  -4   7  11  139.94    5.60
   4  -7 -10  247.11    8.68
   4  -7  -8  520.06   17.16
  -4   7   8  525.63   19.25
   4  -7  -7  105.08    3.14
  -4   7   7   97.33    3.12
   4  -7  -6  355.39   13.20
  -4   7   6  334.35    8.60
   4  -7  -5  305.93   11.62
  -4   7   5  323.83   11.66
   4  -7  -4   88.30    3.04
  -4   7   4   75.18    3.35
   4  -7  -3  162.58    7.01
  -4   7   3  147.04    3.87
   4  -7  -2  123.99    4.48
  -4   7   2  119.63    3.25
   4  -7  -1  393.55   14.08
  -4   7   1  369.27    9.02
   4  -7   0  395.66    9.96
  -4   7   0  420.69   14.90
   4  -7   1  370.49    9.20
  -4   7  -1  384.96   12.77
   4  -7   2  124.81    3.46
  -4   7  -2  119.71    4.90
   4  -7   3  156.72    6.10
  -4   7  -3  159.24    4.23
   4  -7   4   80.36    3.20
  -4   7  -4   88.24    2.64
   4  -7   5  334.66   11.37
  -4   7  -5  325.50   11.65
   4  -7   6  376.88   13.36
  -4   7  -6  376.52   12.92
   4  -7   7  115.24    4.81
  -4   7  -7  117.85    4.47
   4  -7   8  600.23   19.99
  -4   7  -8  555.76   18.75
   4  -7   9  266.88    9.98
  -4   7  -9  267.40    6.90
   4  -7  10  254.11    9.03
  -4   7 -10  277.11    9.60
   4  -7  11  224.23    6.15
  -4   7 -11  235.23    8.81
   4  -7  12  162.11    4.53
  -4   7 -12  156.70    5.78
   4  -7  13  237.32    8.77
  -4   7 -13  240.97    6.50
   4  -7  14  354.86    9.08
  -4   7 -14  345.72   11.78
   4  -7  15  107.19    4.58
  -4   7 -15  121.62    3.52
   4  -7  16   18.72    1.80
  -4   7 -16   19.39    1.53
   4  -7  17  138.50    4.13
  -4   7 -17  132.10    5.45
   4  -7  18  331.79    8.64
  -4   7 -18  346.59   11.85
   4  -7  19  166.08    6.92
  -4   7 -19  161.38    6.22
   4  -7  20   47.01    2.98
  -4   7 -20   48.17    1.96
   4  -7  21   39.12    3.06
  -4   7 -21   47.96    2.07
   4  -7  22  109.77    5.43
  -4   7 -22   91.35    4.91
   4  -7  23   81.41    4.56
  -4   7 -23   88.52    3.35
   4  -7  24    7.43    3.35
  -4   7 -24    4.68    1.37
   4  -7  25   92.18    5.64
  -4   7 -25   87.15    3.00
   4  -7  26   54.65    4.74
  -4   7 -26   53.58    3.13
   4  -6 -24   87.06    3.02
  -4   6  24   84.08    4.32
   4  -6 -23  162.41    4.62
  -4   6  23  152.99    4.59
   4  -6 -22   19.95    1.45
  -4   6  22   26.20    2.44
   4  -6 -21    6.18    1.06
  -4   6  21    6.03    1.80
   4  -6 -20  112.25    3.70
   4  -6 -19  339.19   11.52
   4  -6 -18  197.37    7.14
  -4   6  18  197.06    7.21
   4  -6 -17   23.72    1.70
  -4   6  17   22.45    2.01
   4  -6 -16  109.65    4.85
  -4   6  16  120.17    5.16
   4  -6 -15  397.72   13.28
  -4   6  15  407.03   15.16
   4  -6 -14   91.77    2.78
   4  -6 -13  309.77   11.04
  -4   6  13  298.32    8.37
   4  -6 -12  444.31   15.26
  -4   6  12  483.01   19.54
   4  -6 -11 1119.22   35.59
  -4   6  11    0.40    0.76
   4  -6  -9  173.86    6.79
  -4   6   9  183.00    7.38
   4  -6  -8 1448.60   46.66
  -4   6   8 1472.36   46.53
   4  -6  -7 2179.42   49.86
  -4   6   7 2343.09   52.99
   4  -6  -6  102.78    4.41
  -4   6   6  101.36    3.96
   4  -6  -5  642.91   21.33
  -4   6   5  583.45   13.63
   4  -6  -4  655.61   21.70
  -4   6   4  629.78   14.91
   4  -6  -3 1261.28   41.99
  -4   6   3 1265.27   39.38
   4  -6  -2  176.42    6.92
  -4   6   2  207.62    7.58
   4  -6  -1 1569.82   49.75
  -4   6   1 1678.84   53.69
   4  -6   0  745.49   26.78
  -4   6   0  705.77   16.21
   4  -6   1 1654.43   54.17
  -4   6  -1 1643.28   54.17
   4  -6   2  208.61    7.80
  -4   6  -2  186.10    7.19
   4  -6   3 1258.35   29.06
  -4   6  -3 1267.54   28.77
   4  -6   4  643.70   21.13
  -4   6  -4  648.08   22.13
   4  -6   5  587.29   19.67
  -4   6  -5  629.89   15.05
   4  -6   6  104.02    4.82
  -4   6  -6  100.93    2.92
   4  -6   7 2374.90   52.81
  -4   6  -7 2298.26   72.97
   4  -6   8 1443.64   32.41
  -4   6  -8 1572.63   50.05
   4  -6   9  200.10    5.63
  -4   6  -9  188.40    4.89
   4  -6  10  334.37   11.94
  -4   6 -10  304.58   10.28
   4  -6  11 1276.17   29.74
  -4   6 -11 1185.92   27.71
   4  -6  12  508.16   12.41
  -4   6 -12  517.32   12.26
  -4   6 -13  349.24    8.56
   4  -6  14   84.33    3.50
  -4   6 -14   95.09    4.38
   4  -6  15  417.78   14.64
  -4   6 -15  406.30    9.70
   4  -6  16  122.84    5.42
  -4   6 -16  116.13    4.66
  -4   6 -17   27.46    1.85
   4  -6  18  197.54    8.51
  -4   6 -18  205.65    7.41
   4  -6  19  376.49   13.58
  -4   6 -19  358.99   12.97
   4  -6  20  107.70    3.59
  -4   6 -20  114.60    3.42
   4  -6  21   11.48    2.23
  -4   6 -21    4.67    1.16
   4  -6  22   26.13    2.10
  -4   6 -22   23.21    2.06
   4  -6  23  160.52    6.69
  -4   6 -23  173.64    5.03
   4  -6  24   82.91    3.35
  -4   6 -24   91.38    3.98
  -4   6 -25   26.38    1.73
   4  -6  26   24.63    4.02
  -4   6 -26   18.10    2.53
  -4   6 -27   50.04    2.04
   4  -5 -24   73.92    2.59
  -4   5  24   73.62    3.58
   4  -5 -23   31.22    1.70
   4  -5 -22   28.08    2.55
   4  -5 -21   12.91    1.60
   4  -5 -20   37.97    2.44
  -4   5  20   36.67    2.41
   4  -5 -19  110.17    3.07
  -4   5  19  107.39    5.03
   4  -5 -18    8.85    1.30
  -4   5  18   12.21    1.35
   4  -5 -17   54.59    2.64
   4  -5 -16   97.37    2.96
  -4   5  16   96.34    4.51
   4  -5 -15  475.49   15.86
  -4   5  15  497.05   12.87
   4  -5 -14  101.91    4.09
   4  -5 -13   31.86    1.69
  -4   5  13   33.02    1.61
   4  -5 -12  204.55    5.89
  -4   5  11   19.02    2.74
   4  -5 -10  789.10   25.24
  -4   5  10  808.61   26.74
   4  -5  -9  321.32   11.58
  -4   5   9  329.83    8.58
   4  -5  -8  495.42   12.50
  -4   5   8  500.24   12.25
   4  -5  -7  437.30   14.60
  -4   5   7  420.91   15.67
   4  -5  -6  386.46   10.13
  -4   5   6  378.46    9.40
   4  -5  -5  660.62   15.84
  -4   5   5  588.21   13.79
   4  -5  -4 1406.46   32.52
  -4   5   4 1404.45   45.58
   4  -5  -3 1063.55   34.17
  -4   5   3 1022.28   32.93
   4  -5  -2 1911.92   44.96
  -4   5   2 1808.04   41.40
   4  -5  -1  577.71   20.60
  -4   5   1  531.80   12.59
   4  -5   0  141.53    5.75
  -4   5   0  142.01    5.12
   4  -5   1  536.01   18.79
  -4   5  -1  565.98   18.64
   4  -5   2 1809.62   40.94
  -4   5  -2 1816.70   59.12
   4  -5   3 1084.81   25.50
  -4   5  -3 1111.19   36.97
   4  -5   4 1422.56   32.81
  -4   5  -4 1403.06   31.51
   4  -5   5  644.69   22.34
  -4   5  -5  659.20   22.15
   4  -5   6  383.54    9.34
  -4   5  -6  405.85   14.15
   4  -5   7  465.47   11.46
  -4   5  -7  497.88   16.52
   4  -5   8  518.87   17.46
  -4   5  -8  527.70   17.56
   4  -5   9  362.74    8.64
  -4   5  -9  343.77    8.35
  -4   5 -10  829.98   19.24
   4  -5  11  616.50   21.70
  -4   5 -11  627.76   20.75
   4  -5  12  230.99    8.15
  -4   5 -12  222.67    7.74
   4  -5  13   35.75    1.70
  -4   5 -13   35.65    1.81
   4  -5  14  126.60    5.51
  -4   5 -14  106.02    4.13
   4  -5  15  531.88   19.90
  -4   5 -15  521.85   12.29
   4  -5  16   93.15    4.43
  -4   5 -16  105.24    3.03
   4  -5  17   50.52    1.93
  -4   5 -17   60.73    2.60
   4  -5  18   10.70    1.72
  -4   5 -18    9.06    0.87
   4  -5  19  102.27    4.52
  -4   5 -19  122.28    3.40
   4  -5  20   41.07    2.86
  -4   5 -20   39.03    1.68
   4  -5  21   12.54    2.20
  -4   5 -21   12.80    1.62
  -4   5 -22   26.73    1.72
   4  -5  23   26.31    2.25
  -4   5 -23   33.10    2.47
   4  -5  24   81.69    5.18
  -4   5 -24   79.16    2.54
  -4   5 -25   51.36    2.25
   4  -5  26    7.33    2.45
  -4   5 -26    6.73    2.44
  -4   5 -27   26.19    1.83
   4  -4 -25   30.33    1.94
  -4   4  25   29.78    2.77
   4  -4 -24   71.37    2.63
  -4   4  24   69.72    2.86
   4  -4 -23   69.60    3.40
   4  -4 -22  216.67    8.29
  -4   4  22  236.82    9.06
   4  -4 -21   10.15    1.02
  -4   4  21    9.28    1.43
   4  -4 -20  281.18    7.12
  -4   4  20  273.54   10.47
   4  -4 -19  174.85    6.59
  -4   4  19  177.59    5.55
   4  -4 -18  602.33   20.05
  -4   4  18  601.20   15.54
   4  -4 -17  186.26    5.07
  -4   4  17  195.01    8.43
   4  -4 -16  462.62   15.59
  -4   4  16  484.91   13.08
   4  -4 -15  271.46    9.53
  -4   4  15  291.21    8.41
   4  -4 -14  671.31   16.66
  -4   4  14  671.79   24.26
   4  -4 -13  473.96   12.48
   4  -4 -12 1077.24   34.88
  -4   4  12   -0.60    1.13
   4  -4 -11  425.69   15.89
   4  -4 -10  180.90    6.86
  -4   4  10  203.33    8.58
   4  -4  -9   94.71    3.62
  -4   4   9   78.30    3.56
   4  -4  -8  335.81   13.13
  -4   4   8  297.88    8.04
   4  -4  -7  167.24    7.36
  -4   4   7  191.55    7.42
   4  -4  -6  592.98   20.09
  -4   4   6  708.17   17.38
   4  -4  -5  158.54    6.31
  -4   4   5  175.95    4.74
   4  -4  -4 1302.12   42.96
  -4   4   4 1348.41   44.21
   4  -4  -3  554.02   13.93
  -4   4   3  483.34   17.17
   4  -4  -2 2533.06   80.08
  -4   4   2 2426.62   78.21
   4  -4  -1   45.52    1.64
  -4   4   1   48.49    2.38
   4  -4   0 1310.64   44.54
  -4   4   0 1279.01   41.14
   4  -4   1   46.01    2.34
  -4   4  -1   47.89    2.08
   4  -4   2 2620.82   82.92
  -4   4  -2 2604.73   83.27
   4  -4   3  500.72   16.53
  -4   4  -3  550.72   13.61
   4  -4   4 1398.42   32.04
  -4   4  -4 1368.47   44.35
   4  -4   5  190.27    7.04
  -4   4  -5  162.05    5.42
   4  -4   6  681.00   21.95
  -4   4  -6  644.38   21.43
   4  -4   7  212.37    8.02
  -4   4  -7  189.50    6.59
   4  -4   8  342.23   12.17
  -4   4  -8  337.91   11.70
   4  -4   9   79.01    2.32
  -4   4  -9   98.00    2.82
   4  -4  10  218.59    7.61
  -4   4 -10  201.12    7.53
   4  -4  11  458.15   16.34
  -4   4 -11  444.68   10.85
   4  -4  12 1104.89   25.47
  -4   4 -12 1193.49   38.82
   4  -4  13  502.02   12.13
  -4   4 -13  523.48   17.54
  -4   4 -14  718.15   16.93
   4  -4  15  302.59    7.94
  -4   4 -15  285.99    9.97
   4  -4  16  491.90   11.82
  -4   4 -16  490.08   16.61
   4  -4  17  199.24    7.38
  -4   4 -17  199.85    7.32
   4  -4  18  619.75   15.71
  -4   4 -18  615.44   19.86
  -4   4 -19  182.91    4.76
  -4   4 -20  304.71    7.38
   4  -4  21    9.42    2.09
  -4   4 -21   10.55    1.07
  -4   4 -22  215.13    5.62
  -4   4 -23   71.55    2.86
   4  -4  24   80.75    3.24
  -4   4 -24   78.33    3.51
  -4   4 -25   29.30    1.85
   4  -4  26   24.87    3.84
  -4   4 -26   18.98    1.56
   4  -4  27   29.64    4.60
  -4   4 -27   30.79    2.44
  -4   4 -28   36.74    1.88
   4  -3 -25   18.56    1.39
  -4   3  25   20.43    2.18
   4  -3 -24   16.62    1.37
   4  -3 -23    6.19    1.30
  -4   3  23    4.68    1.73
   4  -3 -22   80.01    3.90
   4  -3 -21   85.10    2.75
  -4   3  21   84.92    3.89
   4  -3 -20    1.04    1.20
   4  -3 -19   50.54    2.10
   4  -3 -18  118.69    3.42
  -4   3  18  101.29    4.56
   4  -3 -17  126.71    3.80
  -4   3  17  128.19    5.65
   4  -3 -16  338.17    9.10
  -4   3  16  341.22   12.07
   4  -3 -15   32.77    1.50
  -4   3  15   41.28    2.49
   4  -3 -14  253.38    6.74
  -4   3  14   -1.24    1.14
   4  -3 -13  702.29   24.90
   4  -3 -12    0.03    0.74
  -4   3  11  134.80    3.92
   4  -3 -10  367.14   12.92
  -4   3  10  387.66   14.64
   4  -3  -9 1140.49   38.62
  -4   3   9  995.34   32.24
   4  -3  -8  528.33   13.31
  -4   3   8  550.22   18.86
   4  -3  -7  899.42   30.96
   4  -3  -6  328.20   11.95
  -4   3   6  327.58    8.04
   4  -3  -5  436.62   16.03
  -4   3   5  425.16   10.31
   4  -3  -4 1857.19   59.41
  -4   3   4 1888.65   61.73
   4  -3  -3  391.49   10.07
  -4   3   3  396.96   10.00
   4  -3  -2 1628.55   38.46
  -4   3   2 1635.85   37.24
   4  -3  -1 1039.06   34.71
  -4   3   1 1020.91   33.61
   4  -3   1 1048.19   34.58
  -4   3  -1 1044.34   33.58
   4  -3   2 1610.52   51.17
  -4   3  -2 1633.95   36.56
   4  -3   3  402.12   13.03
  -4   3  -3  389.55    9.33
   4  -3   4 1928.57   62.69
  -4   3  -4 1840.30   57.83
   4  -3   5  465.47   16.24
  -4   3  -5  444.71   10.47
   4  -3   6  332.45   10.88
  -4   3  -6  340.49   11.78
  -4   3  -7  963.96   22.34
   4  -3   8  576.54   18.99
  -4   3  -8  586.08   20.34
   4  -3   9 1143.95   25.77
  -4   3  -9 1166.41   36.96
  -4   3 -10  384.92    9.42
   4  -3  11  140.00    5.53
  -4   3 -11  155.66    5.57
  -4   3 -12   18.00    0.81
  -4   3 -13  770.07   17.99
   4  -3  14  270.04    7.16
  -4   3 -14  276.10    9.33
   4  -3  15   39.46    2.45
  -4   3 -15   34.78    1.93
   4  -3  16  337.23   12.44
  -4   3 -16  354.85   11.55
  -4   3 -17  137.57    5.06
   4  -3  18  101.66    3.01
  -4   3 -18  127.48    4.72
   4  -3  19   49.48    2.86
  -4   3 -19   50.05    2.45
   4  -3  20    0.71    1.75
  -4   3 -20    2.84    0.94
   4  -3  21   97.02    4.82
  -4   3 -21   95.85    4.11
   4  -3  22   78.14    4.16
  -4   3 -22   79.08    2.62
  -4   3 -23    5.83    1.02
   4  -3  24   20.70    2.14
  -4   3 -24   18.29    1.61
   4  -3  25   21.87    3.64
  -4   3 -25   16.86    2.11
  -4   3 -26   77.64    3.59
   4  -3  27   39.62    5.24
  -4   3 -27   26.54    2.05
   4  -3  28   19.13    5.00
  -4   3 -28   13.15    2.15
   4  -2 -25  114.52    4.98
   4  -2 -24   11.79    2.36
  -4   2  24   11.71    2.87
   4  -2 -23    7.36    1.22
  -4   2  23    7.85    1.54
   4  -2 -22  137.33    3.79
  -4   2  22  140.39    5.61
   4  -2 -21  282.99    9.88
   4  -2 -20   39.49    1.72
  -4   2  20   41.93    1.97
   4  -2 -19   54.97    1.91
  -4   2  19   59.70    3.08
  -4   2  18  261.09   10.08
   4  -2 -17  597.89   14.69
  -4   2  17  600.23   21.55
   4  -2 -16  149.71    4.30
  -4   2  16  146.33    6.56
   4  -2 -15  181.88    6.59
   4  -2 -14  245.15    8.69
  -4   2  14   -0.61    0.71
   4  -2 -12  795.57   25.99
  -4   2  12  789.37   27.89
   4  -2 -11   71.03    3.21
  -4   2  11   66.82    3.03
   4  -2 -10  945.05   22.52
  -4   2  10  944.16   33.06
   4  -2  -9 1712.08   56.40
  -4   2   9 1684.89   54.17
   4  -2  -8  347.18    9.06
  -4   2   8  377.62   14.29
   4  -2  -7 1661.03   54.53
  -4   2   7 1745.66   56.34
   4  -2  -6  210.60    8.29
  -4   2   5 5056.19  154.85
   4  -2  -4  106.00    3.14
   4  -2  -3 2116.71   69.13
  -4   2   3 2287.14   72.80
   4  -2  -2 1673.43   38.90
  -4   2   2 1744.33   55.15
  -4   2   1 1851.71   58.62
   4  -2   0 1346.55   44.72
  -4   2   0 1394.07   44.46
   4  -2   1 2032.50   64.29
   4  -2   2 1764.02   56.50
  -4   2  -2 1655.90   52.63
   4  -2   4   97.34    3.51
  -4   2  -4  106.03    3.82
   4  -2   6  231.16    7.90
  -4   2  -6  228.86    8.00
   4  -2   7 1853.83   59.22
  -4   2  -7 1792.73   57.38
   4  -2   8  394.43   13.39
  -4   2  -8  363.71   12.72
   4  -2   9 1814.24   57.26
  -4   2  -9 1835.43   58.43
   4  -2  10  991.13   31.57
  -4   2 -10 1034.88   34.13
   4  -2  11   68.76    2.21
  -4   2 -11   70.15    3.01
   4  -2  12  860.30   27.54
  -4   2 -12  879.33   28.00
   4  -2  13  982.75   32.01
  -4   2 -13 1065.50   23.92
  -4   2 -14  254.65    6.67
  -4   2 -15  202.04    5.33
  -4   2 -16  155.49    4.26
   4  -2  17  678.97   22.29
  -4   2 -17  669.13   21.29
   4  -2  18  285.76   11.13
  -4   2 -18  290.02    7.26
   4  -2  19   66.63    3.50
  -4   2 -19   60.91    2.02
   4  -2  20   44.25    2.11
  -4   2 -20   47.87    1.72
   4  -2  21  299.50   11.24
  -4   2 -21  299.86   10.25
  -4   2 -22  137.31    5.56
   4  -2  23   10.62    2.36
  -4   2 -23    6.24    0.95
   4  -2  24   10.72    2.56
  -4   2 -24   14.41    1.40
  -4   2 -25  125.01    3.57
  -4   2 -26   14.37    1.54
   4  -2  27   -0.90    3.37
  -4   2 -27    3.27    1.70
   4  -2  28   17.06    2.17
  -4   2 -28   16.96    1.89
   4  -1 -25   72.44    3.59
   4  -1 -24   69.16    3.41
   4  -1 -23  192.84    7.05
  -4   1  23  201.97    8.01
   4  -1 -22   12.03    1.63
   4  -1 -21  237.43    8.56
  -4   1  21  224.40    6.63
   4  -1 -20  357.96   12.15
  -4   1  20  380.41   13.54
   4  -1 -19  170.72    4.71
  -4   1  19  177.63    6.96
   4  -1 -18   11.73    1.00
  -4   1  18    8.31    1.17
   4  -1 -17  297.93    7.74
  -4   1  17  301.32   11.53
   4  -1 -16  386.14   10.29
  -4   1  16  370.55   14.09
   4  -1 -15  340.46   13.01
  -4   1  13  512.34   13.20
   4  -1 -12  224.69    7.84
   4  -1 -11  360.61   14.09
  -4   1  11  386.05    9.75
   4  -1 -10  424.05   11.02
  -4   1  10  418.59   10.97
   4  -1  -9  532.80   13.17
  -4   1   9  530.65   17.90
   4  -1  -8  402.92   10.02
  -4   1   8  418.43   14.42
   4  -1  -7 1105.73   35.88
  -4   1   7 1080.95   36.26
   4  -1  -6  418.90   10.78
  -4   1   6  397.92   14.60
   4  -1  -5  930.66   30.50
  -4   1   5  849.35   19.65
   4  -1  -4  700.80   23.85
  -4   1   4  752.00   17.90
   4  -1  -3  622.95   14.97
  -4   1   3  661.78   21.99
   4  -1  -2  275.40    9.87
  -4   1   2  270.74    8.97
   4  -1  -1  716.96   17.08
   4  -1   0  227.66    8.60
   4  -1   1  730.52   23.47
  -4   1  -1  708.40   23.86
   4  -1   2  270.66    9.61
  -4   1  -2  263.26    9.19
   4  -1   3  652.62   21.15
  -4   1  -3  635.58   20.61
   4  -1   4  774.29   24.98
  -4   1  -4  723.34   22.54
   4  -1   5  882.49   28.86
  -4   1  -5  906.26   29.35
   4  -1   6  391.61   13.21
  -4   1  -6  432.15   14.73
   4  -1   7 1169.60   37.51
  -4   1  -7 1118.72   35.32
   4  -1   8  420.00   13.81
  -4   1  -8  413.91   14.11
   4  -1   9  548.16   18.19
  -4   1  -9  569.86   19.14
   4  -1  10  447.45   14.58
  -4   1 -10  439.35   14.34
   4  -1  11  419.84   15.05
  -4   1 -11  372.19    9.03
   4  -1  12  230.70    5.85
  -4   1 -12  247.27    8.67
   4  -1  13  542.54   18.09
  -4   1 -13  520.94   17.75
   4  -1  14  210.87    7.04
  -4   1 -14  209.80    5.73
  -4   1 -15  359.30   12.36
   4  -1  16  412.05   14.38
  -4   1 -16  412.33    9.95
  -4   1 -17  318.56    8.20
  -4   1 -18   13.07    0.99
   4  -1  19  179.65    7.13
  -4   1 -19  193.97    5.30
   4  -1  20  387.79   13.74
  -4   1 -20  407.77    9.60
  -4   1 -21  254.45    6.34
   4  -1  22   13.38    2.24
  -4   1 -22    9.38    0.97
   4  -1  23  225.36    8.59
  -4   1 -23  205.47    8.65
  -4   1 -24   70.70    2.75
  -4   1 -25   81.81    2.94
  -4   1 -26   14.26    1.45
  -4   1 -27   40.10    1.92
  -4   1 -28   73.71    2.91
   4   0 -25    7.01    1.77
  -4   0  25    4.11    2.73
  -4   0  24   39.24    3.30
   4   0 -23   12.49    1.27
  -4   0  23   11.00    2.52
   4   0 -22   44.65    2.71
  -4   0  22   46.30    2.22
   4   0 -21   11.93    1.58
   4   0 -20   10.02    0.93
   4   0 -19   83.54    2.84
  -4   0  19   81.46    4.30
   4   0 -18  386.65   10.20
   4   0 -17    3.46    1.49
  -4   0  17    2.61    1.42
   4   0 -16   47.79    1.96
  -4   0  14  570.44   14.03
   4   0 -13 2203.41   70.97
   4   0 -12  191.97    7.24
  -4   0  12  190.88    7.39
   4   0 -11 1421.12   33.92
  -4   0  11 1363.85   45.78
   4   0 -10 2050.51   65.91
  -4   0  10 2027.03   66.75
   4   0  -9  115.27    3.29
  -4   0   9  122.22    5.07
   4   0  -8  205.90    7.86
  -4   0   8  207.19    5.95
   4   0  -7 2971.91   97.32
   4   0  -4  487.67   16.88
  -4   0   4  496.06   16.76
   4   0  -3 1241.21   28.14
   4   0   4  488.24   16.15
  -4   0  -4  488.11   15.83
  -4   0  -8  203.55    6.88
  -4   0  -9  116.62    4.77
  -4   0 -10 2082.86   64.75
   4   0  11 1461.89   46.05
  -4   0 -11 1511.68   34.09
   4   0  12  202.31    7.64
  -4   0 -12  194.70    7.01
   4   0  13 2174.10   71.31
  -4   0 -13 2143.99   48.27
   4   0  14  604.38   20.57
  -4   0 -14  614.43   14.62
   4   0  15    9.61    1.24
  -4   0 -15   12.17    0.71
  -4   0 -16   59.98    2.71
  -4   0 -17    2.58    0.70
   4   0  18  453.35   16.23
  -4   0 -18  435.00   10.81
  -4   0 -19   92.31    3.00
   4   0  20    9.77    1.81
  -4   0 -20    8.01    0.87
  -4   0 -21    8.88    1.44
  -4   0 -22   50.70    2.18
  -4   0 -23   13.01    1.09
   4   0  24   50.08    3.66
  -4   0 -24   48.50    2.15
   4   0  25    9.65    2.87
  -4   0 -25    4.86    1.06
   4   0  26   21.59    3.80
  -4   0 -26   14.27    1.80
  -4   0 -27    5.40    1.39
  -4   0 -28   29.24    2.05
   4   1 -25   70.70    2.50
  -4  -1  25   67.90    4.36
   4   1 -24   61.06    2.59
  -4  -1  24   68.73    3.00
   4   1 -23  203.73    7.41
   4   1 -22   10.91    1.02
  -4  -1  22    7.75    1.49
   4   1 -21  229.31    5.77
   4   1 -20  377.64    9.37
  -4  -1  20  379.27   14.88
   4   1 -19  172.15    5.07
  -4  -1  19  160.32    7.23
   4   1 -18   10.96    1.41
   4   1 -17  288.57    7.89
  -4  -1  16  268.01   12.68
   4   1 -14  194.03    8.19
  -4  -1  14  198.45    7.39
   4   1 -13  497.04   16.72
   4   1 -12  212.79    5.87
  -4  -1  12  230.23   10.00
   4   1 -11  383.75   14.21
  -4  -1  11  355.97    8.80
   4   1 -10  424.43   10.64
  -4  -1  10  415.88   14.64
   4   1  -9  553.48   19.28
  -4  -1   9  527.47   17.37
   4   1  -8  428.34   10.76
   4   1  -7 1140.71   37.71
   4   1  -6  403.16   10.31
  -4  -1   6  417.23   14.17
  -4  -1   5  926.04   21.19
   4   1  -4  767.27   18.24
  -4  -1   3  620.08   14.69
   4   1  -2  263.70    8.99
  -4  -1   2  275.44    9.58
   4   1  -1  741.28   17.11
   4   1   0  214.33    8.08
   4   1   1  689.89   23.24
   4   1   2  256.80    8.39
  -4  -1  -6  377.86    8.66
  -4  -1  -8  394.79   13.50
  -4  -1  -9  537.23   12.87
  -4  -1 -10  472.87   15.61
  -4  -1 -11  404.16   14.13
  -4  -1 -12  228.31    7.92
  -4  -1 -13  563.12   13.24
  -4  -1 -14  204.04    5.42
  -4  -1 -15  349.87    8.91
  -4  -1 -16  425.08    9.96
  -4  -1 -17  322.46    8.21
  -4  -1 -18   10.45    1.18
  -4  -1 -19  185.89    5.12
  -4  -1 -20  419.15   10.83
  -4  -1 -21  254.35    8.96
  -4  -1 -22   11.50    1.12
  -4  -1 -23  224.44    5.99
   4   1  24   77.34    3.25
  -4  -1 -24   65.11    2.70
   4   1  25   85.11    4.62
  -4  -1 -25   82.99    2.77
   4   1  26   10.84    3.40
  -4  -1 -26   15.44    1.55
  -4  -1 -27   38.33    2.22
  -4  -1 -28   74.20    3.46
   4   2 -25  106.38    3.52
  -4  -2  25  108.04    5.49
   4   2 -24   11.25    1.54
   4   2 -23    7.50    1.14
  -4  -2  23    6.20    1.78
   4   2 -22  140.59    4.20
  -4  -2  22  127.37    5.86
   4   2 -21  285.76   10.44
  -4  -2  21  285.97    7.25
   4   2 -20   42.02    1.82
  -4  -2  20   41.50    1.98
   4   2 -19   58.47    2.91
  -4  -2  19   48.02    3.04
   4   2 -18  263.74    7.10
  -4  -2  18   -1.02    1.13
   4   2 -17  607.24   20.71
   4   2 -14  265.04   10.33
  -4  -2  14  232.69    8.45
   4   2 -12  813.86   27.84
  -4  -2  12  833.99   28.34
   4   2 -11   63.79    2.84
  -4  -2  10  915.76   30.27
   4   2  -9 1549.83   36.97
   4   2  -8  380.22    9.44
   4   2  -7 1755.57   58.62
  -4  -2   7 1703.56   54.61
   4   2  -6  235.17    6.13
  -4  -2   6  209.42    7.31
   4   2  -4  103.57    4.17
  -4  -2   4  100.23    3.97
   4   2  -3 2162.46   67.66
   4   2  -1 1902.81   60.30
  -4  -2  -8  391.61    9.75
  -4  -2  -9 1705.64   53.43
  -4  -2 -11   72.67    3.19
  -4  -2 -12  871.19   28.60
  -4  -2 -13  989.05   23.67
  -4  -2 -14  288.11    7.47
  -4  -2 -15  207.49    8.02
  -4  -2 -16  151.38    6.30
  -4  -2 -17  647.60   21.17
  -4  -2 -18  277.32   10.22
  -4  -2 -19   61.02    3.06
  -4  -2 -20   46.77    1.76
  -4  -2 -21  299.88    7.63
  -4  -2 -22  152.41    4.29
  -4  -2 -23    8.59    1.17
  -4  -2 -24   13.00    1.22
  -4  -2 -25  126.52    3.93
   4   2  26   12.75    3.28
  -4  -2 -26   15.70    1.60
  -4  -2 -27    3.23    1.91
   4   3 -25   17.31    1.48
   4   3 -24   17.48    1.44
   4   3 -23    4.28    1.00
   4   3 -22   73.36    3.83
   4   3 -21   89.15    2.83
  -4  -3  21   80.15    4.06
   4   3 -20    0.87    0.89
   4   3 -19   50.68    2.00
  -4  -3  19    0.69    1.30
   4   3 -18   94.28    4.15
  -4  -3  18  126.66    5.46
   4   3 -17  120.87    6.23
   4   3 -16  332.81   12.60
   4   3 -15   37.26    2.30
  -4  -3  15   33.70    2.21
   4   3 -14  260.24    9.85
   4   3 -13  756.54   24.88
  -4  -3  13  731.29   24.73
  -4  -3  12   18.97    1.48
   4   3 -11  143.46    4.07
  -4  -3  11  162.81    5.97
   4   3 -10  379.70    9.05
  -4  -3  10  383.18   13.91
   4   3  -9 1150.27   36.22
   4   3  -8  574.99   19.27
  -4  -3   8  566.41   13.63
   4   3  -7  916.21   29.85
   4   3  -6  344.64    8.49
   4   3  -5  443.06   15.67
  -4  -3   5  459.46   15.68
   4   3  -4 1856.06   60.11
   4   3  -3  394.88   13.83
  -4  -3   3  406.70   13.70
   4   3  -2 1595.10   50.08
   4   3  -1 1027.47   32.75
   4   3   1  979.58   30.55
   4   3   3  376.06   11.97
  -4  -3  -6  333.85   10.96
  -4  -3  -7  896.00   28.52
  -4  -3  -8  574.46   18.27
  -4  -3  -9 1162.58   36.79
  -4  -3 -10  385.28   13.18
  -4  -3 -11  151.64    4.03
  -4  -3 -12   18.47    1.03
  -4  -3 -13  780.75   25.41
  -4  -3 -14  277.27    6.56
  -4  -3 -15   40.54    2.06
  -4  -3 -16  345.20    8.45
  -4  -3 -17  135.21    5.37
  -4  -3 -18  110.23    3.14
  -4  -3 -19   51.63    1.84
  -4  -3 -20    1.38    0.88
  -4  -3 -21   94.04    2.95
  -4  -3 -22   82.61    2.65
  -4  -3 -23    4.61    1.01
  -4  -3 -24   18.98    1.65
  -4  -3 -25   22.95    2.08
  -4  -3 -26   71.04    4.97
  -4  -3 -27   24.00    2.36
   4   4 -25   24.72    2.48
   4   4 -24   61.28    2.59
  -4  -4  24   68.82    2.73
   4   4 -23   67.68    2.51
  -4  -4  23   69.91    3.50
   4   4 -22  200.51    7.92
   4   4 -21    8.31    1.19
  -4  -4  21   10.04    1.41
   4   4 -20  270.11    6.78
   4   4 -19  157.35    4.54
  -4  -4  17  167.70    4.91
   4   4 -16  452.82   11.50
  -4  -4  16  469.35   18.25
   4   4 -15  279.50   10.99
  -4  -4  15  266.62   10.83
   4   4 -13  476.84   16.37
   4   4 -12 1070.23   34.28
   4   4 -11  435.23   10.93
  -4  -4  11  421.63   15.15
   4   4 -10  224.72    5.47
  -4  -4  10  188.40    4.91
   4   4  -9   79.45    3.35
  -4  -4   9   97.31    4.15
   4   4  -8  313.31    7.98
   4   4  -7  201.32    7.48
   4   4  -6  725.51   25.37
  -4  -4   6  616.15   14.27
   4   4  -5  177.77    6.61
  -4  -4   5  170.36    6.34
   4   4  -4 1358.58   31.30
   4   4  -3  499.29   16.45
  -4  -4   3  541.95   18.20
   4   4  -2 2614.40   58.39
   4   4  -1   45.18    1.81
  -4  -4   1   46.13    1.90
   4   4   0 1289.72   40.24
  -4  -4   0 1239.17   39.35
   4   4   1   48.52    2.02
  -4  -4  -1   42.54    1.74
   4   4   3  530.03   17.22
  -4  -4  -3  506.44   16.58
  -4  -4  -4 1394.56   42.86
   4   4   5  165.56    5.93
  -4  -4  -5  169.77    6.05
   4   4   6  611.55   20.13
  -4  -4  -6  695.11   22.64
  -4  -4  -7  189.27    6.35
  -4  -4  -8  309.67   10.52
  -4  -4  -9   80.13    3.35
  -4  -4 -10  214.02    7.83
  -4  -4 -11  453.50   15.31
  -4  -4 -12 1137.77   36.27
  -4  -4 -13  495.15   16.94
  -4  -4 -14  718.53   24.71
  -4  -4 -15  311.44   11.77
  -4  -4 -16  506.47   12.33
  -4  -4 -17  198.97    5.07
  -4  -4 -18  645.98   16.04
  -4  -4 -19  180.50    4.88
  -4  -4 -20  307.06   10.55
  -4  -4 -21    8.92    1.70
  -4  -4 -22  229.20    6.02
  -4  -4 -23   71.95    2.94
  -4  -4 -24   76.01    2.75
  -4  -4 -25   33.37    1.75
  -4  -4 -26   16.25    3.15
  -4  -4 -27   25.01    2.45
   4   5 -24   61.66    2.43
  -4  -5  24   59.34    3.57
   4   5 -23   20.63    1.48
  -4  -5  23   25.73    3.01
   4   5 -22   22.31    1.48
  -4  -5  22   20.94    1.52
   4   5 -21   12.74    1.11
  -4  -5  21   11.70    2.52
   4   5 -20   34.70    1.58
   4   5 -17   51.09    2.72
   4   5 -16   95.19    4.08
  -4  -5  16   95.74    4.50
   4   5 -15  503.49   12.25
  -4  -5  15  477.83   17.14
   4   5 -14  116.70    3.63
  -4  -5  14  111.44    3.49
   4   5 -13   30.59    1.96
  -4  -5  13   37.26    2.05
   4   5 -12  238.92    6.38
   4   5 -11  576.57   19.38
  -4  -5  11  629.17   21.33
   4   5 -10  752.99   18.10
  -4  -5  10  821.78   27.76
   4   5  -9  368.22    9.36
  -4  -5   9  335.12    8.94
   4   5  -8  555.67   13.79
  -4  -5   8  524.06   18.50
   4   5  -7  432.36   10.53
  -4  -5   7  454.98   15.75
   4   5  -6  374.32   12.95
  -4  -5   6  379.97    9.02
   4   5  -5  627.77   21.67
  -4  -5   5  647.04   22.63
   4   5  -4 1438.97   46.51
  -4  -5   4 1435.14   32.45
   4   5  -3 1085.23   35.09
  -4  -5   3 1101.17   35.71
   4   5  -2 1905.23   61.16
  -4  -5   2 1797.08   57.08
   4   5  -1  556.46   18.43
  -4  -5   1  567.43   13.59
   4   5   0  144.60    5.82
  -4  -5   0  150.74    5.67
   4   5   1  562.49   17.89
  -4  -5  -1  526.26   18.03
   4   5   2 1857.71   57.44
  -4  -5  -2 1805.60   56.53
   4   5   3 1086.40   34.63
  -4  -5  -3 1117.13   36.25
   4   5   4 1461.53   46.28
  -4  -5  -4 1327.29   41.56
   4   5   5  641.20   21.00
  -4  -5  -5  622.80   20.25
   4   5   6  384.15   12.81
  -4  -5  -6  366.94   12.78
   4   5   7  466.62   15.95
  -4  -5  -7  435.70   14.69
  -4  -5  -8  519.16   17.22
   4   5   9  345.65   12.41
  -4  -5  -9  353.53   11.70
  -4  -5 -10  775.74   24.93
  -4  -5 -11  579.23   19.54
   4   5  12  216.44    7.68
  -4  -5 -12  238.10    8.53
  -4  -5 -13   34.01    1.79
  -4  -5 -14  124.11    3.46
  -4  -5 -15  558.06   13.56
  -4  -5 -16  107.04    3.22
   4   5  17   59.16    2.92
  -4  -5 -17   58.24    2.82
  -4  -5 -18   15.25    1.54
  -4  -5 -19  115.64    3.48
  -4  -5 -20   36.66    1.56
   4   5  21   14.44    2.06
  -4  -5 -21   15.59    1.91
  -4  -5 -22   24.78    1.93
  -4  -5 -23   24.06    2.12
  -4  -5 -24   77.97    4.44
  -4  -5 -25   44.30    3.14
  -4  -5 -26   10.44    2.99
   4   6 -24   67.06    2.68
  -4  -6  24   66.43    4.44
   4   6 -23  141.62    4.07
  -4  -6  23  136.03    6.08
   4   6 -22   23.26    1.48
  -4  -6  22   18.01    1.63
   4   6 -21    5.83    1.15
  -4  -6  21   -2.20    1.77
  -4  -6  20  109.61    3.80
  -4  -6  19  325.41   11.62
  -4  -6  18  190.09    7.16
   4   6 -17   21.93    1.60
   4   6 -16  122.84    3.84
  -4  -6  16  109.25    4.72
   4   6 -15  393.92   10.07
   4   6 -14   82.02    3.89
   4   6 -13  339.38   11.90
  -4  -6  13  345.97   11.68
   4   6 -12  495.46   12.87
  -4  -6  12  490.82   12.57
   4   6 -11 1312.39   30.61
  -4  -6  11 1181.38   40.42
   4   6 -10  320.97    8.37
  -4  -6  10  309.99    7.93
   4   6  -9  185.48    5.07
  -4  -6   9  186.37    5.52
   4   6  -8 1447.18   46.34
  -4  -6   8 1494.13   34.68
   4   6  -7 2404.27   53.95
  -4  -6   7 2230.16   70.62
   4   6  -6  106.53    3.22
  -4  -6   6  102.67    4.13
  -4  -6   5  639.50   15.11
   4   6  -4  672.32   22.62
  -4  -6   4  650.81   15.06
   4   6  -3 1291.36   41.46
  -4  -6   3 1275.28   29.93
   4   6  -2  202.87    5.30
   4   6  -1 1579.58   49.96
  -4  -6   1 1670.89   37.85
   4   6   0  689.12   23.54
  -4  -6   0  711.61   23.66
   4   6   1 1642.45   52.57
  -4  -6  -1 1730.54   54.90
   4   6   2  190.29    6.68
  -4  -6  -2  209.56    7.34
   4   6   3 1292.50   29.36
  -4  -6  -3 1214.46   38.56
   4   6   4  677.82   22.82
  -4  -6  -4  625.47   20.84
   4   6   5  638.24   21.82
  -4  -6  -5  634.22   21.08
   4   6   6  109.36    4.42
  -4  -6  -6  104.38    4.03
   4   6   7 2367.16   75.65
  -4  -6  -7 2437.07   78.17
   4   6   8 1472.87   47.70
  -4  -6  -8 1530.93   49.64
   4   6   9  179.87    6.27
  -4  -6  -9  181.52    6.28
  -4  -6 -10  313.99   11.53
   4   6  11 1304.59   42.98
  -4  -6 -11 1264.22   40.16
   4   6  12  510.26   17.43
  -4  -6 -12  506.10   16.86
  -4  -6 -13  322.49   10.73
  -4  -6 -14   82.12    3.81
  -4  -6 -15  415.67   14.65
  -4  -6 -16  131.74    3.66
  -4  -6 -17   24.70    1.24
  -4  -6 -18  202.63    5.29
  -4  -6 -19  389.04   14.26
  -4  -6 -20  119.55    3.71
   4   6  21    5.13    1.89
  -4  -6 -21    8.18    1.92
  -4  -6 -22   26.92    1.74
  -4  -6 -23  174.24    5.39
  -4  -6 -24   92.60    3.06
  -4  -6 -25   19.31    3.18
  -4  -6 -26   23.09    2.15
   4   7 -23   68.62    2.45
  -4  -7  23   63.93    3.58
   4   7 -22   98.58    3.14
  -4  -7  22    0.51    1.97
   4   7 -21   42.76    3.27
  -4  -7  21   37.55    2.73
   4   7 -20   42.26    2.79
  -4  -7  19  163.53    6.34
   4   7 -18  313.73    8.44
  -4  -7  18  334.87    8.93
   4   7 -17  135.81    3.97
  -4  -7  17  124.38    3.76
   4   7 -16   17.29    1.71
  -4  -7  16   19.55    1.93
   4   7 -15  105.06    3.31
  -4  -7  15  112.64    4.49
   4   7 -14  336.81   11.75
  -4  -7  14  310.73   12.67
   4   7 -13  229.90    9.65
  -4  -7  13  241.95    9.14
   4   7 -12  150.47    6.55
  -4  -7  12  152.74    4.09
   4   7 -11  216.39    8.04
  -4  -7  11  219.89    8.30
   4   7 -10  244.38    9.41
   4   7  -9  248.88    6.43
  -4  -7   9  258.13    9.55
   4   7  -8  570.07   13.35
   4   7  -7  102.47    4.48
  -4  -7   7  114.29    4.75
   4   7  -6  361.95    9.32
   4   7  -5  358.13   12.56
  -4  -7   5  332.98   11.59
   4   7  -4   74.13    3.00
  -4  -7   4   86.46    3.26
   4   7  -3  145.52    5.57
  -4  -7   3  153.99    4.20
   4   7  -2  123.38    3.25
  -4  -7   2  118.01    4.47
   4   7  -1  396.36   14.16
  -4  -7   1  402.77   13.44
   4   7   0  411.63   14.43
  -4  -7   0  411.24   10.29
   4   7   1  388.37   12.88
  -4  -7  -1  376.15   12.62
   4   7   2  127.38    3.34
  -4  -7  -2  127.52    4.65
   4   7   3  155.80    5.70
  -4  -7  -3  148.38    5.12
   4   7   4   88.99    3.36
  -4  -7  -4   72.11    2.80
   4   7   5  303.69   10.62
  -4  -7  -5  340.90   11.52
   4   7   6  353.95   11.66
  -4  -7  -6  360.35   11.96
   4   7   7  114.68    4.22
  -4  -7  -7  108.63    3.98
   4   7   8  547.93   18.71
  -4  -7  -8  580.80   19.33
  -4  -7  -9  244.49    8.49
   4   7  10  277.66    9.62
  -4  -7 -10  245.32    8.43
   4   7  11  217.79    8.18
  -4  -7 -11  228.72    8.16
  -4  -7 -12  171.21    6.81
   4   7  13  237.28    8.60
  -4  -7 -13  241.84    8.42
   4   7  14  302.91   10.60
  -4  -7 -14  341.28   11.67
   4   7  15  122.50    5.39
  -4  -7 -15  113.61    4.60
  -4  -7 -16   18.89    1.31
  -4  -7 -17  142.08    5.67
   4   7  18  368.56   14.17
  -4  -7 -18  378.08   14.32
  -4  -7 -19  162.52    6.62
  -4  -7 -20   48.08    1.97
  -4  -7 -21   52.70    3.28
  -4  -7 -22  122.66    3.71
  -4  -7 -23   89.95    4.12
  -4  -7 -24    5.73    1.70
  -4  -7 -25   86.71    5.04
   4   8 -22   40.87    2.06
  -4  -8  22   39.10    2.86
   4   8 -21   28.50    2.19
  -4  -8  20   98.84    3.41
   4   8 -19   25.53    2.14
  -4  -8  19   26.47    2.38
   4   8 -18   17.30    1.27
  -4  -8  18   24.12    2.25
   4   8 -17    5.38    1.46
  -4  -8  17    3.49    1.59
   4   8 -16  179.95    5.05
  -4  -8  16  178.27    6.81
   4   8 -15  103.62    3.05
  -4  -8  15  108.04    3.37
   4   8 -14   15.69    1.24
  -4  -8  14   22.82    2.01
   4   8 -13  365.95    9.06
  -4  -8  13  365.52   13.01
   4   8 -12  557.40   14.10
   4   8 -11  112.56    3.48
  -4  -8  11  110.75    4.42
   4   8 -10  269.05    9.45
  -4  -8  10  281.45    7.49
   4   8  -9  344.33   13.11
  -4  -8   9  356.30    9.11
   4   8  -8 2129.39   68.79
  -4  -8   8 2176.26   68.79
   4   8  -7  660.84   21.77
  -4  -8   7  642.46   15.73
   4   8  -6  282.33    9.63
  -4  -8   6  280.62    7.87
   4   8  -5  656.57   21.49
  -4  -8   5  628.08   21.22
   4   8  -4 1990.34   62.78
  -4  -8   4 2087.99   67.09
   4   8  -3 1705.81   54.37
  -4  -8   3 1790.00   59.80
   4   8  -2  174.81    6.10
  -4  -8   2  178.48    6.39
   4   8  -1  700.18   16.53
  -4  -8   1  675.09   16.62
   4   8   0 1338.59   43.16
  -4  -8   0 1330.29   30.75
   4   8   1  660.39   22.25
  -4  -8  -1  671.95   22.62
   4   8   2  177.15    4.61
  -4  -8  -2  187.43    7.50
   4   8   3 1815.84   57.32
  -4  -8  -3 1801.97   57.79
   4   8   4 2006.59   62.95
  -4  -8  -4 2062.57   64.65
   4   8   5  663.68   22.01
  -4  -8  -5  648.43   20.84
   4   8   6  271.98   10.14
  -4  -8  -6  286.45   10.00
   4   8   7  661.99   22.67
  -4  -8  -7  678.08   21.54
   4   8   8 2139.81   68.69
  -4  -8  -8 2115.26   68.93
  -4  -8  -9  347.11   11.63
  -4  -8 -10  297.27   10.10
   4   8  11  114.11    4.83
  -4  -8 -11  111.81    4.46
   4   8  12  578.96   19.60
  -4  -8 -12  601.16   19.98
   4   8  13  339.95   11.67
  -4  -8 -13  369.59   13.20
   4   8  14   17.46    1.50
  -4  -8 -14   16.00    1.16
   4   8  15  108.06    4.66
  -4  -8 -15  110.08    4.83
   4   8  16  185.97    7.09
  -4  -8 -16  182.60    6.65
  -4  -8 -17    1.67    1.23
  -4  -8 -18   19.48    1.25
   4   8  19   32.16    2.51
  -4  -8 -19   29.69    2.27
   4   8  20  114.01    4.92
  -4  -8 -20  127.23    5.68
  -4  -8 -21   34.97    1.73
  -4  -8 -22   50.22    2.52
  -4  -8 -23   19.90    2.57
  -4  -8 -24   29.16    2.12
  -4  -9  21   77.74    3.00
   4   9 -20    5.27    1.32
   4   9 -19  149.56    6.02
   4   9 -18  143.78    3.92
  -4  -9  18  149.54    4.20
   4   9 -17   84.73    3.92
  -4  -9  17   78.97    4.14
   4   9 -16   27.03    1.74
  -4  -9  16   31.53    2.49
   4   9 -15  468.80   11.66
  -4  -9  15  455.00   15.41
   4   9 -14  259.11    6.62
  -4  -9  14  261.33    9.37
   4   9 -13  134.41    3.97
  -4  -9  13  147.15    4.21
   4   9 -12    5.00    1.23
  -4  -9  12    5.91    1.01
   4   9 -11   80.49    4.07
  -4  -9  11   64.25    2.34
   4   9 -10  171.73    7.23
  -4  -9  10  179.99    7.45
   4   9  -9  301.05   10.04
   4   9  -8   18.50    1.03
  -4  -9   8   17.89    1.61
   4   9  -7  305.97   10.20
  -4  -9   7  313.16   11.30
   4   9  -6   68.56    2.19
  -4  -9   6   68.62    2.33
   4   9  -5  315.18   10.66
  -4  -9   5  293.10   11.03
   4   9  -4  333.36   11.95
  -4  -9   4  330.12   12.19
   4   9  -3  247.57    8.69
  -4  -9   3  256.33    6.61
   4   9  -2  265.57    9.10
  -4  -9   2  279.01   10.55
   4   9  -1  114.79    4.67
  -4  -9   1  123.03    3.57
   4   9   0   34.74    1.26
  -4  -9   0   35.39    1.69
   4   9   1  128.19    4.71
  -4  -9  -1  118.39    4.55
   4   9   2  268.41    6.70
  -4  -9  -2  264.75   10.06
   4   9   3  258.58    9.14
  -4  -9  -3  250.76    8.33
   4   9   4  336.91    8.38
  -4  -9  -4  351.86   12.24
   4   9   5  298.69   11.13
  -4  -9  -5  320.11   11.01
   4   9   6   73.08    2.93
  -4  -9  -6   66.91    2.89
   4   9   7  313.49    7.90
  -4  -9  -7  300.05   10.35
   4   9   8   16.10    1.17
  -4  -9  -8   19.28    1.24
   4   9   9  310.63    8.01
  -4  -9  -9  301.47   10.72
   4   9  10  184.82    7.55
  -4  -9 -10  187.09    6.45
   4   9  11   68.21    3.36
  -4  -9 -11   84.86    3.56
   4   9  12    5.46    0.84
  -4  -9 -12    3.14    0.99
  -4  -9 -13  139.74    5.32
   4   9  14  250.75   10.14
  -4  -9 -14  263.93    9.44
   4   9  15  488.81   17.80
  -4  -9 -15  496.71   17.19
   4   9  16   35.49    2.33
  -4  -9 -16   33.02    2.10
  -4  -9 -17   86.35    3.67
   4   9  18  159.95    7.26
  -4  -9 -18  156.50    6.58
  -4  -9 -19  187.14    7.70
  -4  -9 -20    6.17    2.07
  -4  -9 -21  101.53    3.19
  -4  -9 -22  127.79    4.01
  -4  -9 -23   63.32    4.14
  -4  -9 -24    4.63    3.02
   4  10 -21   39.25    2.62
   4  10 -20   93.79    3.01
  -4 -10  20   93.34    4.45
   4  10 -19  120.35    4.96
   4  10 -18   18.65    1.69
   4  10 -17   20.18    1.55
  -4 -10  17   18.00    1.59
   4  10 -16    5.34    1.04
  -4 -10  16    2.40    1.87
   4  10 -15  148.95    4.20
  -4 -10  15  155.30    6.06
   4  10 -14   94.99    2.90
  -4 -10  14  102.14    4.30
   4  10 -13   24.92    1.46
  -4 -10  13   18.30    1.93
   4  10 -12   91.83    2.91
  -4 -10  12   78.75    3.54
   4  10 -11  303.59   10.72
  -4 -10  11  321.00   11.19
   4  10 -10  130.84    5.17
   4  10  -9  355.69    9.08
  -4 -10   9  364.18   12.26
   4  10  -8   69.19    2.26
  -4 -10   8   72.06    3.44
   4  10  -7 1138.56   37.63
  -4 -10   7 1081.36   25.67
   4  10  -6  230.40    8.48
  -4 -10   6  228.27    8.17
   4  10  -5  528.91   17.78
  -4 -10   5  556.37   14.17
   4  10  -4   83.27    2.58
   4  10  -3 1011.79   33.51
  -4 -10   3 1043.38   24.20
   4  10  -2  188.17    6.62
  -4 -10   2  192.97    7.36
   4  10  -1  617.95   20.28
  -4 -10   1  579.05   20.50
   4  10   0  147.82    5.50
  -4 -10   0  147.39    6.01
   4  10   1  594.69   20.24
  -4 -10  -1  618.16   14.59
   4  10   2  190.26    5.27
  -4 -10  -2  178.83    6.47
   4  10   3 1062.12   24.71
  -4 -10  -3  969.15   33.18
   4  10   4   87.28    3.59
  -4 -10  -4   84.88    4.09
   4  10   5  561.96   18.34
  -4 -10  -5  541.00   18.05
   4  10   6  232.44    8.95
  -4 -10  -6  230.09    8.64
   4  10   7 1149.38   26.62
  -4 -10  -7 1144.73   36.14
   4  10   8   73.84    2.23
  -4 -10  -8   69.81    3.17
   4  10   9  358.07   12.06
  -4 -10  -9  362.17   13.05
   4  10  10  139.12    5.54
  -4 -10 -10  141.37    5.64
   4  10  11  328.90   12.75
  -4 -10 -11  331.67   10.93
  -4 -10 -12   97.43    3.91
   4  10  13   17.06    1.73
  -4 -10 -13   25.92    1.88
  -4 -10 -14  104.36    4.40
   4  10  15  170.64    6.98
  -4 -10 -15  152.61    5.81
  -4 -10 -16    3.82    1.04
  -4 -10 -17   20.06    1.95
   4  10  18   21.27    2.21
  -4 -10 -18   18.84    1.95
  -4 -10 -19  142.76    5.88
  -4 -10 -20  117.93    5.67
  -4 -10 -21   54.68    2.42
  -4 -10 -22    4.91    1.86
  -4 -10 -23   70.49    3.17
   4  11 -20   76.58    4.86
  -4 -11  20   74.44    2.98
   4  11 -19   48.16    3.36
  -4 -11  19   47.66    3.28
   4  11 -18   26.49    1.97
   4  11 -17   15.02    1.29
  -4 -11  17   13.84    1.89
   4  11 -16   66.64    2.50
  -4 -11  16   64.11    2.43
   4  11 -15  292.11    7.54
  -4 -11  15  294.03   10.13
   4  11 -14   28.17    1.47
  -4 -11  14   32.79    2.25
   4  11 -13   15.83    1.15
  -4 -11  13   20.66    1.74
   4  11 -12  124.43    3.76
  -4 -11  12  123.95    4.83
   4  11 -11  109.29    4.31
  -4 -11  11  125.22    5.02
   4  11 -10   90.72    3.68
  -4 -11  10  102.73    5.05
   4  11  -9  136.98    3.90
  -4 -11   9  133.28    5.42
   4  11  -8  234.99    9.30
  -4 -11   8  238.60    8.22
   4  11  -7   88.63    4.06
  -4 -11   7   94.99    3.87
   4  11  -6  439.63   10.78
  -4 -11   6  398.11   15.09
   4  11  -5   97.92    4.62
  -4 -11   5  103.66    3.26
   4  11  -4   81.86    2.53
  -4 -11   4   90.85    4.15
   4  11  -3  112.64    4.29
  -4 -11   3  116.29    5.45
   4  11  -2  255.65    8.69
  -4 -11   2  262.38    7.13
   4  11  -1  212.34    5.68
   4  11   0  152.61    4.42
  -4 -11   0  161.20    6.39
   4  11   1  202.33    7.18
  -4 -11  -1  203.76    7.59
   4  11   2  252.01    9.11
  -4 -11  -2  266.83    9.37
   4  11   3  119.06    4.74
  -4 -11  -3  120.33    4.69
   4  11   4   92.19    3.96
  -4 -11  -4   83.69    2.81
   4  11   5  104.44    2.78
  -4 -11  -5   96.46    4.75
   4  11   6  405.50   10.35
  -4 -11  -6  417.26   13.81
   4  11   7   93.24    3.76
  -4 -11  -7   96.97    4.00
   4  11   8  245.76    8.90
  -4 -11  -8  234.46    8.21
   4  11   9  134.03    4.09
  -4 -11  -9  128.65    5.21
   4  11  10   93.54    3.91
  -4 -11 -10   95.76    3.72
  -4 -11 -11  117.65    3.44
   4  11  12  124.81    5.18
  -4 -11 -12  135.82    5.72
  -4 -11 -13   18.35    1.77
   4  11  14   28.97    2.34
  -4 -11 -14   31.55    2.28
   4  11  15  292.88   10.50
  -4 -11 -15  306.32   10.27
   4  11  16   73.76    3.69
  -4 -11 -16   71.61    3.53
  -4 -11 -17   15.97    1.78
   4  11  18   30.48    2.86
  -4 -11 -18   27.57    1.99
  -4 -11 -19   55.33    3.02
   4  11  20  111.00    5.61
  -4 -11 -20   95.26    4.20
  -4 -11 -21    5.29    2.66
  -4 -11 -22    7.06    2.13
   4  12 -18  127.34    3.89
  -4 -12  18  120.94    3.85
   4  12 -17  124.66    4.85
   4  12 -16  208.78    7.72
   4  12 -15    2.52    1.13
   4  12 -14   93.99    4.14
  -4 -12  14  102.87    4.50
   4  12 -13  113.90    5.06
  -4 -12  13  107.94    3.39
   4  12 -12   60.81    3.17
  -4 -12  12   61.67    3.26
   4  12 -11   58.22    2.70
   4  12 -10  125.92    3.57
   4  12  -9   97.92    3.05
  -4 -12   9   99.38    4.41
   4  12  -8   98.35    4.02
  -4 -12   8   86.25    2.75
   4  12  -7    2.19    1.19
  -4 -12   7    4.54    0.90
   4  12  -6  202.04    5.44
  -4 -12   6  200.34    7.94
   4  12  -5   83.20    3.47
  -4 -12   5   94.41    4.31
   4  12  -4  160.91    6.53
  -4 -12   4  144.74    5.93
   4  12  -3   59.44    1.99
  -4 -12   3   56.41    2.00
   4  12  -2  208.80    8.01
  -4 -12   2  187.94    5.01
   4  12  -1   87.08    2.66
  -4 -12   1   91.98    3.68
   4  12   0  319.21    8.02
  -4 -12   0  314.42    8.35
   4  12   1   91.44    3.71
  -4 -12  -1   90.78    4.64
   4  12   2  198.00    5.05
  -4 -12  -2  199.03    7.30
   4  12   3   53.38    2.52
  -4 -12  -3   57.40    3.07
   4  12   4  152.17    4.30
  -4 -12  -4  166.53    4.45
   4  12   5   91.56    3.84
  -4 -12  -5   93.76    3.89
   4  12   6  204.21    7.54
  -4 -12  -6  207.51    7.89
   4  12   7    3.89    0.98
  -4 -12  -7    3.78    0.92
   4  12   8   83.91    2.71
  -4 -12  -8   98.03    3.11
   4  12   9   99.24    4.24
  -4 -12  -9  100.44    4.35
   4  12  10  157.41    6.50
  -4 -12 -10  132.77    3.63
   4  12  11   64.57    3.31
  -4 -12 -11   61.04    2.93
   4  12  12   64.87    3.81
  -4 -12 -12   65.37    3.19
  -4 -12 -13  116.51    4.52
  -4 -12 -14  107.11    4.46
  -4 -12 -15    1.32    1.35
  -4 -12 -16  237.81    8.55
   4  12  17  136.85    5.87
  -4 -12 -17  137.95    5.45
   4  12  18  136.66    7.00
  -4 -12 -18  156.41    5.92
  -4 -12 -19    5.21    1.80
  -4 -12 -20  169.85    5.07
   4  12  21   48.75    4.70
  -4 -12 -21   45.41    4.05
   4  13 -17   47.59    2.89
   4  13 -16   -0.90    1.33
   4  13 -15   10.49    2.01
  -4 -13  15   15.22    1.49
   4  13 -14   14.90    1.16
  -4 -13  14   13.89    1.36
   4  13 -13   51.88    2.10
  -4 -13  13   47.53    2.71
   4  13 -12  124.65    3.55
  -4 -13  12  119.47    3.46
   4  13 -11    1.32    1.48
  -4 -13  11    1.73    1.00
   4  13 -10   53.98    2.64
  -4 -13  10   55.26    3.24
   4  13  -9   30.80    2.26
  -4 -13   9   34.08    2.57
   4  13  -8   30.59    1.48
   4  13  -7  116.73    3.21
  -4 -13   7  123.26    5.27
   4  13  -6  162.05    6.14
  -4 -13   6  156.60    5.77
   4  13  -5   82.26    3.76
  -4 -13   5   77.31    2.50
   4  13  -4  235.70    6.00
  -4 -13   4  260.25    9.46
   4  13  -3  157.10    6.13
  -4 -13   3  163.36    6.76
   4  13  -2   21.93    1.79
  -4 -13   2   18.37    1.17
   4  13  -1   38.46    1.64
  -4 -13   1   35.57    1.44
   4  13   0  314.09   10.80
  -4 -13   0  321.87   11.69
   4  13   1   35.68    2.05
  -4 -13  -1   34.14    1.49
   4  13   2   19.23    1.13
  -4 -13  -2   18.67    1.63
   4  13   3  163.74    6.17
  -4 -13  -3  162.34    6.05
   4  13   4  263.14    6.59
  -4 -13  -4  254.65    8.59
   4  13   5   83.92    2.67
  -4 -13  -5   80.27    3.34
   4  13   6  160.63    6.02
  -4 -13  -6  163.42    5.90
   4  13   7  114.26    4.99
  -4 -13  -7  115.41    4.55
   4  13   8   42.28    2.44
  -4 -13  -8   34.76    2.08
   4  13   9   37.55    1.84
  -4 -13  -9   34.96    1.91
   4  13  10   61.08    2.37
  -4 -13 -10   53.63    2.67
   4  13  11    2.81    1.23
  -4 -13 -11    2.87    1.05
   4  13  12  120.13    5.01
  -4 -13 -12  129.28    5.07
   4  13  13   54.19    3.46
  -4 -13 -13   56.18    3.21
   4  13  14   16.49    2.35
  -4 -13 -14   14.65    1.65
   4  13  15   15.65    2.37
  -4 -13 -15   14.56    2.10
  -4 -13 -16    1.01    1.22
   4  13  17   57.36    3.61
  -4 -13 -17   55.80    2.95
   4  13  18   15.44    3.22
  -4 -13 -18   11.98    2.10
  -4 -13 -19   10.03    1.98
   4  13  20    2.82    3.83
  -4 -13 -20    2.94    2.94
  -4 -14  16   31.21    2.57
   4  14 -15   42.93    2.59
  -4 -14  15   37.50    2.64
   4  14 -14   40.87    2.70
   4  14 -13  276.39    9.58
  -4 -14  13  254.39    9.15
   4  14 -12   33.71    2.14
  -4 -14  12   37.53    3.07
   4  14 -11   50.21    2.73
  -4 -14  11   53.03    3.21
   4  14 -10   91.58    4.23
  -4 -14  10   96.14    3.25
   4  14  -9  296.68   10.11
  -4 -14   9  269.59    9.28
   4  14  -8   20.87    1.85
  -4 -14   8   29.00    2.37
   4  14  -7   45.20    2.53
  -4 -14   7   44.07    1.81
   4  14  -6  189.80    7.38
  -4 -14   6  196.55    5.19
   4  14  -5  174.88    6.45
  -4 -14   5  184.06    6.65
   4  14  -4    8.34    1.00
  -4 -14   4   12.63    1.42
   4  14  -3  257.84    6.63
  -4 -14   3  249.73    6.33
   4  14  -2   64.99    2.90
  -4 -14   2   62.92    2.36
   4  14  -1  539.45   17.44
  -4 -14   1  518.08   17.11
   4  14   0   14.59    1.05
  -4 -14   0   14.39    1.18
   4  14   1  529.72   12.85
  -4 -14  -1  498.92   11.79
   4  14   2   63.30    2.29
  -4 -14  -2   65.06    3.07
   4  14   3  241.75    9.03
  -4 -14  -3  263.55    7.29
   4  14   4   11.15    1.37
  -4 -14  -4    9.17    1.59
   4  14   5  182.60    6.92
  -4 -14  -5  175.06    6.65
   4  14   6  198.56    7.65
  -4 -14  -6  213.64    5.63
   4  14   7   50.72    2.85
  -4 -14  -7   49.64    2.01
   4  14   8   26.38    2.10
  -4 -14  -8   26.50    1.85
   4  14   9  274.54    9.51
  -4 -14  -9  292.59   10.34
   4  14  10  102.94    4.48
  -4 -14 -10   96.68    4.28
   4  14  11   52.17    2.17
  -4 -14 -11   49.79    2.79
   4  14  12   37.36    2.61
  -4 -14 -12   33.63    2.23
   4  14  13  281.95   10.81
  -4 -14 -13  289.76   11.34
   4  14  14   40.80    3.33
  -4 -14 -14   39.21    2.58
  -4 -14 -15   42.36    2.19
   4  14  16   33.36    2.26
  -4 -14 -16   34.26    3.45
   4  14  17  118.35    5.77
  -4 -14 -17  116.95    5.40
  -4 -14 -18   50.58    4.04
   4  15 -14   24.76    2.08
   4  15 -13    7.74    1.66
  -4 -15  13    8.73    1.89
   4  15 -12   65.62    2.40
  -4 -15  12   50.08    3.24
   4  15 -11   47.16    2.88
  -4 -15  11   51.09    2.21
   4  15 -10   16.03    1.86
  -4 -15  10   15.99    1.83
   4  15  -9   22.72    2.04
  -4 -15   9   26.47    1.61
   4  15  -8   24.99    1.90
  -4 -15   8   24.54    2.03
   4  15  -7    2.50    1.57
  -4 -15   7    1.82    1.30
   4  15  -6   32.31    2.32
  -4 -15   6   29.75    2.08
   4  15  -5   16.20    1.78
  -4 -15   5   17.35    1.69
   4  15  -4   17.71    1.61
  -4 -15   4   12.94    1.53
   4  15  -3   30.69    2.36
  -4 -15   3   28.58    1.57
   4  15  -2    4.13    1.14
  -4 -15   2    2.82    1.22
   4  15  -1   32.98    2.33
  -4 -15   1   33.17    2.19
   4  15   0  240.17    6.20
  -4 -15   0  226.20    7.83
   4  15   1   31.54    1.72
  -4 -15  -1   31.08    1.92
   4  15   2    4.65    1.18
  -4 -15  -2    4.94    1.23
   4  15   3   26.83    1.53
  -4 -15  -3   31.19    2.04
   4  15   4   14.64    1.43
  -4 -15  -4   16.18    1.27
   4  15   5   17.34    1.33
  -4 -15  -5   17.46    1.74
   4  15   6   35.89    1.92
  -4 -15  -6   34.89    1.79
   4  15   7    1.59    1.25
  -4 -15  -7    2.72    1.31
   4  15   8   26.45    2.65
  -4 -15  -8   22.82    2.27
   4  15   9   27.01    1.90
  -4 -15  -9   22.88    1.79
   4  15  10   19.34    2.12
  -4 -15 -10   16.45    1.78
   4  15  11   50.13    3.58
  -4 -15 -11   49.95    3.13
   4  15  12   59.03    3.66
  -4 -15 -12   62.19    3.44
   4  15  13    8.11    2.33
  -4 -15 -13    6.13    2.41
   4  15  14   31.34    3.43
  -4 -15 -14   29.11    2.96
   4  15  15   18.74    3.47
  -4 -15 -15   21.47    2.34
   4  15  16  146.22    6.15
  -4 -15 -16  132.91    5.37
   4  15  17   28.47    4.66
  -4 -15 -17   18.56    2.81
   4  16 -11   13.28    1.86
  -4 -16  11   14.88    1.93
   4  16 -10  213.33    8.23
  -4 -16  10  215.21    7.84
   4  16  -9   94.63    4.43
  -4 -16   9   85.49    3.01
   4  16  -8   86.90    3.80
  -4 -16   8   80.94    3.63
   4  16  -7   48.62    2.76
  -4 -16   7   50.67    3.29
   4  16  -6  172.79    6.58
  -4 -16   6  177.17    6.86
   4  16  -5   33.59    2.56
  -4 -16   5   36.26    2.86
   4  16  -4    6.02    1.19
  -4 -16   4    3.12    1.93
   4  16  -3  126.32    3.75
  -4 -16   3  120.15    5.06
   4  16  -2  284.84    7.38
   4  16  -1   88.66    4.09
   4  16   0    3.98    1.13
  -4 -16   0    4.64    1.33
   4  16   1   87.76    4.12
  -4 -16  -1   89.74    3.88
   4  16   2  274.58    7.14
  -4 -16  -2  270.13   10.20
   4  16   3  130.23    5.48
  -4 -16  -3  118.67    4.65
   4  16   4    5.70    1.47
  -4 -16  -4    4.66    1.75
   4  16   5   35.35    1.91
  -4 -16  -5   32.84    2.79
   4  16   6  185.46    5.24
  -4 -16  -6  177.06    4.83
   4  16   7   53.58    3.16
  -4 -16  -7   49.76    2.86
   4  16   8   84.29    4.08
  -4 -16  -8   91.66    4.56
   4  16   9   99.74    3.81
  -4 -16  -9   91.16    4.31
   4  16  10  236.20    8.76
  -4 -16 -10  231.34    8.82
   4  16  11   19.57    3.31
  -4 -16 -11   15.76    2.40
   4  16  12   82.27    4.69
  -4 -16 -12   78.15    3.18
   4  16  13    0.83    2.19
  -4 -16 -13    2.30    2.98
   4  16  14  133.02    6.13
  -4 -16 -14  110.53    5.20
   4  16  15   19.97    3.18
  -4 -16 -15   25.25    2.91
   4  17  -9    6.01    2.47
  -4 -17   9    7.99    2.65
   4  17  -8   26.75    1.90
  -4 -17   8   24.64    3.07
   4  17  -7   67.80    2.64
   4  17  -6   12.47    2.43
  -4 -17   6   10.19    1.85
   4  17  -5   24.30    2.68
  -4 -17   5   23.40    1.93
   4  17  -4    3.64    2.18
  -4 -17   4    2.05    1.67
   4  17  -3    7.84    1.59
  -4 -17   3   10.38    2.18
   4  17  -2   23.10    2.00
  -4 -17   2   19.21    2.45
   4  17  -1   14.96    1.68
  -4 -17   1   18.51    2.72
   4  17   0    5.18    1.64
  -4 -17   0    3.75    1.73
   4  17   1   17.20    2.03
  -4 -17  -1   17.42    1.94
   4  17   2   22.41    2.73
  -4 -17  -2   21.56    2.63
   4  17   3   11.11    1.82
  -4 -17  -3   10.07    2.26
   4  17   4    3.21    2.35
  -4 -17  -4    4.72    1.39
   4  17   5   23.00    2.79
  -4 -17  -5   21.33    2.11
   4  17   6   11.60    1.95
   4  17   7   76.59    4.00
  -4 -17  -7   64.57    3.60
   4  17   8   25.38    1.96
  -4 -17  -8   25.19    2.96
   4  17   9    4.87    3.07
  -4 -17  -9    7.55    1.61
   4  17  10   15.79    2.26
  -4 -17 -10   14.71    2.11
   4  17  11    4.05    2.43
  -4 -17 -11    0.80    2.89
   4  17  12   37.24    4.35
  -4 -17 -12   42.48    3.31
   4  17  13   22.28    2.47
  -4 -17 -13   26.87    3.59
  -4 -18   6   14.95    2.85
   4  18  -5   93.77    3.23
  -4 -18   5   98.22    5.00
   4  18  -4   20.22    2.29
  -4 -18   4   23.56    1.82
   4  18  -3   36.46    3.09
  -4 -18   3   28.32    1.86
   4  18  -2    4.81    2.61
  -4 -18   2    4.49    2.43
   4  18  -1   63.53    2.62
  -4 -18   1   64.46    3.21
   4  18   0    6.42    1.83
  -4 -18   0    7.15    1.65
   4  18   1   72.14    3.42
  -4 -18  -1   67.94    4.30
   4  18   2    0.45    1.87
  -4 -18  -2    0.43    1.39
   4  18   3   31.91    2.63
  -4 -18  -3   35.99    2.99
   4  18   4   25.75    2.31
  -4 -18  -4   23.19    3.47
   4  18   5  103.63    4.64
  -4 -18  -5   99.07    4.45
   4  18   6   15.77    2.02
  -4 -18  -6   14.71    3.20
   4  18   7   65.52    3.71
  -4 -18  -7   55.00    3.29
   4  18   8   29.53    2.40
  -4 -18  -8   31.10    2.74
   4  18   9   70.14    3.81
  -4 -18  -9   70.72    4.82
   4  18  10    2.45    3.78
  -4 -18 -10    2.68    2.51
   4  18  11   36.79    5.45
  -4 -18 -11   29.83    3.71
  -4 -19   0   18.91    3.20
   4  19   1    5.46    1.56
  -4 -19  -1    6.06    2.15
   4  19   2    1.50    2.84
  -4 -19  -2    5.07    2.36
   4  19   3   13.08    1.88
  -4 -19  -3   18.34    2.41
   4  19   4   17.55    4.00
  -4 -19  -4   11.22    3.35
   4  19   5    7.17    3.17
  -4 -19  -5    9.21    2.17
   4  19   6   15.51    2.82
  -4 -19  -6   12.18    2.68
   4  19   7   -1.34    2.85
  -4 -19  -7   -1.37    2.44
  -4 -19  -8   10.10    1.80
   5 -17  -4   68.31    4.38
  -5  17   3   83.66    4.14
   5 -17  -2   23.63    2.37
  -5  17   2   22.31    1.80
   5 -17  -1   58.97    2.91
  -5  17   1   51.66    3.32
   5 -17   0   47.73    2.23
  -5  17   0   43.49    2.83
   5 -17   1   58.92    2.56
  -5  17  -1   54.18    3.10
   5 -17   2   25.19    2.19
  -5  17  -2   29.79    2.26
   5 -17   3  110.47    4.80
  -5  17  -3  105.33    3.50
   5 -17   4   84.09    3.71
  -5  17  -4   93.05    4.12
   5 -17   5  145.76    5.63
  -5  17  -5  159.99    6.31
   5 -16  -9   24.66    2.10
  -5  16   9   16.70    2.23
   5 -16  -8    6.14    1.42
  -5  16   8    6.63    2.65
   5 -16  -7    3.18    1.55
  -5  16   7    0.33    2.44
   5 -16  -6   17.27    2.71
  -5  16   6   21.89    2.23
   5 -16  -4   27.46    1.96
  -5  16   4   27.76    2.13
   5 -16  -3    0.54    1.19
  -5  16   3    2.35    1.49
   5 -16  -2   23.30    1.89
  -5  16   2   22.17    1.86
   5 -16  -1    5.83    1.64
  -5  16   1    5.45    1.42
   5 -16   0    0.55    1.14
  -5  16   0    0.68    1.79
   5 -16   1    5.89    1.32
  -5  16  -1    6.59    1.87
   5 -16   2   25.10    1.63
  -5  16  -2   22.32    2.34
   5 -16   3    2.30    1.23
  -5  16  -3    1.39    1.81
   5 -16   4   35.53    2.66
  -5  16  -4   36.25    2.00
   5 -16   5   32.45    2.21
  -5  16  -5   29.41    1.63
   5 -16   6   25.87    2.14
  -5  16  -6   23.14    2.50
   5 -16   7    3.28    1.54
  -5  16  -7    3.85    1.44
   5 -16   8    9.09    1.71
  -5  16  -8    8.40    1.48
   5 -16   9   21.00    2.69
  -5  16  -9   26.93    1.82
   5 -16  10  122.91    3.93
  -5  16 -10  120.24    3.79
   5 -15 -12  176.03    6.93
  -5  15  12  170.29    7.11
   5 -15 -11   52.25    2.44
  -5  15  11   56.94    3.67
   5 -15 -10   12.49    2.09
  -5  15  10   10.59    1.51
   5 -15  -9    2.84    1.53
  -5  15   9    2.32    1.53
   5 -15  -8  151.32    4.37
  -5  15   8    2.01    2.17
   5 -15  -7   44.37    2.76
  -5  15   7   44.25    2.80
  -5  15   5   18.49    2.12
   5 -15  -4  248.58    8.68
  -5  15   4  247.83    9.07
   5 -15  -3   13.29    1.53
  -5  15   3   18.13    1.59
   5 -15  -2    4.98    1.23
  -5  15   2    6.05    1.29
   5 -15  -1   18.60    1.64
  -5  15   1   14.25    1.41
   5 -15   0  159.16    4.72
  -5  15   0  172.72    4.91
   5 -15   1   14.87    1.54
  -5  15  -1   15.63    1.97
   5 -15   2    4.80    1.18
  -5  15  -2    4.88    1.53
   5 -15   3   18.07    1.99
  -5  15  -3   15.87    1.50
   5 -15   4  261.41    6.63
  -5  15  -4  264.06    6.71
   5 -15   5   22.84    1.72
  -5  15  -5   24.78    1.57
   5 -15   6    2.78    1.20
  -5  15  -6    1.63    0.94
   5 -15   7   50.24    2.99
  -5  15  -7   50.12    2.10
   5 -15   8  191.15    5.28
  -5  15  -8  174.81    6.92
   5 -15   9    1.34    1.31
  -5  15  -9    2.29    1.33
   5 -15  10    9.31    2.82
  -5  15 -10   12.94    1.60
   5 -15  11   65.18    3.19
  -5  15 -11   68.92    3.75
   5 -15  12  222.53    8.42
  -5  15 -12  215.34    5.44
   5 -15  13    9.54    1.92
  -5  15 -13    9.59    1.71
   5 -14 -14   96.80    4.61
  -5  14  14  100.97    3.49
   5 -14 -13   24.31    1.94
  -5  14  13   23.43    2.04
   5 -14 -12    0.70    1.31
  -5  14  12    0.78    1.57
   5 -14 -11   52.35    2.77
  -5  14  11   48.05    2.93
   5 -14 -10   32.66    1.79
  -5  14  10   34.64    2.88
   5 -14  -9   46.35    2.52
  -5  14   9   50.55    2.85
   5 -14  -8   24.72    1.55
  -5  14   8    3.15    2.03
   5 -14  -6   44.31    2.38
  -5  14   6   50.05    2.96
   5 -14  -5   91.18    4.16
  -5  14   5   96.21    3.13
   5 -14  -4   37.94    2.45
  -5  14   4   36.26    1.74
   5 -14  -3  136.74    3.97
  -5  14   3  150.51    4.72
   5 -14  -2  111.67    4.58
  -5  14   2  119.09    4.72
   5 -14  -1   86.68    3.51
  -5  14   1   81.91    3.60
   5 -14   0   61.51    2.37
  -5  14   0   62.95    2.40
   5 -14   1   77.27    2.62
  -5  14  -1   94.46    4.55
   5 -14   2  110.60    4.48
  -5  14  -2  114.15    3.68
   5 -14   3  152.62    5.81
  -5  14  -3  143.62    5.44
   5 -14   4   38.46    2.56
  -5  14  -4   37.39    1.69
   5 -14   5  108.18    4.54
  -5  14  -5   99.95    3.98
   5 -14   6   56.09    2.64
  -5  14  -6   50.77    2.92
   5 -14   7   42.39    2.05
  -5  14  -7   53.31    2.14
   5 -14   8   25.93    1.86
  -5  14  -8   31.07    2.00
   5 -14   9   53.32    2.72
  -5  14  -9   51.34    2.05
   5 -14  10   36.11    2.30
  -5  14 -10   39.49    2.17
   5 -14  11   56.14    3.14
  -5  14 -11   60.87    3.43
   5 -14  12    0.98    1.44
  -5  14 -12    2.34    1.26
   5 -14  13   27.64    2.38
  -5  14 -13   26.78    2.16
   5 -14  14  111.43    5.19
  -5  14 -14  108.58    5.31
  -5  14 -15   38.90    1.95
   5 -14  16    3.43    1.96
  -5  14 -16    2.51    1.33
   5 -13 -16    1.50    1.57
  -5  13  16    5.01    1.76
   5 -13 -15  239.71    8.57
  -5  13  15  259.18   10.30
   5 -13 -14   56.29    2.38
  -5  13  14   56.80    3.34
   5 -13 -13   16.06    1.73
  -5  13  13   18.62    1.93
   5 -13 -12   71.98    3.49
  -5  13  12   81.80    3.74
   5 -13 -11  276.74    9.98
  -5  13  11  289.82    7.27
   5 -13 -10   83.21    3.71
  -5  13  10   75.69    2.66
   5 -13  -9    5.27    1.20
  -5  13   9    1.58    1.31
   5 -13  -7  232.73    8.26
  -5  13   7  233.87    8.29
   5 -13  -6   70.18    3.16
  -5  13   6   74.34    3.84
   5 -13  -5   86.70    3.73
  -5  13   5   76.06    3.93
   5 -13  -4    5.63    1.08
  -5  13   4    6.65    1.15
   5 -13  -3  278.61    9.55
  -5  13   3  259.72    9.72
   5 -13  -2  194.96    7.15
  -5  13   2  213.21    6.01
   5 -13  -1  145.15    5.93
  -5  13   1  145.08    6.85
   5 -13   0  122.14    4.70
  -5  13   0  132.94    5.19
   5 -13   1  142.52    4.20
  -5  13  -1  150.97    6.14
   5 -13   2  224.50    8.83
  -5  13  -2  203.88    5.55
   5 -13   3  278.15    9.36
  -5  13  -3  276.22    9.89
   5 -13   4    7.86    1.18
  -5  13  -4    5.20    1.05
   5 -13   5   85.13    3.81
  -5  13  -5   84.32    3.54
   5 -13   6   77.58    3.49
  -5  13  -6   74.76    3.43
   5 -13   7  239.86    8.83
  -5  13  -7  262.28    6.75
   5 -13   8    3.95    1.46
  -5  13  -8    3.97    0.90
   5 -13   9    3.74    1.23
  -5  13  -9    3.83    1.12
   5 -13  10   82.58    3.77
  -5  13 -10   89.24    4.15
   5 -13  11  314.15   10.67
  -5  13 -11  314.08   12.01
   5 -13  12   76.17    3.51
  -5  13 -12   89.11    3.65
   5 -13  13   21.62    1.99
  -5  13 -13   18.41    1.67
   5 -13  14   67.44    2.70
  -5  13 -14   65.64    3.19
   5 -13  15  281.63    7.38
  -5  13 -15  284.94    9.75
   5 -13  16    4.98    2.81
  -5  13 -16    2.79    1.11
   5 -13  17    6.83    1.92
  -5  13 -17    3.14    1.41
   5 -13  18    9.42    2.66
  -5  13 -18    5.76    1.49
   5 -12 -18   28.58    2.64
  -5  12  18   20.30    1.77
   5 -12 -17   19.69    1.82
   5 -12 -16   21.52    1.57
  -5  12  16   20.38    2.69
   5 -12 -15   23.99    1.93
  -5  12  15   22.49    2.26
   5 -12 -14  144.16    4.32
  -5  12  14  152.61    4.42
   5 -12 -13   88.09    3.67
  -5  12  13   85.10    3.84
   5 -12 -12   13.64    1.21
  -5  12  12   11.50    1.95
   5 -12 -11  144.39    6.12
  -5  12  11  157.36    5.94
   5 -12 -10   80.77    2.92
   5 -12  -9   33.83    2.20
  -5  12   9   35.06    2.54
   5 -12  -8   70.10    2.58
  -5  12   8   73.55    3.72
   5 -12  -7  199.50    7.12
  -5  12   7  199.16    8.85
   5 -12  -6    3.58    1.24
  -5  12   6    1.22    0.83
   5 -12  -5  229.13    6.11
  -5  12   5  262.14    9.36
   5 -12  -4   62.63    3.15
  -5  12   4   63.04    2.96
   5 -12  -3   79.21    3.45
  -5  12   3   83.84    3.76
   5 -12  -2   89.23    3.02
  -5  12   2   96.93    3.90
   5 -12  -1  377.47   13.24
  -5  12   1  373.88    8.88
   5 -12   0    2.45    0.78
  -5  12   0    2.14    1.23
   5 -12   1  377.80   14.07
  -5  12  -1  384.97   12.84
   5 -12   2   86.53    3.11
  -5  12  -2  102.44    4.47
   5 -12   3   86.20    3.63
  -5  12  -3   82.69    3.93
   5 -12   4   65.63    3.09
  -5  12  -4   64.18    2.84
   5 -12   5  248.98    6.80
  -5  12  -5  242.54    8.77
   5 -12   6    1.35    0.76
  -5  12  -6    4.11    1.33
   5 -12   7  201.41    7.32
  -5  12  -7  217.03    9.04
   5 -12   8   78.95    2.84
  -5  12  -8   77.93    3.42
   5 -12   9   39.77    1.74
  -5  12  -9   36.78    1.60
   5 -12  10   90.59    4.07
  -5  12 -10   94.42    2.90
   5 -12  11  176.68    6.27
  -5  12 -11  161.02    4.59
   5 -12  12   15.56    1.45
  -5  12 -12   17.31    1.46
   5 -12  13   95.85    3.15
  -5  12 -13   95.52    3.81
   5 -12  14  166.86    4.75
  -5  12 -14  164.08    6.57
   5 -12  15   24.12    2.09
  -5  12 -15   24.21    2.14
   5 -12  16   24.60    1.68
  -5  12 -16   23.52    2.24
   5 -12  17   18.38    1.90
  -5  12 -17   22.06    2.09
   5 -12  18   24.62    2.75
  -5  12 -18   34.47    1.91
  -5  12 -19    1.87    1.65
   5 -12  20   10.10    1.97
  -5  12 -20   10.41    1.39
   5 -11 -19    7.88    2.30
  -5  11  19    9.78    1.79
   5 -11 -18  135.77    3.77
   5 -11 -17  170.98    4.76
  -5  11  17  173.23    4.78
   5 -11 -16   78.18    2.75
  -5  11  16   80.45    4.42
   5 -11 -15   22.82    1.79
  -5  11  15   26.36    2.14
   5 -11 -14   17.77    1.55
  -5  11  14   16.94    1.77
   5 -11 -13  237.19    8.67
  -5  11  13  241.58    9.06
   5 -11 -12  167.67    6.45
  -5  11  12  171.52    7.62
   5 -11 -11   11.80    1.64
   5 -11 -10   13.05    1.12
  -5  11  10   12.92    1.89
   5 -11  -9  222.25    8.27
  -5  11   9  218.42    8.35
   5 -11  -8  543.25   18.83
  -5  11   8  517.94   12.60
   5 -11  -7   37.03    1.63
  -5  11   7   40.11    2.68
   5 -11  -6   42.38    2.21
  -5  11   6   46.72    2.03
   5 -11  -5  125.31    5.37
  -5  11   5  123.87    3.50
   5 -11  -4  639.99   22.15
  -5  11   4  632.83   21.44
   5 -11  -3   90.63    3.06
  -5  11   3   91.54    2.82
   5 -11  -2   42.08    1.81
  -5  11   2   46.63    2.52
   5 -11  -1  285.49   10.21
  -5  11   1  292.95   10.02
   5 -11   0  484.98   16.47
  -5  11   0  502.72   17.03
   5 -11   1  278.28    7.81
  -5  11  -1  288.95   11.13
   5 -11   2   43.11    2.29
  -5  11  -2   38.53    2.12
   5 -11   3   88.13    3.99
  -5  11  -3   92.42    2.96
   5 -11   4  671.12   22.16
  -5  11  -4  649.94   20.91
   5 -11   5  136.84    5.39
  -5  11  -5  132.25    3.96
   5 -11   6   51.77    2.51
  -5  11  -6   48.02    2.76
   5 -11   7   42.96    2.39
  -5  11  -7   39.08    2.21
   5 -11   8  574.92   19.78
  -5  11  -8  588.57   14.57
   5 -11   9  236.58    8.47
  -5  11  -9  217.08    7.59
   5 -11  10   15.51    1.43
  -5  11 -10   16.47    1.09
   5 -11  11   15.43    1.20
  -5  11 -11   13.65    1.48
   5 -11  12  178.82    6.60
  -5  11 -12  190.86    5.03
   5 -11  13  257.12    6.62
  -5  11 -13  267.44    9.37
   5 -11  14   19.93    2.05
  -5  11 -14   21.58    1.52
  -5  11 -15   23.08    1.65
   5 -11  16   84.82    4.22
  -5  11 -16   86.14    3.58
   5 -11  17  202.22    7.57
  -5  11 -17  193.97    6.97
   5 -11  18  154.49    4.67
  -5  11 -18  144.98    6.40
  -5  11 -19   10.85    1.40
  -5  11 -20   25.08    2.09
   5 -11  21   67.67    3.61
  -5  11 -21   66.54    3.25
   5 -10 -20   55.70    2.41
  -5  10  20   52.46    3.92
   5 -10 -19   56.38    3.04
  -5  10  19   53.76    3.11
   5 -10 -18   52.06    3.07
  -5  10  18   58.56    2.52
   5 -10 -17   39.71    1.79
  -5  10  17   45.70    3.03
   5 -10 -16  161.60    6.86
  -5  10  16  157.18    4.51
   5 -10 -15   11.49    1.77
   5 -10 -14   61.62    2.93
  -5  10  14   58.96    3.02
   5 -10 -13  232.16    8.09
  -5  10  13  258.80   10.55
   5 -10 -12  104.64    4.30
   5 -10 -11    7.65    0.97
  -5  10  11    3.56    1.57
   5 -10  -9  143.92    6.18
  -5  10   9  139.38    6.08
   5 -10  -8  143.22    6.31
  -5  10   8  153.20    6.41
   5 -10  -7   61.97    2.32
  -5  10   7   64.25    3.32
   5 -10  -6   13.13    1.07
  -5  10   6   15.80    1.35
   5 -10  -5  204.99    8.26
  -5  10   5  191.86    7.73
   5 -10  -4  188.76    6.96
  -5  10   4  177.64    7.12
   5 -10  -3  299.25   11.05
  -5  10   3  294.78    7.77
   5 -10  -2   54.27    2.48
  -5  10   2   48.99    2.29
   5 -10  -1  132.07    5.19
  -5  10   1  141.49    5.27
   5 -10   0  103.23    4.64
  -5  10   0  101.47    3.12
   5 -10   1  143.37    5.87
  -5  10  -1  136.05    5.12
   5 -10   2   50.07    2.20
  -5  10  -2   51.99    2.65
   5 -10   3  294.08    7.66
  -5  10  -3  302.13    7.86
   5 -10   4  185.77    7.04
  -5  10  -4  186.59    6.82
   5 -10   5  204.97    8.27
  -5  10  -5  215.62    5.76
   5 -10   6   16.76    1.24
  -5  10  -6   12.24    1.07
   5 -10   7   62.08    2.28
  -5  10  -7   68.00    3.84
   5 -10   8  171.19    6.52
  -5  10  -8  164.95    5.81
   5 -10   9  157.70    6.27
  -5  10  -9  153.48    5.74
   5 -10  10  232.84    8.74
  -5  10 -10  227.50    5.89
   5 -10  11    7.88    1.42
  -5  10 -11    6.17    1.26
   5 -10  12  118.93    3.49
  -5  10 -12  115.76    4.59
   5 -10  13  269.69   10.05
  -5  10 -13  244.82    6.21
   5 -10  14   67.00    3.23
  -5  10 -14   68.21    3.28
   5 -10  15   11.38    1.21
  -5  10 -15   15.18    1.32
   5 -10  16  166.32    4.58
  -5  10 -16  166.62    5.93
   5 -10  17   47.75    2.69
  -5  10 -17   40.86    2.24
   5 -10  18   62.37    3.15
  -5  10 -18   57.02    2.89
  -5  10 -19   64.96    3.31
   5 -10  20   71.47    4.02
  -5  10 -20   64.35    3.17
   5 -10  21   64.85    3.08
  -5  10 -21   69.30    2.91
  -5  10 -22   92.20    3.13
  -5  10 -23   35.73    2.61
   5  -9 -21   56.18    3.18
   5  -9 -20   37.63    2.57
  -5   9  20   37.84    2.60
   5  -9 -19   49.64    2.71
  -5   9  19   53.09    3.06
   5  -9 -18  147.77    4.18
  -5   9  18  153.78    4.68
   5  -9 -17   92.26    4.11
   5  -9 -16   15.46    1.66
  -5   9  16   18.15    1.68
   5  -9 -15   68.82    2.45
  -5   9  15   60.61    2.43
   5  -9 -14  166.06    4.52
  -5   9  14  182.98    7.69
   5  -9 -13  160.51    4.60
  -5   9  13   74.98    4.05
   5  -9 -12   50.17    2.72
  -5   9  10  477.94   16.90
   5  -9  -9  300.95   10.64
  -5   9   9  335.85   13.31
   5  -9  -8  173.20    6.29
  -5   9   8  191.45    8.57
   5  -9  -7  209.96    8.79
  -5   9   7  223.07    9.38
   5  -9  -6  743.53   24.17
  -5   9   6  749.62   27.21
   5  -9  -5  581.40   21.12
  -5   9   5  572.12   20.15
   5  -9  -4  379.56   14.40
  -5   9   4  378.20    9.68
   5  -9  -3  300.34   12.01
  -5   9   3  294.22   10.86
   5  -9  -2  877.51   21.35
  -5   9   2  878.26   30.68
   5  -9  -1  329.23    8.57
  -5   9   1  305.15    8.10
   5  -9   0  742.55   24.97
  -5   9   0  713.79   23.25
   5  -9   1  328.60   12.03
  -5   9  -1  327.39    8.58
   5  -9   2  926.88   31.29
  -5   9  -2  881.38   29.58
   5  -9   3  306.19   11.73
  -5   9  -3  300.63   10.40
   5  -9   4  393.89   14.68
  -5   9  -4  370.93   12.11
   5  -9   5  593.58   21.03
  -5   9  -5  565.84   20.32
   5  -9   6  800.42   19.45
  -5   9  -6  777.26   18.49
   5  -9   7  223.02    8.15
  -5   9  -7  228.87    5.87
   5  -9   8  191.21    5.13
  -5   9  -8  184.61    5.07
   5  -9   9  346.94   11.48
  -5   9  -9  336.53   12.51
   5  -9  10  481.11   16.34
  -5   9 -10  479.92   16.65
   5  -9  11  147.20    6.49
  -5   9 -11  155.21    6.26
   5  -9  12   52.07    2.08
  -5   9 -12   58.75    2.92
   5  -9  13  182.15    7.04
  -5   9 -13  174.85    6.78
   5  -9  14  191.09    5.44
  -5   9 -14  183.23    6.95
  -5   9 -15   72.12    2.52
   5  -9  16   20.94    2.08
  -5   9 -16   17.22    1.69
   5  -9  17   82.58    4.31
  -5   9 -17   86.94    4.03
   5  -9  18  157.74    4.61
  -5   9 -18  158.99    6.11
   5  -9  19   52.73    3.50
  -5   9 -19   47.85    2.65
   5  -9  20   33.38    3.19
  -5   9 -20   43.50    2.95
  -5   9 -21   64.74    2.57
   5  -9  22    4.94    3.45
  -5   9 -22    6.21    1.53
   5  -9  23   10.45    2.84
  -5   9 -23    5.40    2.45
   5  -9  24   24.12    2.57
  -5   9 -24   13.02    1.65
   5  -8 -22   16.96    1.63
   5  -8 -21   11.34    1.67
   5  -8 -20  344.75   12.39
  -5   8  20  362.54   12.31
   5  -8 -19   16.40    2.22
  -5   8  19   14.44    1.39
   5  -8 -18   46.63    1.91
  -5   8  18   52.51    3.14
   5  -8 -17   19.20    1.73
   5  -8 -16  276.83    9.73
  -5   8  16  293.25   11.64
   5  -8 -15   24.71    1.52
  -5   8  15   24.65    1.63
   5  -8 -14   63.88    3.07
  -5   8  14   63.69    3.25
   5  -8 -13   39.35    1.82
  -5   8  13   -1.04    1.31
   5  -8 -11  107.21    4.99
  -5   8  11  111.71    4.69
  -5   8  10   89.05    4.45
   5  -8  -9   24.85    1.72
  -5   8   9   27.47    1.80
   5  -8  -8  570.64   18.61
  -5   8   8  560.87   20.00
   5  -8  -7  121.22    4.63
  -5   8   7  125.34    5.47
   5  -8  -6   27.03    1.80
  -5   8   6   24.15    1.72
   5  -8  -5   53.34    1.98
  -5   8   5   56.45    2.56
   5  -8  -4  497.42   17.56
  -5   8   4  455.04   16.19
   5  -8  -3  254.88    9.27
  -5   8   3  258.63    9.63
   5  -8  -2   61.86    2.10
  -5   8   2   66.75    2.73
   5  -8  -1   40.01    2.47
  -5   8   1   41.80    1.52
   5  -8   0  390.03   13.57
  -5   8   0  395.94    9.40
   5  -8   1   41.24    1.86
  -5   8  -1   43.18    2.15
   5  -8   2   67.01    2.74
  -5   8  -2   59.03    2.87
   5  -8   3  258.49    6.84
  -5   8  -3  264.43    7.06
   5  -8   4  476.15   12.08
  -5   8  -4  497.95   16.61
   5  -8   5   53.84    1.81
  -5   8  -5   59.78    2.67
   5  -8   6   25.61    1.14
  -5   8  -6   28.01    1.56
   5  -8   7  118.51    3.64
  -5   8  -7  138.26    3.98
   5  -8   8  662.37   22.35
  -5   8  -8  634.13   20.74
   5  -8   9   27.09    1.23
  -5   8  -9   24.92    1.50
   5  -8  10   90.34    3.67
  -5   8 -10   95.63    4.27
   5  -8  11  109.47    4.38
  -5   8 -11  108.22    4.10
   5  -8  12  522.06   19.47
  -5   8 -12  494.84   18.21
   5  -8  13   42.25    2.89
  -5   8 -13   43.93    1.65
  -5   8 -14   73.11    3.37
  -5   8 -15   24.93    1.27
   5  -8  16  310.36    8.05
  -5   8 -16  291.84   10.23
   5  -8  17   25.58    1.67
  -5   8 -17   26.73    1.70
  -5   8 -18   46.22    2.30
  -5   8 -19   15.55    1.79
   5  -8  20  370.78    9.24
  -5   8 -20  382.77   12.72
   5  -8  21   12.87    2.47
  -5   8 -21   13.23    1.92
  -5   8 -22   16.69    1.60
  -5   8 -23   13.38    1.84
   5  -8  24  151.57    6.58
  -5   8 -24  145.11    5.43
  -5   8 -25    8.14    1.73
   5  -7 -23   32.12    2.38
   5  -7 -22   89.77    3.06
  -5   7  22  103.54    5.23
   5  -7 -21   51.09    3.42
  -5   7  21   52.02    3.51
   5  -7 -20    4.15    1.64
  -5   7  20    9.69    2.46
   5  -7 -19    3.90    1.72
  -5   7  19    5.82    1.19
   5  -7 -18  119.24    4.88
  -5   7  18  112.19    4.75
   5  -7 -17  167.52    4.49
  -5   7  17  174.11    6.84
   5  -7 -16   21.43    2.00
  -5   7  16   19.61    2.21
   5  -7 -15    5.13    1.15
  -5   7  15    5.91    1.18
   5  -7 -14  540.61   14.01
  -5   7  14    0.88    1.24
  -5   7  13  263.52   10.62
  -5   7  12   72.35    3.59
   5  -7 -11  103.74    4.46
  -5   7  11   96.98    5.13
   5  -7 -10  821.22   26.06
  -5   7  10  855.52   31.90
   5  -7  -9  478.77   17.21
  -5   7   9  504.62   12.93
   5  -7  -8  254.21   10.00
  -5   7   8  254.24    6.33
   5  -7  -7   52.79    2.70
  -5   7   7   48.20    1.67
   5  -7  -6 1603.85   51.13
  -5   7   6 1604.35   51.01
   5  -7  -5  517.85   13.32
  -5   7   5  497.05   17.96
   5  -7  -4   94.12    4.23
  -5   7   4   93.24    4.41
   5  -7  -3  190.37    7.06
  -5   7   3  192.00    7.40
   5  -7  -2 2777.37   91.47
  -5   7   2 2552.32   57.66
   5  -7  -1  304.13    7.66
  -5   7   1  304.77    7.57
   5  -7   0  460.67   16.44
  -5   7   0  479.85   11.81
   5  -7   1  298.85   10.45
  -5   7  -1  309.24   10.24
   5  -7   2 2515.98   57.56
  -5   7  -2 2575.04   57.82
   5  -7   3  197.84    6.95
  -5   7  -3  179.99    6.65
   5  -7   4   86.08    3.31
  -5   7  -4   91.10    3.58
   5  -7   5  507.54   11.94
  -5   7  -5  519.07   13.00
   5  -7   6 1766.83   40.64
  -5   7  -6 1721.20   55.54
   5  -7   7   53.51    2.37
  -5   7  -7   56.55    2.59
   5  -7   8  275.71    7.22
  -5   7  -8  284.14    7.09
   5  -7   9  524.33   12.49
  -5   7  -9  515.18   12.36
   5  -7  10  856.49   28.95
  -5   7 -10  888.31   29.47
   5  -7  11  112.20    4.79
  -5   7 -11  107.02    4.18
   5  -7  12   78.19    3.64
  -5   7 -12   70.38    3.03
   5  -7  13  273.77    9.25
  -5   7 -13  285.88    6.84
   5  -7  14  576.38   13.65
  -5   7 -14  597.44   14.10
   5  -7  15    4.97    1.32
  -5   7 -15    6.37    1.20
  -5   7 -16   23.05    1.53
  -5   7 -17  187.29    4.81
   5  -7  18  116.86    4.97
  -5   7 -18  129.67    5.39
   5  -7  19    5.97    1.43
  -5   7 -19    4.98    1.36
   5  -7  20    6.53    1.99
  -5   7 -20    5.25    1.09
   5  -7  21   49.32    3.65
  -5   7 -21   66.20    2.54
   5  -7  22  112.40    6.23
  -5   7 -22  103.69    5.61
   5  -7  23   32.67    3.63
  -5   7 -23   31.10    2.81
  -5   7 -24   19.00    2.05
   5  -7  25   43.70    4.08
  -5   7 -25   55.19    2.43
   5  -7  26   16.67    5.07
  -5   7 -26   13.01    2.21
   5  -6 -23   28.84    1.75
  -5   6  23   25.90    2.72
   5  -6 -22   63.84    3.11
  -5   6  22   64.05    3.67
   5  -6 -21   30.41    1.70
  -5   6  21   37.49    2.81
   5  -6 -20   44.27    2.10
  -5   6  20   43.07    2.12
   5  -6 -19   60.38    2.35
  -5   6  19   61.80    3.52
   5  -6 -18   82.31    2.82
  -5   6  18   86.59    3.86
   5  -6 -17   96.90    4.07
   5  -6 -16  269.25    7.12
  -5   6  16  273.41    8.17
   5  -6 -15   43.97    2.27
   5  -6 -14  120.89    5.10
  -5   6  14  113.86    5.23
   5  -6 -13  172.81    6.87
  -5   6  13  165.22    5.08
  -5   6  12  424.84   11.48
   5  -6 -11   69.11    3.51
  -5   6  11   78.26    2.55
   5  -6 -10   95.39    4.24
  -5   6  10   77.43    3.57
   5  -6  -9  408.77   14.47
[truncated: 345,278 more chars]
