# Supplementary material for: Crystal structure of silver [(propane-1,3-diyl­dinitrilo-κ2 N,N′)­tetra­acetato-κ4 O,O′,O′′,O′′′]chromate(III) from synchrotron X-ray data
Source: Acta Crystallogr E Crystallogr Commun. 2018 Feb 2;74(Pt 3):278–81. doi: 10.1107/S2056989018001743 (PMC5947786; doi:10.1107/S2056989018001743)
Supplement: Supplementary file 2 [file e-74-00278-Isup2.hkl]

data_I                                                                          
_shelx_title ' s102 in P2(1)2(1)2(1)'                                           
_shelx_refln_list_code          4                                               
_shelx_F_calc_maximum      128.42                                               
_exptl_crystal_F_000      1036.00                                               
_reflns_d_resolution_high  0.7085                                               
                                                                                
loop_                                                                           
 _space_group_symop_operation_xyz                                               
 'x, y, z'                                                                      
 '-x+1/2, -y, z+1/2'                                                            
 '-x, y+1/2, -z+1/2'                                                            
 'x+1/2, -y+1/2, -z'                                                            
                                                                                
_cell_length_a     8.7800                                                       
_cell_length_b    11.4430                                                       
_cell_length_c    16.5730                                                       
_cell_angle_alpha  90.000                                                       
_cell_angle_beta   90.000                                                       
_cell_angle_gamma  90.000                                                       
                                                                                
_shelx_F_squared_multiplier     1.000                                           
                                                                                
loop_                                                                           
 _refln_index_h                                                                 
 _refln_index_k                                                                 
 _refln_index_l                                                                 
 _refln_F_squared_calc                                                          
 _refln_F_squared_meas                                                          
 _refln_F_squared_sigma                                                         
 _refln_observed_status                                                         
   2   0   0        906.59        727.38        24.40 o                         
   6   0   0       1773.70       1797.18        42.39 o                         
   8   0   0        929.94        878.19        30.18 o                         
  10   0   0       2858.94       2904.15        96.53 o                         
  12   0   0       1649.02       1553.99        52.66 o                         
   1   1   0        289.44        221.50         6.97 o                         
   3   1   0        167.00        134.40         5.00 o                         
   4   1   0        814.91        729.86        22.03 o                         
   6   1   0        253.76        270.69         6.65 o                         
   8   1   0         25.95         22.48         1.52 o                         
   9   1   0       1396.83       1353.13        26.98 o                         
  10   1   0          0.25          2.42         1.28 o                         
  11   1   0         88.14         94.89         3.89 o                         
  12   1   0         97.33         82.43         5.01 o                         
   1   2   0       3893.95       3048.21       100.00 o                         
   2   2   0        665.23        680.25        12.80 o                         
   4   2   0       4543.50       4531.79       104.23 o                         
   5   2   0       1391.01       1413.81        27.71 o                         
   6   2   0       2720.14       2763.49        60.74 o                         
   7   2   0       4216.22       4263.88        71.25 o                         
   8   2   0        869.04        910.62        16.04 o                         
   9   2   0       1487.31       1570.09        43.25 o                         
  10   2   0        220.56        227.44         7.24 o                         
  11   2   0        263.68        288.29        16.30 o                         
  12   2   0         45.40         46.12         2.45 o                         
   3   3   0       2149.62       1898.77        44.28 o                         
   5   3   0       2110.90       2355.70        45.24 o                         
   6   3   0        120.56        118.06         2.79 o                         
   7   3   0        295.95        300.94         6.09 o                         
   8   3   0       1494.43       1484.87        25.26 o                         
   9   3   0        886.67        883.24        19.02 o                         
  10   3   0        158.15        173.90        13.17 o                         
  11   3   0       1318.11       1277.27        26.03 o                         
  12   3   0        282.94        250.68         6.67 o                         
   0   4   0        150.43         85.40         2.81 o                         
   1   4   0         39.16         18.98         4.15 o                         
   4   4   0       4335.55       4225.46        68.07 o                         
   5   4   0       1519.07       1642.28        31.89 o                         
   6   4   0       5596.45       5955.20       110.04 o                         
   7   4   0       2399.67       2382.16        40.89 o                         
   8   4   0         39.43         56.08         1.73 o                         
   9   4   0       1738.44       1743.75        26.58 o                         
  10   4   0        194.64        186.60         4.27 o                         
  11   4   0          6.31          3.94         1.36 o                         
  12   4   0        802.66        731.41        23.55 o                         
   1   5   0         14.52         19.55         3.31 o                         
   3   5   0       1992.71       2125.21        28.87 o                         
   4   5   0        507.28        478.31         9.20 o                         
   5   5   0       5689.64       6023.65       111.56 o                         
   6   5   0       1339.76       1384.18        39.86 o                         
   7   5   0        533.18        560.79        12.95 o                         
   8   5   0       1055.08       1118.51        19.11 o                         
   9   5   0         17.47         11.45         1.24 o                         
  10   5   0        586.74        572.45         9.94 o                         
  11   5   0          0.19          1.47         1.63 o                         
   0   6   0      12311.43      12804.04       287.03 o                         
   1   6   0       1125.00        633.66       263.02 o                         
   2   6   0        384.09        412.32         6.53 o                         
   3   6   0       1940.22       1877.43        25.85 o                         
   4   6   0       2270.35       2347.97        35.26 o                         
   5   6   0       3014.11       3119.70        42.64 o                         
   6   6   0       4390.57       4415.22        82.97 o                         
   7   6   0        208.54        221.53         5.03 o                         
   8   6   0        674.86        706.55        12.54 o                         
   9   6   0         53.93         55.32         2.20 o                         
  10   6   0         96.00         92.11         3.01 o                         
  11   6   0          4.44          3.31         1.79 o                         
   2   7   0        779.58        846.32        13.54 o                         
   3   7   0       1087.07       1062.68        13.89 o                         
   4   7   0       1312.49       1347.24        19.47 o                         
   5   7   0       1641.31       1551.39        24.11 o                         
   6   7   0        285.90        287.64         6.70 o                         
   7   7   0        176.38        169.82         4.69 o                         
   8   7   0        565.36        574.41        10.76 o                         
   9   7   0       1403.08       1368.61        26.29 o                         
  10   7   0        217.88        225.37         5.42 o                         
  11   7   0        717.13        705.26        12.87 o                         
   0   8   0        236.37        217.40         6.23 o                         
   1   8   0        338.11        342.66         6.13 o                         
   2   8   0        210.26        240.80         4.66 o                         
   3   8   0          0.71          2.97         0.91 o                         
   4   8   0       4093.37       4423.73        58.46 o                         
   5   8   0       1237.86       1308.54        19.95 o                         
   6   8   0       5558.20       5765.59        82.67 o                         
   7   8   0       1563.62       1572.05        26.74 o                         
   8   8   0       2539.63       2584.32        38.80 o                         
   9   8   0         91.05         77.85         2.67 o                         
  10   8   0        122.35        112.84         3.86 o                         
   1   9   0       8882.83       9026.19       128.57 o                         
   2   9   0        625.36        649.80        17.31 o                         
   3   9   0         48.74         52.59         1.77 o                         
   4   9   0        105.56        114.10         2.60 o                         
   5   9   0       2501.42       2409.30        39.49 o                         
   6   9   0         52.58         47.91         1.76 o                         
   7   9   0         84.37         81.68         4.52 o                         
   8   9   0        458.51        505.51        11.41 o                         
   9   9   0        185.83        179.06         5.52 o                         
  10   9   0        372.41        365.02         9.69 o                         
   0  10   0       1301.38       1288.70        32.98 o                         
   1  10   0        371.19        352.84         5.98 o                         
   2  10   0       1159.71       1260.76        20.30 o                         
   3  10   0       1785.84       1828.25        25.83 o                         
   4  10   0        475.01        498.09         8.79 o                         
   5  10   0        303.04        337.70         5.97 o                         
   6  10   0        136.47        145.13         4.25 o                         
   7  10   0         67.66         72.82         2.69 o                         
   8  10   0          1.67          3.12         1.67 o                         
   9  10   0         18.05         27.07         7.17 o                         
   1  11   0         97.58        121.10         4.53 o                         
   2  11   0        727.94        753.49        14.07 o                         
   3  11   0        299.08        326.58         5.43 o                         
   4  11   0        538.47        514.94         8.76 o                         
   5  11   0       1666.43       1656.58        28.33 o                         
   6  11   0        310.85        290.46         7.42 o                         
   7  11   0        665.53        664.61        12.14 o                         
   8  11   0       1344.98       1334.21        20.59 o                         
   9  11   0        712.13        697.41        13.66 o                         
   0  12   0        293.15        308.43         8.51 o                         
   1  12   0       1505.18       1421.42        23.69 o                         
   2  12   0        987.42       1021.48        20.72 o                         
   3  12   0       1590.57       1583.24        22.28 o                         
   4  12   0       1028.57       1036.38        15.69 o                         
   5  12   0         11.83          8.89         1.73 o                         
   6  12   0        166.61        177.64         4.21 o                         
   7  12   0        884.19        863.02        17.53 o                         
   8  12   0          5.87          7.99         2.00 o                         
   1  13   0         44.80         52.16         2.15 o                         
   2  13   0        294.67        296.61         5.26 o                         
   3  13   0        203.08        205.40         9.19 o                         
   4  13   0       1027.40       1019.40        18.00 o                         
   5  13   0        450.29        424.42         7.48 o                         
   6  13   0        249.90        226.46         5.53 o                         
   7  13   0         29.99         38.84         2.80 o                         
   0  14   0        608.19        584.47        13.56 o                         
   1  14   0         21.04         23.18         2.05 o                         
   2  14   0         13.71         13.63         1.64 o                         
   3  14   0        165.53        155.51         5.93 o                         
   4  14   0         52.95         47.70         2.00 o                         
   5  14   0        201.31        205.42         4.42 o                         
   6  14   0         79.72         80.34         2.84 o                         
   1  15   0         11.49         13.06         1.91 o                         
   2  15   0         93.34         85.61         2.54 o                         
   3  15   0        640.45        511.18       125.77 o                         
   4  15   0        746.08        736.02        19.63 o                         
   0  16   0       1136.69       1167.17        27.53 o                         
   1  16   0         22.71         25.04         2.11 o                         
   1   0   1        256.25         24.60        95.41 o                         
   3   0   1        419.49        377.52         6.86 o                         
   5   0   1        367.51        356.58         8.11 o                         
   6   0   1        687.79        659.81        20.99 o                         
   7   0   1        982.47       1011.65        20.43 o                         
   8   0   1       3861.22       3995.61        74.61 o                         
   9   0   1          3.35          5.81         1.19 o                         
  10   0   1        614.60        651.26        16.71 o                         
  11   0   1        200.91        197.89         6.90 o                         
  12   0   1        230.87        187.35         8.35 o                         
 -12   1   1         37.21         39.37         2.74 o                         
 -11   1   1        569.28        564.88        11.84 o                         
 -10   1   1        378.59        395.28        10.66 o                         
  -9   1   1       2290.31       2278.37        55.96 o                         
  -8   1   1        536.06        582.29        16.51 o                         
  -7   1   1       4778.71       5128.79        95.27 o                         
  -6   1   1        934.12        962.34        19.85 o                         
  -5   1   1       1617.27       1610.41        38.80 o                         
  -4   1   1       2480.99       2438.30        45.71 o                         
  -2   1   1        449.20        399.51        13.02 o                         
   2   1   1        477.28        434.70        10.55 o                         
   4   1   1       2450.26       2340.10        39.41 o                         
   5   1   1       1590.36       1592.50        37.83 o                         
   6   1   1        910.81        921.64        25.75 o                         
   7   1   1       4719.17       5062.66       116.31 o                         
   8   1   1        576.68        598.13        12.64 o                         
   9   1   1       2402.84       2394.36        45.51 o                         
  10   1   1        361.17        359.45        10.89 o                         
  11   1   1        553.25        557.26        14.89 o                         
  12   1   1         40.29         40.53         2.66 o                         
 -12   2   1        562.40        538.79        12.24 o                         
 -11   2   1        580.41        588.02        13.12 o                         
 -10   2   1        947.70        972.84        24.27 o                         
  -9   2   1        701.34        717.80        14.81 o                         
  -8   2   1       3127.89       3276.31        48.45 o                         
  -7   2   1        716.43        759.16        16.05 o                         
  -6   2   1       5849.70       6096.48       112.33 o                         
  -5   2   1       3188.57       3178.57        83.52 o                         
  -4   2   1       6545.05       6367.41       159.04 o                         
  -3   2   1       2772.87       2684.96        44.29 o                         
   3   2   1       2777.81       2700.65        65.27 o                         
   5   2   1       3169.66       3189.02        64.88 o                         
   6   2   1       5788.47       6087.58       137.78 o                         
   7   2   1        700.29        751.38        19.67 o                         
   8   2   1       3051.71       3188.37        73.00 o                         
   9   2   1        677.40        682.33        13.04 o                         
  10   2   1        985.97       1028.61        20.69 o                         
  11   2   1        585.23        566.60        14.99 o                         
  12   2   1        534.37        482.07        47.06 o                         
 -12   3   1        550.96        530.48        10.43 o                         
 -11   3   1        430.59        411.05         9.44 o                         
 -10   3   1        671.39        666.76        12.40 o                         
  -9   3   1       1005.48       1021.49        20.21 o                         
  -8   3   1         18.89         18.55         1.21 o                         
  -7   3   1       2011.28       2131.73        51.37 o                         
  -6   3   1       6455.61       6556.43       120.58 o                         
  -5   3   1       4337.35       4530.32        73.98 o                         
  -4   3   1       3361.10       3411.38        64.17 o                         
  -3   3   1       7530.62       7838.82       246.91 o                         
  -2   3   1       3760.12       3395.64        48.27 o                         
  -1   3   1       3163.78       2826.88        80.17 o                         
   0   3   1       6152.30       5218.94       163.70 o                         
   1   3   1       2875.93       2459.62        47.16 o                         
   2   3   1       3809.53       3589.29        63.31 o                         
   3   3   1       7368.09       7261.33       228.86 o                         
   4   3   1       3376.88       3367.91        66.26 o                         
   5   3   1       4362.91       4531.66        84.66 o                         
   6   3   1       6422.68       6562.52       120.27 o                         
   7   3   1       1973.90       1941.69        29.97 o                         
   8   3   1         14.60         15.82         2.31 o                         
   9   3   1       1122.44       1153.45        22.24 o                         
  10   3   1        669.29        648.06        12.06 o                         
  11   3   1        412.52        388.75         9.55 o                         
  12   3   1        578.90        575.01        21.32 o                         
 -11   4   1        667.13        648.60        14.68 o                         
 -10   4   1         62.36         56.19         5.20 o                         
  -9   4   1        189.73        195.84         4.31 o                         
  -8   4   1        119.06        121.79         2.98 o                         
  -7   4   1       2281.31       2341.39        38.59 o                         
  -6   4   1        141.10        150.95         3.65 o                         
  -5   4   1       3429.97       3447.00        65.27 o                         
  -4   4   1        148.01        149.22         3.31 o                         
  -3   4   1        850.97        868.22        15.34 o                         
  -2   4   1       2425.66       2485.03        37.09 o                         
   0   4   1       1499.44       1571.58        21.05 o                         
   2   4   1       2393.80       2438.62        35.18 o                         
   3   4   1        831.75        823.88        13.11 o                         
   4   4   1        151.70        154.86         3.12 o                         
   5   4   1       3534.32       3572.39        57.98 o                         
   6   4   1        141.03        157.37         4.77 o                         
   7   4   1       2286.90       2331.82        38.33 o                         
   8   4   1        120.84        124.85         5.47 o                         
   9   4   1        184.51        195.17         4.39 o                         
  10   4   1         69.55         65.84         5.67 o                         
  11   4   1        704.79        665.46        22.48 o                         
 -11   5   1        365.16        367.89         7.26 o                         
 -10   5   1        513.72        493.27         9.29 o                         
  -9   5   1        450.07        482.82        14.84 o                         
  -8   5   1         55.99         76.73         2.59 o                         
  -7   5   1        558.95        566.77        10.71 o                         
  -6   5   1       4084.07       4179.91        77.62 o                         
  -5   5   1       3139.08       3368.08        54.75 o                         
  -4   5   1       1836.97       1773.40        26.85 o                         
  -3   5   1       2789.45       2669.06        45.17 o                         
  -2   5   1       4768.62       4603.95        84.42 o                         
  -1   5   1       5230.75       5210.40        97.01 o                         
   0   5   1       7064.50       6490.71        99.15 o                         
   1   5   1       4982.84       4960.63        90.80 o                         
   2   5   1       4946.18       4912.31        69.78 o                         
   3   5   1       2765.72       2612.45        41.52 o                         
   4   5   1       1897.38       1877.06        28.17 o                         
   5   5   1       3322.46       3541.80        43.54 o                         
   6   5   1       4151.47       4189.85        77.69 o                         
   7   5   1        626.23        623.19        10.77 o                         
   8   5   1         57.58         73.57         2.05 o                         
   9   5   1        466.12        496.05         9.79 o                         
  10   5   1        502.00        478.36        21.35 o                         
  11   5   1        329.42        338.26         9.66 o                         
 -11   6   1        532.05        518.03         9.92 o                         
 -10   6   1        259.11        268.88         6.97 o                         
  -9   6   1          8.42         12.77         1.73 o                         
  -8   6   1       2705.59       2752.78        52.25 o                         
  -7   6   1        852.16        875.83        15.84 o                         
  -6   6   1       2214.35       2343.60        40.17 o                         
  -5   6   1       4083.70       4156.45        54.84 o                         
  -4   6   1       5320.47       5484.04        87.72 o                         
  -3   6   1        331.55        340.79         5.09 o                         
  -2   6   1       7423.54       7432.54       154.39 o                         
  -1   6   1       9406.95       9264.99       148.27 o                         
   0   6   1        928.90        758.65        10.46 o                         
   1   6   1       9202.77       9435.28       219.43 o                         
   2   6   1       7606.06       7452.03       119.09 o                         
   3   6   1        336.18        348.70         6.21 o                         
   4   6   1       5364.27       5415.71        77.82 o                         
   5   6   1       3922.56       4039.29        66.80 o                         
   6   6   1       2158.69       2296.75        31.18 o                         
   7   6   1        915.68        972.07        17.01 o                         
   8   6   1       2706.62       2830.29        47.17 o                         
   9   6   1          7.31         12.10         2.04 o                         
  10   6   1        262.05        256.91         4.73 o                         
  11   6   1        568.21        534.77        13.99 o                         
 -11   7   1        496.06        473.24        11.87 o                         
 -10   7   1         78.75         72.12         2.79 o                         
  -9   7   1       1005.00       1024.50        15.28 o                         
  -8   7   1          6.91          5.18         1.28 o                         
  -7   7   1       2106.94       2152.02        36.76 o                         
  -6   7   1       1605.49       1627.47        24.98 o                         
  -5   7   1        929.57       1005.46        15.85 o                         
  -4   7   1       1176.98       1239.47        17.58 o                         
  -3   7   1       4663.39       4678.32        68.28 o                         
  -2   7   1       1344.58       1393.06        24.01 o                         
  -1   7   1       3867.00       3767.17        69.37 o                         
   0   7   1       1834.21       1704.01        26.46 o                         
   1   7   1       3889.36       1284.79      1333.25 o                         
   2   7   1       1417.43       1503.79        27.32 o                         
   3   7   1       4614.85       4673.63        75.06 o                         
   4   7   1       1212.44       1296.61        21.92 o                         
   5   7   1        903.63       1003.35        17.21 o                         
   6   7   1       1570.63       1581.46        26.58 o                         
   7   7   1       2113.17       2112.63        41.73 o                         
   8   7   1          3.00          4.14         1.30 o                         
   9   7   1        978.29        995.98        20.42 o                         
  10   7   1         73.94         70.23         3.61 o                         
  11   7   1        484.64        456.42        17.39 o                         
 -10   8   1        493.07        493.54         8.05 o                         
  -9   8   1        202.67        184.23         4.74 o                         
  -8   8   1       1376.37       1391.75        28.15 o                         
  -7   8   1        294.80        304.05         5.30 o                         
  -6   8   1         45.72         57.24         2.57 o                         
  -5   8   1        141.91        140.47         2.98 o                         
  -4   8   1       2151.02       2256.94        29.15 o                         
  -3   8   1         17.43         20.73         1.24 o                         
  -2   8   1       4009.65       4115.72        93.56 o                         
  -1   8   1         48.91         39.32         2.24 o                         
   0   8   1         63.08         63.36         3.39 o                         
   1   8   1         47.66         40.36         1.45 o                         
   2   8   1       4078.72       4101.23        76.29 o                         
   3   8   1         16.64         19.57         2.18 o                         
   4   8   1       2117.58       2231.46        31.22 o                         
   5   8   1        130.41        139.13         3.49 o                         
   6   8   1         34.31         40.54         1.59 o                         
   7   8   1        303.51        309.80         5.43 o                         
   8   8   1       1436.29       1468.04        29.83 o                         
   9   8   1        227.39        214.03         6.68 o                         
  10   8   1        530.71        541.41        12.03 o                         
 -10   9   1        195.34        192.42         4.91 o                         
  -9   9   1       1677.19       1634.93        25.19 o                         
  -8   9   1         60.60         61.08         2.42 o                         
  -7   9   1       1512.45       1493.82        25.82 o                         
  -6   9   1        428.12        420.65         9.39 o                         
  -5   9   1        969.40       1036.61        16.64 o                         
  -4   9   1        400.19        377.96         6.25 o                         
  -3   9   1       5594.36       5596.04        91.08 o                         
  -2   9   1        270.54        275.82         5.97 o                         
  -1   9   1       5553.26       5587.99        73.85 o                         
   0   9   1        849.47        828.58        12.41 o                         
   1   9   1       5583.87       5665.14        91.12 o                         
   2   9   1        287.67        294.40         5.72 o                         
   3   9   1       5783.84       5921.80       120.96 o                         
   4   9   1        434.05        416.26         7.34 o                         
   5   9   1       1022.11       1096.48        16.33 o                         
   6   9   1        425.05        427.05         8.12 o                         
   7   9   1       1523.08       1499.22        26.60 o                         
   8   9   1         56.39         56.59         3.61 o                         
   9   9   1       1680.85       1749.51        34.77 o                         
  10   9   1        174.20        159.65         4.32 o                         
  -9  10   1         68.43         61.25         2.83 o                         
  -8  10   1       1619.27       1623.48        25.53 o                         
  -7  10   1        555.99        534.11        11.38 o                         
  -6  10   1       1325.81       1352.53        21.82 o                         
  -5  10   1        471.88        476.42         9.27 o                         
  -4  10   1       2020.74       2050.89        31.08 o                         
  -3  10   1        361.73        359.69         7.47 o                         
  -2  10   1       4229.91       3489.78       759.99 o                         
  -1  10   1       1585.29       1573.08        25.38 o                         
   0  10   1       2825.33       3037.41        43.38 o                         
   1  10   1       1574.22       1578.41        27.36 o                         
   2  10   1       4257.21       4245.49       102.87 o                         
   3  10   1        362.31        377.12         7.03 o                         
   4  10   1       1881.74       1900.72        33.23 o                         
   5  10   1        448.61        454.27         8.49 o                         
   6  10   1       1322.07       1368.52        23.70 o                         
   7  10   1        596.42        592.10        11.43 o                         
   8  10   1       1659.38       1666.02        27.71 o                         
   9  10   1         72.06         69.37         5.43 o                         
  -9  11   1        329.21        300.92        10.20 o                         
  -8  11   1        126.90        132.32         3.26 o                         
  -7  11   1        162.50        161.27         4.36 o                         
  -6  11   1        879.07        875.71        16.35 o                         
  -5  11   1        915.25        938.81        17.06 o                         
  -4  11   1        669.40        680.13        10.76 o                         
  -3  11   1       1279.88       1239.14        18.23 o                         
  -2  11   1        830.39        813.37        11.64 o                         
  -1  11   1        645.10        652.37        12.61 o                         
   0  11   1       1433.11       1538.89        24.35 o                         
   1  11   1        673.98        676.98         9.97 o                         
   2  11   1        884.30        697.46       182.17 o                         
   3  11   1       1322.07       1311.33        20.43 o                         
   4  11   1        652.29        672.29        14.16 o                         
   5  11   1        898.03        942.33        17.23 o                         
   6  11   1        864.63        869.60        12.89 o                         
   7  11   1        165.56        164.45         3.89 o                         
   8  11   1        127.93        125.61         3.71 o                         
   9  11   1        340.36        304.43         6.93 o                         
  -8  12   1         48.98         46.94         2.67 o                         
  -7  12   1        333.66        325.85         8.48 o                         
  -6  12   1         23.22         24.50         2.03 o                         
  -5  12   1       1267.76       1302.46        32.63 o                         
  -4  12   1        297.21        289.38         5.21 o                         
  -3  12   1         31.51         39.63         2.22 o                         
  -2  12   1         89.56         97.61         2.90 o                         
  -1  12   1       1530.57       1497.90        21.15 o                         
   0  12   1        511.89        490.86         8.47 o                         
   1  12   1       1564.56       1516.03        26.02 o                         
   2  12   1         82.96         88.91         2.64 o                         
   3  12   1         32.90         35.78         1.87 o                         
   4  12   1        294.46        290.04         5.98 o                         
   5  12   1       1280.50       1283.85        25.21 o                         
   6  12   1         32.55         33.99         2.02 o                         
   7  12   1        372.41        383.82         7.60 o                         
   8  12   1         44.42         42.24         2.61 o                         
  -7  13   1        293.04        279.48         6.15 o                         
  -6  13   1        934.23        970.01        23.68 o                         
  -5  13   1        506.82        490.44        10.42 o                         
  -4  13   1        118.76        114.82         4.44 o                         
  -3  13   1       1743.45       1588.66       204.60 o                         
  -2  13   1        264.60        267.74         5.94 o                         
  -1  13   1        740.60        781.03        11.74 o                         
   0  13   1       1196.92       1173.10        18.99 o                         
   1  13   1        732.51        793.53        15.94 o                         
   2  13   1        264.45        267.03         5.01 o                         
   3  13   1       1737.85       1746.28        41.11 o                         
   4  13   1        120.63        116.50         3.08 o                         
   5  13   1        508.24        502.94        10.11 o                         
   6  13   1        863.34        876.69        14.52 o                         
   7  13   1        294.13        283.56         5.89 o                         
  -6  14   1        378.33        377.66         7.33 o                         
  -5  14   1        280.35        270.43         5.14 o                         
  -4  14   1       1664.50       1658.16        35.15 o                         
  -3  14   1        118.59        128.01         3.89 o                         
  -2  14   1        857.59        867.51        14.65 o                         
  -1  14   1        544.63        530.16         8.63 o                         
   0  14   1        258.78        251.60         5.00 o                         
   1  14   1        569.37        555.12        13.39 o                         
   2  14   1        855.84        854.55        13.38 o                         
   3  14   1        115.49        112.69         3.50 o                         
   4  14   1       1667.70       1681.61        37.52 o                         
   5  14   1        305.70        295.13         6.43 o                         
   6  14   1        390.54        403.15        10.92 o                         
  -4  15   1        105.46        103.80         3.20 o                         
  -3  15   1        548.45        547.14        13.58 o                         
  -2  15   1        354.16        346.46         7.67 o                         
  -1  15   1        353.34        359.75         7.81 o                         
   0  15   1         13.11         12.67         1.88 o                         
   1  15   1        382.62        376.57         8.03 o                         
   2  15   1        344.47        337.68         7.06 o                         
   3  15   1        547.12        553.53         9.49 o                         
   4  15   1        100.48        103.14         3.40 o                         
  -1  16   1         45.92         40.04         2.24 o                         
   0  16   1         75.90         74.74         3.12 o                         
   1  16   1         49.98         47.09         3.03 o                         
   0   0   2       1984.27        405.35       551.87 o                         
   1   0   2        371.55        295.21         9.82 o                         
   2   0   2        266.37        259.96         4.27 o                         
   3   0   2         89.93         63.34         1.86 o                         
   5   0   2        443.16        415.99         7.49 o                         
   7   0   2          1.75          2.93         0.82 o                         
   8   0   2       4316.14       4676.72        86.76 o                         
   9   0   2         31.82         30.78         1.78 o                         
  10   0   2          0.08          0.76         1.25 o                         
  11   0   2          0.06          0.17         1.40 o                         
  12   0   2        241.44        219.29        11.12 o                         
 -12   1   2        110.36        110.25         5.98 o                         
 -11   1   2       1745.70       1751.14        34.39 o                         
 -10   1   2        808.38        849.72        21.02 o                         
  -9   1   2        248.04        245.38        12.18 o                         
  -8   1   2       1186.38       1232.82        24.07 o                         
  -7   1   2        264.68        280.04         6.56 o                         
  -6   1   2         62.99         72.04         4.83 o                         
  -5   1   2       7689.31       7700.24       246.08 o                         
  -4   1   2        934.62        886.99        17.51 o                         
  -3   1   2       7526.27       7126.78       226.25 o                         
  -2   1   2       1364.70       1143.38        22.08 o                         
   0   1   2        657.98        492.02         7.54 o                         
   2   1   2       1421.04       1240.98        23.84 o                         
   4   1   2        927.68        882.70        15.21 o                         
   6   1   2         50.37         54.32         1.76 o                         
   7   1   2        239.93        236.13         5.41 o                         
   8   1   2       1134.49       1149.24        27.63 o                         
   9   1   2        268.42        270.79         7.72 o                         
  10   1   2        834.25        825.48        42.26 o                         
  11   1   2       1728.76       1619.97        43.22 o                         
  12   1   2        121.25        132.69         7.67 o                         
 -12   2   2        694.07        685.45        12.38 o                         
 -11   2   2        112.62        109.54         3.51 o                         
 -10   2   2        651.49        599.65        15.58 o                         
  -9   2   2        433.59        435.43         8.15 o                         
  -8   2   2        819.04        802.97        14.37 o                         
  -7   2   2        572.98        554.00        12.00 o                         
  -6   2   2       1134.26       1125.39        22.24 o                         
  -5   2   2       4380.97       4477.61       144.37 o                         
  -4   2   2       5458.50       5798.35       130.47 o                         
  -1   2   2       2610.06       2125.09        81.90 o                         
   0   2   2       2177.26       1771.25        33.67 o                         
   1   2   2       2625.66       1969.90       310.41 o                         
   3   2   2      11196.67      10586.87       326.22 o                         
   4   2   2       5442.53       5511.69       103.41 o                         
   5   2   2       4427.53       4513.91        86.61 o                         
   6   2   2       1170.40       1133.38        26.84 o                         
   7   2   2        552.96        523.55         9.48 o                         
   8   2   2        856.26        835.91        17.14 o                         
   9   2   2        433.18        415.93         9.03 o                         
  10   2   2        664.16        603.41        23.27 o                         
  11   2   2         98.95        105.85         6.55 o                         
  12   2   2        724.13        704.40        27.27 o                         
 -12   3   2         20.34         20.78         3.62 o                         
 -11   3   2         78.93         78.45         3.82 o                         
 -10   3   2       1148.26       1190.76        24.24 o                         
  -9   3   2        719.88        769.33        23.60 o                         
  -8   3   2       3170.37       3237.57        52.84 o                         
  -7   3   2       1373.98       1439.08        27.75 o                         
  -6   3   2        569.25        571.92        12.09 o                         
  -4   3   2       5226.73       5351.36        85.31 o                         
  -3   3   2       1658.47       1568.36        23.37 o                         
   0   3   2         98.77         84.40         1.84 o                         
   3   3   2       1535.97       1429.42        24.21 o                         
   4   3   2       5344.20       5393.06        87.60 o                         
   5   3   2       9490.07      10013.21       223.57 o                         
   6   3   2        598.97        586.53        15.85 o                         
   7   3   2       1487.06       1534.70        48.63 o                         
   8   3   2       3119.73       3065.66        45.03 o                         
   9   3   2        743.94        775.21        34.95 o                         
  10   3   2       1165.71       1254.72        30.25 o                         
  11   3   2         72.07         37.82         4.66 o                         
  12   3   2         22.70         16.93         4.46 o                         
 -11   4   2         18.00         21.33         3.20 o                         
 -10   4   2        419.96        405.56         7.82 o                         
  -9   4   2       1782.76       1826.08        43.30 o                         
  -8   4   2        355.77        380.86         7.51 o                         
  -7   4   2       2224.80       2202.31        42.14 o                         
  -6   4   2       2503.95       2599.65        42.26 o                         
  -5   4   2        478.75        500.59         9.97 o                         
  -4   4   2       8030.74       8488.50       187.66 o                         
  -2   4   2       5438.86       5258.05        68.66 o                         
  -1   4   2       5718.62       5096.90        66.19 o                         
   0   4   2       1797.97       1497.77        24.90 o                         
   1   4   2       5577.28       5110.25        80.48 o                         
   2   4   2       5590.55       5414.28       120.47 o                         
   4   4   2       8077.11       8489.29       190.81 o                         
   5   4   2        475.41        474.86        10.31 o                         
   6   4   2       2464.14       2594.60        49.50 o                         
   7   4   2       2171.74       2197.75        36.35 o                         
   8   4   2        334.25        356.42        11.92 o                         
   9   4   2       1796.78       1752.31        38.26 o                         
  10   4   2        456.22        443.41        18.05 o                         
  11   4   2         22.03         27.14         4.26 o                         
 -11   5   2        413.64        394.51         9.27 o                         
 -10   5   2        298.95        311.16         8.35 o                         
  -9   5   2        198.31        219.46         6.26 o                         
  -8   5   2       2073.80       2062.02        43.59 o                         
  -7   5   2        255.66        255.58         5.07 o                         
  -6   5   2       1074.56       1098.24        21.57 o                         
  -5   5   2        658.72        708.82        12.63 o                         
  -4   5   2       5982.80       6028.36        78.79 o                         
  -3   5   2       2916.32       3014.79        43.94 o                         
  -2   5   2      11333.08      11127.14       174.27 o                         
  -1   5   2       6971.03       6619.23       121.38 o                         
   0   5   2       5627.91       5429.30        85.98 o                         
   1   5   2       7313.90       7146.39       133.15 o                         
   2   5   2      11417.03      10787.03       335.21 o                         
   3   5   2       2916.57       2955.40        59.94 o                         
   4   5   2       6074.80       6136.76        88.64 o                         
   5   5   2        630.62        684.01        13.50 o                         
   6   5   2       1077.14       1116.57        17.99 o                         
   7   5   2        237.02        239.12         5.77 o                         
   8   5   2       2136.76       2112.54        35.75 o                         
   9   5   2        243.62        247.77         9.72 o                         
  10   5   2        301.86        328.03        14.69 o                         
  11   5   2        387.93        385.03        19.27 o                         
 -11   6   2        350.72        339.92         8.14 o                         
 -10   6   2        245.66        246.72         7.38 o                         
  -9   6   2       1170.84       1227.13        30.72 o                         
  -8   6   2         67.04         62.87         1.86 o                         
  -7   6   2       2236.80       2343.93        34.24 o                         
  -6   6   2        656.86        664.92        14.03 o                         
  -5   6   2        289.68        301.72         6.08 o                         
  -4   6   2        657.98        682.10        11.14 o                         
  -3   6   2       1286.36       1242.36        19.38 o                         
  -2   6   2       3031.71       3215.76        79.18 o                         
  -1   6   2       2551.32       2577.84        39.06 o                         
   1   6   2       2488.01       2484.40        33.06 o                         
   2   6   2       2817.42       3008.78        49.20 o                         
   3   6   2       1310.14       1285.22        23.51 o                         
   4   6   2        597.39        610.12        13.21 o                         
   5   6   2        308.68        320.77         5.12 o                         
   6   6   2        669.68        687.56        12.54 o                         
   7   6   2       2256.20       2324.41        41.56 o                         
   8   6   2         71.40         72.96         2.55 o                         
   9   6   2       1226.50       1273.68        23.73 o                         
  10   6   2        265.27        277.24        15.57 o                         
  11   6   2        351.04        328.67         8.43 o                         
 -11   7   2         58.39         60.28         2.84 o                         
 -10   7   2          0.64          3.91         1.94 o                         
  -9   7   2         40.94         49.32         2.50 o                         
  -8   7   2        130.79        122.68         3.30 o                         
  -7   7   2       5782.55       6047.39       113.22 o                         
  -6   7   2        409.81        437.94         7.08 o                         
  -5   7   2       8239.79       8522.68       140.88 o                         
  -4   7   2        400.02        407.61         5.85 o                         
  -3   7   2       1175.81       1206.28        26.25 o                         
  -2   7   2       2328.90       1059.38       700.59 o                         
  -1   7   2        332.99        308.03         5.79 o                         
   0   7   2        643.74        676.65        12.07 o                         
   1   7   2        350.28        316.13         5.64 o                         
   2   7   2       2254.11       2267.90        43.40 o                         
   3   7   2       1162.66       1166.91        18.57 o                         
   4   7   2        401.80        407.80         6.88 o                         
   5   7   2       8241.47       8724.85       164.92 o                         
   6   7   2        414.58        433.97         8.02 o                         
   7   7   2       5609.74       5804.62        93.46 o                         
   8   7   2        117.53        110.56         3.24 o                         
   9   7   2         45.02         50.84         2.20 o                         
  10   7   2          0.52          2.33         1.20 o                         
  11   7   2         59.26         64.54         4.41 o                         
 -10   8   2       1048.87       1042.49        19.82 o                         
  -9   8   2         63.72         63.50         3.09 o                         
  -8   8   2        644.75        659.18        12.56 o                         
  -7   8   2        195.67        173.08         6.57 o                         
  -6   8   2        216.24        215.97         6.89 o                         
  -5   8   2        204.60        219.66         5.15 o                         
  -4   8   2        614.00        587.50        11.01 o                         
  -3   8   2        511.43        471.73         8.81 o                         
  -2   8   2       4215.41       1810.90      1341.07 o                         
  -1   8   2        611.21        624.94        11.74 o                         
   1   8   2        623.95        417.53       149.77 o                         
   2   8   2       4300.17       4268.47        53.72 o                         
   3   8   2        524.40        504.68         7.83 o                         
   4   8   2        622.73        574.11         8.76 o                         
   5   8   2        193.94        203.20         4.12 o                         
   6   8   2        227.59        228.87         5.30 o                         
   7   8   2        191.67        171.80         3.72 o                         
   8   8   2        623.40        637.91        12.26 o                         
   9   8   2         65.07         61.70         2.86 o                         
  10   8   2       1081.65       1063.42        27.13 o                         
 -10   9   2        178.92        166.35         4.41 o                         
  -9   9   2         69.88         74.15         4.12 o                         
  -8   9   2        384.69        384.82        13.55 o                         
  -7   9   2       1742.26       1696.62        25.09 o                         
  -6   9   2          3.84          2.21         1.47 o                         
  -5   9   2       2784.05       2960.27        43.72 o                         
  -4   9   2        858.42        889.95        16.21 o                         
  -3   9   2        338.98        338.16         7.96 o                         
  -2   9   2        369.56        368.19         7.51 o                         
  -1   9   2        319.57        300.70         7.10 o                         
   0   9   2         89.99        101.44         2.27 o                         
   1   9   2        356.13        293.57        41.68 o                         
   2   9   2        370.51        364.80         7.96 o                         
   3   9   2        283.17        275.94         5.47 o                         
   4   9   2        872.72        897.08        12.45 o                         
   5   9   2       2777.97       2924.02        49.25 o                         
   6   9   2          3.49          0.97         1.00 o                         
   7   9   2       1807.08       1774.30        30.57 o                         
   8   9   2        388.28        374.25         7.67 o                         
   9   9   2         63.74         69.46         2.87 o                         
  10   9   2        162.27        151.27         4.09 o                         
  -9  10   2       1068.41       1057.05        21.08 o                         
  -8  10   2        308.99        297.04         5.89 o                         
  -7  10   2        568.57        595.74        10.04 o                         
  -6  10   2       1323.75       1328.71        23.67 o                         
  -5  10   2        173.34        166.78         3.73 o                         
  -4  10   2        605.59        596.69        11.05 o                         
  -3  10   2       1012.26       1042.76        15.21 o                         
  -2  10   2         70.31         81.56         2.53 o                         
  -1  10   2        457.40        485.95         8.98 o                         
   0  10   2       1794.90       1691.78        29.53 o                         
   1  10   2        409.71        435.46         6.63 o                         
   2  10   2         59.42         64.80         1.96 o                         
   3  10   2       1042.65       1072.12        17.52 o                         
   4  10   2        637.67        637.14        10.94 o                         
   5  10   2        177.10        174.82         4.12 o                         
   6  10   2       1292.95       1288.23        18.78 o                         
   7  10   2        565.33        583.21         9.91 o                         
   8  10   2        308.11        300.25         5.50 o                         
   9  10   2       1105.06       1092.76        23.05 o                         
  -9  11   2        614.77        596.52        11.43 o                         
  -8  11   2         68.96         71.45         2.60 o                         
  -7  11   2          0.39          1.01         1.43 o                         
  -6  11   2        437.99        443.09        10.03 o                         
  -5  11   2        140.83        150.15         3.49 o                         
  -4  11   2        886.27        871.95        16.10 o                         
  -3  11   2        981.88       1029.70        18.39 o                         
  -2  11   2       2015.18       1753.78       343.81 o                         
  -1  11   2       1845.23       1889.06        26.56 o                         
   0  11   2        886.35        891.53        15.05 o                         
   1  11   2       1886.43       1934.75        29.35 o                         
   2  11   2       2021.56       2112.06        43.41 o                         
   3  11   2        911.68        973.60        22.68 o                         
   4  11   2        853.20        844.75        14.22 o                         
   5  11   2        136.34        144.65         6.32 o                         
   6  11   2        435.10        441.78         8.67 o                         
   7  11   2          0.92          3.94         2.18 o                         
   8  11   2         71.57         71.31         3.11 o                         
   9  11   2        634.74        616.18        12.01 o                         
  -8  12   2        103.02        107.33         3.06 o                         
  -7  12   2        426.57        426.83         7.85 o                         
  -6  12   2        924.27        893.01        15.74 o                         
  -5  12   2        329.81        311.85         9.60 o                         
  -4  12   2        649.64        643.58        17.03 o                         
  -3  12   2        979.46        707.02       218.07 o                         
  -2  12   2       1209.71       1233.88        19.61 o                         
  -1  12   2        200.04        214.89         4.71 o                         
   0  12   2          6.71          4.30         1.22 o                         
   1  12   2        206.49        227.90         5.09 o                         
   2  12   2       1221.39       1273.96        25.01 o                         
   3  12   2       1026.27       1034.51        15.11 o                         
   4  12   2        633.88        622.30        10.76 o                         
   5  12   2        322.71        318.04         8.31 o                         
   6  12   2        872.64        851.65        13.92 o                         
   7  12   2        412.60        412.30         8.79 o                         
   8  12   2        113.26        122.25         4.87 o                         
  -7  13   2          4.67          4.47         2.79 o                         
  -6  13   2        433.84        446.65         7.95 o                         
  -5  13   2        705.03        726.18        10.99 o                         
  -4  13   2         73.54         69.99         2.82 o                         
  -3  13   2        290.73        245.45        52.96 o                         
  -2  13   2       1563.94       1571.41        29.15 o                         
  -1  13   2         49.60         49.30         2.44 o                         
   0  13   2        239.19        243.60         5.23 o                         
   1  13   2         43.96         45.34         1.91 o                         
   2  13   2       1581.98       1142.58       338.55 o                         
   3  13   2        298.77        290.26         6.24 o                         
   4  13   2         69.61         60.73         2.00 o                         
   5  13   2        661.43        677.88        10.26 o                         
   6  13   2        450.14        454.90         9.62 o                         
   7  13   2         11.09         11.84         1.88 o                         
  -6  14   2        309.90        317.73         7.29 o                         
  -5  14   2        394.46        394.52         8.53 o                         
  -4  14   2        209.85        204.59         6.86 o                         
  -3  14   2        946.11        961.33        15.54 o                         
  -2  14   2        150.51        158.49         4.16 o                         
  -1  14   2        115.47        123.25         3.11 o                         
   0  14   2         30.40         34.03         1.80 o                         
   1  14   2        122.39        134.28         4.65 o                         
   2  14   2        138.60        140.99         4.51 o                         
   3  14   2        925.37        911.10        21.27 o                         
   4  14   2        208.95        209.31         4.46 o                         
   5  14   2        421.08        382.51         7.49 o                         
   6  14   2        337.81        348.27         6.47 o                         
  -4  15   2          9.89         13.55         1.94 o                         
  -3  15   2        283.52        261.10        11.32 o                         
  -2  15   2        103.23         99.17         3.12 o                         
  -1  15   2        956.67        987.11        16.68 o                         
   0  15   2          0.07          2.48         1.50 o                         
   1  15   2        927.05        928.61        12.43 o                         
   2  15   2        114.53        115.21         6.39 o                         
   3  15   2        290.59        268.11         8.59 o                         
   4  15   2          8.89         11.05         1.96 o                         
  -1  16   2         23.16         20.44         2.02 o                         
   0  16   2         46.26         33.10         2.24 o                         
   1  16   2         21.71         17.17         2.06 o                         
   1   0   3         16.19         12.51         0.70 o                         
   2   0   3       3316.49       3233.34        71.98 o                         
   3   0   3        238.85        204.32         5.63 o                         
   4   0   3       4483.91       4103.20        93.03 o                         
   5   0   3        498.94        528.19        13.05 o                         
   6   0   3          4.02          2.74         0.65 o                         
   7   0   3        648.36        675.81        14.15 o                         
   8   0   3        761.86        771.02        15.60 o                         
   9   0   3        423.24        431.84        12.50 o                         
  10   0   3       1256.41       1247.68        25.02 o                         
  11   0   3       1091.70       1121.21        32.83 o                         
  12   0   3         18.13         14.78         3.27 o                         
 -12   1   3        296.32        271.40         7.54 o                         
 -11   1   3         76.27         89.29         3.87 o                         
 -10   1   3        580.04        563.54        12.22 o                         
  -9   1   3       1624.01       1672.06        40.59 o                         
  -8   1   3         76.95         82.77         3.01 o                         
  -7   1   3       1642.15       1652.18        32.89 o                         
  -6   1   3       1454.27       1558.44        37.76 o                         
  -5   1   3       1588.54       1465.14        29.24 o                         
  -4   1   3       2170.14       2172.09        50.39 o                         
  -2   1   3       3718.49       3348.23        76.40 o                         
   0   1   3       1230.28        954.93        15.84 o                         
   2   1   3       3603.68       3264.69        92.58 o                         
   4   1   3       2145.70       2064.27        30.89 o                         
   5   1   3       1551.02       1389.90        23.44 o                         
   6   1   3       1440.98       1534.93        37.09 o                         
   7   1   3       1708.32       1696.27        48.22 o                         
   8   1   3         79.46         82.53         5.43 o                         
   9   1   3       1692.07       1731.23        72.08 o                         
  10   1   3        553.30        549.56        20.20 o                         
  11   1   3         57.12         63.54         4.96 o                         
  12   1   3        283.18        266.48        12.13 o                         
 -12   2   3        594.73        567.38        14.56 o                         
 -11   2   3        211.40        214.36         4.95 o                         
 -10   2   3        996.33       1025.69        26.27 o                         
  -9   2   3          4.45          5.36         1.27 o                         
  -8   2   3       2984.70       3095.24        50.41 o                         
  -7   2   3       1042.86       1136.12        29.18 o                         
  -6   2   3        438.08        383.87         6.64 o                         
  -5   2   3       3714.63       3826.98        62.37 o                         
  -4   2   3       7322.83       7345.44       206.08 o                         
  -3   2   3       3796.58       3634.40        52.36 o                         
  -1   2   3       6561.05       5442.74       170.65 o                         
   0   2   3       6194.62       5190.24       159.97 o                         
   3   2   3       3791.42       3765.23        61.47 o                         
   4   2   3       7225.85       6997.43       228.53 o                         
   5   2   3       3739.53       3762.85        97.72 o                         
   6   2   3        498.14        454.28         9.95 o                         
   7   2   3       1104.49       1187.77        29.94 o                         
   8   2   3       3024.59       3146.40        75.45 o                         
   9   2   3          7.14          7.52         1.58 o                         
  10   2   3       1033.06       1091.05        38.38 o                         
  11   2   3        206.64        202.88         7.40 o                         
  12   2   3        535.98        525.82        14.64 o                         
 -12   3   3        642.96        618.28        13.57 o                         
 -11   3   3        257.16        263.32        12.25 o                         
 -10   3   3        804.35        792.42        12.97 o                         
  -9   3   3        451.40        446.87        10.14 o                         
  -8   3   3        815.77        856.25        17.64 o                         
  -7   3   3       1795.66       1882.30        36.19 o                         
  -6   3   3       3348.27       3196.83       127.03 o                         
  -5   3   3       2277.12       2352.47        39.35 o                         
  -4   3   3       1308.28       1315.39        22.75 o                         
  -3   3   3       6434.30       6031.47       197.65 o                         
  -2   3   3       2287.72       2025.55        29.93 o                         
  -1   3   3       6709.22       6443.13       144.28 o                         
   1   3   3       6900.45       6623.97       120.55 o                         
   2   3   3       2385.53       2158.31        35.46 o                         
   3   3   3       6430.74       6134.78       113.48 o                         
   4   3   3       1299.15       1290.10        18.02 o                         
   5   3   3       2065.11       2065.16        33.93 o                         
   6   3   3       3421.98       3414.06        56.58 o                         
   7   3   3       1787.61       1909.16        32.35 o                         
   8   3   3        784.38        811.64        28.17 o                         
   9   3   3        514.31        538.60        13.48 o                         
  10   3   3        814.54        813.39        25.74 o                         
  11   3   3        245.83        250.24         7.78 o                         
  12   3   3        643.76        606.12        24.23 o                         
 -11   4   3       1335.11       1263.20        25.39 o                         
 -10   4   3        130.73        127.98         5.06 o                         
  -9   4   3        545.24        546.31        10.96 o                         
  -8   4   3        507.51        504.83        11.43 o                         
  -7   4   3       2333.21       2339.27        46.39 o                         
  -6   4   3       1411.22       1502.64        25.87 o                         
  -5   4   3       5703.46       5907.78       155.10 o                         
  -4   4   3       1589.53       1645.77        27.56 o                         
  -3   4   3         44.98         40.77         1.12 o                         
  -2   4   3       3897.33       4056.70        46.31 o                         
  -1   4   3      11609.27      10084.88      1195.76 o                         
   0   4   3         16.71         15.93         1.29 o                         
   2   4   3       3931.37       4175.53        92.44 o                         
   3   4   3         56.20         51.58         1.80 o                         
   4   4   3       1672.28       1805.60        25.40 o                         
   5   4   3       5716.63       6236.45       140.32 o                         
   6   4   3       1503.19       1548.57        26.51 o                         
   7   4   3       2399.67       2300.79        65.45 o                         
   8   4   3        501.44        505.93        20.63 o                         
   9   4   3        534.12        523.87        14.37 o                         
  10   4   3        124.67        126.15         6.68 o                         
  11   4   3       1309.69       1271.61        32.66 o                         
 -11   5   3        711.84        723.16        12.96 o                         
 -10   5   3        597.95        587.32        15.62 o                         
  -9   5   3        329.86        332.73         7.73 o                         
  -8   5   3        710.07        746.53        18.38 o                         
  -7   5   3        303.85        289.14         6.78 o                         
  -6   5   3       6389.12       6430.87        91.99 o                         
  -5   5   3       1931.27       2067.24        41.27 o                         
  -4   5   3       3572.98       3562.49        52.29 o                         
  -3   5   3       1883.44       1820.35        32.15 o                         
  -2   5   3       4198.37       4141.57       102.37 o                         
  -1   5   3       4006.76       3727.82        61.96 o                         
   1   5   3       3651.93       3451.39        94.83 o                         
   2   5   3       4205.68       4095.33        92.13 o                         
   3   5   3       1892.68       1865.25        30.20 o                         
   4   5   3       3586.58       3602.87        58.38 o                         
   5   5   3       2025.99       2174.00        33.58 o                         
   6   5   3       6387.91       6515.73       147.91 o                         
   7   5   3        303.32        298.99         7.23 o                         
   8   5   3        669.32        686.55        18.42 o                         
   9   5   3        297.15        290.45         6.03 o                         
  10   5   3        597.66        598.51        16.30 o                         
  11   5   3        682.96        694.83        18.70 o                         
 -11   6   3        582.21        565.55        10.72 o                         
 -10   6   3        723.81        696.85        14.66 o                         
  -9   6   3        259.45        245.71         6.30 o                         
  -8   6   3        693.08        713.60        19.83 o                         
  -7   6   3       1311.68       1327.30        25.77 o                         
  -6   6   3       3215.49       3366.27        75.13 o                         
  -5   6   3       1932.08       1997.01        30.14 o                         
  -4   6   3       4150.80       4155.25        59.53 o                         
  -3   6   3        825.33        818.79        13.00 o                         
  -2   6   3       2544.58       2500.14        47.45 o                         
  -1   6   3       8402.58       8168.91       158.31 o                         
   0   6   3       2833.90       2477.94        40.84 o                         
   1   6   3       8341.37       8318.13       238.52 o                         
   2   6   3       2671.02       2584.84        40.76 o                         
   3   6   3        792.27        777.58        10.94 o                         
   4   6   3       4187.54       4218.35        51.93 o                         
   5   6   3       1958.10       1938.68        32.70 o                         
   6   6   3       3298.92       3389.48        45.73 o                         
   7   6   3       1370.26       1361.57        21.48 o                         
   8   6   3        685.22        706.96        14.66 o                         
   9   6   3        269.02        261.69         8.13 o                         
  10   6   3        741.27        738.14        34.73 o                         
  11   6   3        589.88        589.27        13.09 o                         
 -11   7   3        420.88        403.25         8.78 o                         
 -10   7   3        420.88        420.96         8.51 o                         
  -9   7   3       1573.98       1593.71        27.41 o                         
  -8   7   3        278.09        286.52         5.55 o                         
  -7   7   3        616.32        650.09        12.50 o                         
  -6   7   3       1835.69       1851.20        28.33 o                         
  -5   7   3        627.77        649.68        13.76 o                         
  -4   7   3        476.60        491.68         8.16 o                         
  -3   7   3       5581.19       5623.19        80.32 o                         
  -2   7   3        534.38        561.02        12.17 o                         
  -1   7   3       3687.68       3600.35        58.56 o                         
   0   7   3       4950.59       5034.82        73.00 o                         
   1   7   3       3621.00       3548.30       109.88 o                         
   2   7   3        554.65        577.57        10.69 o                         
   3   7   3       5739.40       5797.68        85.95 o                         
   4   7   3        498.85        519.83         8.17 o                         
   5   7   3        589.59        603.99        10.02 o                         
   6   7   3       1850.53       1888.53        36.50 o                         
   7   7   3        682.48        717.18        13.06 o                         
   8   7   3        279.52        294.60         9.10 o                         
   9   7   3       1571.58       1563.00        29.86 o                         
  10   7   3        395.16        405.59         9.68 o                         
  11   7   3        400.29        383.31        31.42 o                         
 -10   8   3        108.49        109.25         3.32 o                         
  -9   8   3         41.51         36.68         2.40 o                         
  -8   8   3        908.21        901.16        19.43 o                         
  -7   8   3         96.47         92.22         3.03 o                         
  -6   8   3       1026.47       1022.59        16.31 o                         
  -5   8   3        874.61        874.08        12.86 o                         
  -4   8   3       5407.88       5591.21        89.52 o                         
  -3   8   3        603.20        628.75        11.24 o                         
  -2   8   3       3940.60       3847.18        56.16 o                         
  -1   8   3       1792.00       1812.54        28.06 o                         
   0   8   3         52.83         55.99         2.63 o                         
   1   8   3       1844.86       1873.69        31.26 o                         
   2   8   3       3989.63       3949.94        57.00 o                         
   3   8   3        545.90        597.80        13.51 o                         
   4   8   3       5536.21       5906.36        95.72 o                         
   5   8   3        836.13        855.53        15.39 o                         
   6   8   3       1020.60       1002.00        18.09 o                         
   7   8   3         85.96         82.02         2.43 o                         
   8   8   3        887.33        863.46        14.40 o                         
   9   8   3         48.66         43.50         1.92 o                         
  10   8   3        112.59        109.46         5.27 o                         
 -10   9   3        199.40        198.09         4.51 o                         
  -9   9   3       1217.53       1249.83        32.68 o                         
  -8   9   3         95.70        108.45         3.69 o                         
  -7   9   3        828.49        865.49        18.15 o                         
  -6   9   3          0.79          1.84         1.25 o                         
  -5   9   3       1002.22       1009.22        21.46 o                         
  -4   9   3        796.62        811.73        14.15 o                         
  -3   9   3       2050.54       2131.05        32.21 o                         
  -2   9   3        493.25        519.50         9.29 o                         
  -1   9   3       3172.17       3126.04        52.04 o                         
   0   9   3        631.17        642.09        10.68 o                         
   1   9   3       3267.94       1650.93       926.56 o                         
   2   9   3        490.11        519.45         9.97 o                         
   3   9   3       1985.21       2114.97        35.31 o                         
   4   9   3        825.51        845.07        12.56 o                         
   5   9   3        994.58        996.92        16.63 o                         
   6   9   3          2.73          2.17         1.30 o                         
   7   9   3        807.76        826.73        14.09 o                         
   8   9   3        103.06        107.47         3.12 o                         
   9   9   3       1237.39       1227.96        21.36 o                         
  10   9   3        175.47        168.81         4.43 o                         
  -9  10   3        217.22        223.77         5.84 o                         
  -8  10   3        827.39        774.54        20.07 o                         
  -7  10   3        160.58        157.65         3.65 o                         
  -6  10   3       1783.25       1850.19        30.95 o                         
  -5  10   3        945.16        971.93        14.30 o                         
  -4  10   3       3235.34       3288.44        55.21 o                         
  -3  10   3        101.96         98.06         3.30 o                         
  -2  10   3       3307.79       3383.40        45.98 o                         
  -1  10   3        685.92        666.60        11.27 o                         
   0  10   3       1067.04       1087.10        30.28 o                         
   1  10   3        611.67        616.49        15.21 o                         
   2  10   3       3331.91       3285.48        52.80 o                         
   3  10   3         99.71         95.78         2.82 o                         
   4  10   3       3360.48       3411.38        42.58 o                         
   5  10   3        947.32        998.00        15.96 o                         
   6  10   3       1759.25       1773.41        24.85 o                         
   7  10   3        167.02        168.02         4.48 o                         
   8  10   3        858.52        839.74        12.69 o                         
   9  10   3        213.86        219.11         4.79 o                         
  -8  11   3        163.92        154.99         3.76 o                         
  -7  11   3        238.97        240.66         5.69 o                         
  -6  11   3        996.35       1035.60        15.35 o                         
  -5  11   3        319.36        304.81         5.39 o                         
  -4  11   3        379.17        383.10         7.98 o                         
  -3  11   3        880.22        685.36       181.34 o                         
  -2  11   3        893.96        923.94        15.46 o                         
  -1  11   3        632.79        670.76        16.69 o                         
   0  11   3       1576.40       1556.43        22.43 o                         
   1  11   3        616.01        659.55        11.09 o                         
   2  11   3        894.07        912.71        17.03 o                         
   3  11   3        871.97        858.93        16.95 o                         
   4  11   3        372.46        383.09         8.11 o                         
   5  11   3        331.79        316.23         8.88 o                         
   6  11   3       1066.34       1070.55        15.39 o                         
   7  11   3        248.98        245.03         4.97 o                         
   8  11   3        163.56        171.61         5.20 o                         
  -8  12   3         41.44         36.05         2.75 o                         
  -7  12   3        497.35        512.03        10.09 o                         
  -6  12   3         90.37         89.17         3.41 o                         
  -5  12   3        266.26        283.36         6.02 o                         
  -4  12   3        215.55        189.27         4.20 o                         
  -3  12   3        197.03        211.23         4.67 o                         
  -2  12   3        254.54        235.17         4.96 o                         
  -1  12   3       1131.93       1181.28        18.84 o                         
   0  12   3        395.60        433.58         7.52 o                         
   1  12   3       1140.49       1215.48        17.73 o                         
   2  12   3        232.42        218.04         4.86 o                         
   3  12   3        192.26        201.14         5.64 o                         
   4  12   3        215.24        183.19         4.06 o                         
   5  12   3        252.87        260.74         5.09 o                         
   6  12   3         96.86         91.10         3.90 o                         
   7  12   3        492.45        502.97        11.50 o                         
   8  12   3         38.46         35.27         2.48 o                         
  -7  13   3        735.14        737.28        12.19 o                         
  -6  13   3        845.83        856.74        15.91 o                         
  -5  13   3        871.50        911.21        14.44 o                         
  -4  13   3        509.04        504.33        13.14 o                         
  -3  13   3       1212.34       1186.15        17.34 o                         
  -2  13   3        459.82        437.18         8.85 o                         
  -1  13   3        623.12        629.37        11.01 o                         
   0  13   3       1301.97       1314.35        22.54 o                         
   1  13   3        602.28        632.13        10.16 o                         
   2  13   3        480.34        464.02         8.39 o                         
   3  13   3       1169.06       1143.45        35.12 o                         
   4  13   3        532.23        530.34        10.51 o                         
   5  13   3        897.46        940.16        17.23 o                         
   6  13   3        859.39        839.24        12.42 o                         
   7  13   3        763.18        774.86        12.59 o                         
  -5  14   3        516.17        505.74         7.63 o                         
  -4  14   3        823.55        848.08        17.01 o                         
  -3  14   3          2.28          0.48         1.86 o                         
  -2  14   3        889.86        927.96        17.48 o                         
  -1  14   3       1152.34       1111.95        20.11 o                         
   0  14   3       1547.22       1593.38        24.90 o                         
   1  14   3       1113.59       1097.47        17.15 o                         
   2  14   3        956.16        775.08       218.28 o                         
   3  14   3          1.33          1.25         1.56 o                         
   4  14   3        842.56        816.42        13.23 o                         
   5  14   3        492.39        469.73         8.33 o                         
  -4  15   3         94.73         99.98         3.69 o                         
  -3  15   3        283.71        294.45         5.33 o                         
  -2  15   3         45.41         49.55         2.28 o                         
  -1  15   3        115.34        118.01         3.45 o                         
   0  15   3        575.36        569.08         9.27 o                         
   1  15   3        104.88        107.81         3.09 o                         
   2  15   3         39.12         43.00         2.28 o                         
   3  15   3        285.78        294.23         7.13 o                         
   4  15   3         90.88         88.06         2.52 o                         
   0  16   3        135.12        139.73         4.05 o                         
   1   0   4       1048.75        848.43        20.26 o                         
   3   0   4        103.25         88.97         2.52 o                         
   4   0   4       1417.33       1619.72        27.09 o                         
   5   0   4        310.96        298.86         6.03 o                         
   6   0   4       1128.47       1215.85        55.41 o                         
   7   0   4        249.13        270.42         6.30 o                         
   8   0   4       1119.10       1133.08        26.97 o                         
   9   0   4        366.80        353.80        16.51 o                         
  10   0   4       2565.91       2600.37        63.26 o                         
  11   0   4         71.24         68.21         3.90 o                         
  12   0   4        864.51        818.81        29.95 o                         
 -12   1   4         78.13         73.98         6.45 o                         
 -11   1   4        160.81        148.86        11.69 o                         
 -10   1   4          1.57         -0.53         1.33 o                         
  -9   1   4        415.73        431.77        16.68 o                         
  -8   1   4        198.71        195.92         5.29 o                         
  -7   1   4       6564.98       6597.75       207.17 o                         
  -6   1   4        520.37        545.99        10.36 o                         
  -5   1   4       8197.26       8145.93       182.97 o                         
  -4   1   4       2556.24       2521.23        37.60 o                         
  -2   1   4       4042.70       3551.33        67.13 o                         
   0   1   4       1089.93        851.67        14.79 o                         
   2   1   4       4192.08       3523.79        78.93 o                         
   4   1   4       2498.35       2356.65        54.15 o                         
   5   1   4       8569.16       8229.17       188.07 o                         
   6   1   4        516.60        549.02        12.31 o                         
   7   1   4       6726.98       7054.44       154.49 o                         
   8   1   4        218.59        226.28         5.72 o                         
   9   1   4        429.76        463.61        12.73 o                         
  10   1   4          0.90          0.69         3.01 o                         
  11   1   4        175.71        165.99         7.47 o                         
  12   1   4         80.46         72.36         5.55 o                         
 -12   2   4        105.43        101.16         5.98 o                         
 -11   2   4        441.79        448.83         9.00 o                         
 -10   2   4        429.62        407.45         7.97 o                         
  -9   2   4       1851.39       1870.89        45.35 o                         
  -8   2   4       1884.80       1937.64        33.01 o                         
  -7   2   4       1384.37       1445.84        29.24 o                         
  -6   2   4       3439.66       3592.19        58.37 o                         
  -5   2   4        165.24        169.56         3.79 o                         
  -4   2   4        391.80        330.64        10.30 o                         
  -3   2   4       5338.10       5019.69       112.53 o                         
  -2   2   4       1892.63       2068.26        36.95 o                         
  -1   2   4        206.60        169.51         3.04 o                         
   1   2   4        199.28        166.70         5.97 o                         
   2   2   4       1966.24       2010.07        27.31 o                         
   3   2   4       5390.22       5089.80        72.51 o                         
   4   2   4        392.86        345.47         6.84 o                         
   5   2   4        138.69        145.43         3.99 o                         
   6   2   4       3429.48       3718.93        87.81 o                         
   7   2   4       1454.45       1552.66        27.18 o                         
   8   2   4       1846.05       1947.30        48.06 o                         
   9   2   4       1844.26       1921.97        45.62 o                         
  10   2   4        389.39        372.46        16.26 o                         
  11   2   4        415.25        387.84        15.07 o                         
  12   2   4         94.69         90.81         5.82 o                         
 -11   3   4        365.78        357.10        11.19 o                         
 -10   3   4        489.10        515.89        19.35 o                         
  -9   3   4       1697.82       1824.35        49.37 o                         
  -8   3   4       1214.67       1263.62        31.40 o                         
  -7   3   4         57.24         56.86         2.19 o                         
  -6   3   4        353.33        413.67        14.03 o                         
  -5   3   4        742.64        819.44        12.96 o                         
  -4   3   4       6000.21       6249.78       117.35 o                         
   0   3   4        378.36        457.27         7.73 o                         
   3   3   4      12599.09      13246.04       376.20 o                         
   4   3   4       5960.55       6110.96       136.99 o                         
   5   3   4        783.17        843.79        14.69 o                         
   6   3   4        341.37        398.07         9.18 o                         
   7   3   4         57.40         52.82         2.54 o                         
   8   3   4       1159.51       1220.81        37.67 o                         
   9   3   4       1714.02       1806.85        44.38 o                         
  10   3   4        475.72        514.59        13.86 o                         
  11   3   4        332.20        321.39        13.92 o                         
 -11   4   4         94.19         99.51         3.90 o                         
 -10   4   4        913.58        895.08        16.43 o                         
  -9   4   4       1352.64       1396.30        27.18 o                         
  -8   4   4       1568.73       1625.15        27.81 o                         
  -7   4   4       2369.28       2370.84        45.71 o                         
  -6   4   4       1746.48       1860.37        36.14 o                         
  -5   4   4       1188.16       1301.08        25.75 o                         
  -4   4   4       4446.71       4549.92        59.85 o                         
  -2   4   4       8950.36       9163.69       165.89 o                         
  -1   4   4       3934.22       3618.67        53.56 o                         
   0   4   4        957.13        717.69        18.02 o                         
   1   4   4       3926.58       3617.61        96.39 o                         
   2   4   4       9042.53       9532.50       172.62 o                         
   3   4   4      12670.64      11971.05       266.84 o                         
   4   4   4       4327.97       4413.45       109.67 o                         
   5   4   4       1196.29       1232.97        21.10 o                         
   6   4   4       1693.40       1776.22        30.45 o                         
   7   4   4       2358.62       2551.40        62.90 o                         
   8   4   4       1474.89       1600.88        59.74 o                         
   9   4   4       1372.53       1421.53        34.96 o                         
  10   4   4        974.54        966.95        34.61 o                         
  11   4   4         98.06         98.00         4.57 o                         
 -11   5   4         11.53         15.42         2.49 o                         
 -10   5   4       1093.91       1126.93        17.92 o                         
  -9   5   4       1299.50       1341.69        26.67 o                         
  -8   5   4       2844.47       2933.68        80.86 o                         
  -7   5   4        613.25        639.77        11.14 o                         
  -6   5   4        605.08        635.52        19.68 o                         
  -5   5   4       4743.23       4954.25        70.65 o                         
  -4   5   4       4656.02       4630.89        66.77 o                         
  -3   5   4        276.34        312.16         8.52 o                         
  -2   5   4      10448.73       1148.96      4133.96 o                         
  -1   5   4        511.52        500.15         9.11 o                         
   0   5   4       3293.38       3368.41        76.37 o                         
   1   5   4        496.40        500.65         7.18 o                         
   2   5   4      10596.86      10473.51       325.69 o                         
   3   5   4        369.69        424.78         7.31 o                         
   4   5   4       4597.99       4699.09        56.95 o                         
   5   5   4       4516.53       4612.08        56.91 o                         
   6   5   4        610.68        626.92        15.64 o                         
   7   5   4        667.09        680.76        16.17 o                         
   8   5   4       2803.28       2825.90        54.32 o                         
   9   5   4       1298.49       1338.04        31.39 o                         
  10   5   4       1052.69       1072.94        22.69 o                         
  11   5   4         11.14          9.75         2.44 o                         
 -11   6   4        234.48        224.85         5.18 o                         
 -10   6   4         99.31         84.81         3.30 o                         
  -9   6   4        232.94        240.06         6.31 o                         
  -8   6   4        431.84        465.28        11.09 o                         
  -7   6   4        296.33        292.13         7.60 o                         
  -6   6   4       1383.07       1417.04        40.34 o                         
  -5   6   4       1183.44       1222.26        21.03 o                         
  -4   6   4       2036.11       2114.74        31.53 o                         
  -3   6   4       8037.23       8055.05       134.51 o                         
  -2   6   4       4511.89       3835.63       815.73 o                         
  -1   6   4        462.29        429.23         7.72 o                         
   0   6   4         98.37         61.18         2.28 o                         
   1   6   4        489.87        452.60         7.47 o                         
   2   6   4       4589.74       5065.08        71.55 o                         
   3   6   4       7969.77       7851.87       102.84 o                         
   4   6   4       2046.27       2169.80        32.27 o                         
   5   6   4       1249.40       1297.07        20.18 o                         
   6   6   4       1340.16       1391.15        27.79 o                         
   7   6   4        282.15        282.32         6.13 o                         
   8   6   4        421.67        438.15        11.83 o                         
   9   6   4        238.83        237.35         6.32 o                         
  10   6   4         93.64         86.61         3.23 o                         
  11   6   4        246.95        225.52         7.63 o                         
 -10   7   4        840.19        821.02        26.64 o                         
  -9   7   4        661.18        666.42        14.22 o                         
  -8   7   4        511.37        509.19         9.82 o                         
  -7   7   4        172.39        181.96         4.17 o                         
  -6   7   4        718.74        745.88        12.44 o                         
  -5   7   4        300.61        294.63         6.30 o                         
  -4   7   4        254.14        248.92         5.07 o                         
  -3   7   4       1982.52       2057.68        42.65 o                         
  -2   7   4       2675.35       2643.69        39.44 o                         
  -1   7   4      12425.10      12515.26       531.69 o                         
   0   7   4       1127.02       1137.80        20.58 o                         
   1   7   4      12360.91      12389.06       201.59 o                         
   2   7   4       2598.87       2447.19       101.02 o                         
   3   7   4       2021.28       2110.48        31.68 o                         
   4   7   4        293.28        291.01         5.02 o                         
   5   7   4        300.96        299.51         7.02 o                         
   6   7   4        745.27        743.31        14.15 o                         
   7   7   4        169.29        173.62         4.07 o                         
   8   7   4        484.58        476.25        16.45 o                         
   9   7   4        590.06        599.56        13.19 o                         
  10   7   4        875.30        879.92        41.34 o                         
 -10   8   4         67.32         65.20         4.79 o                         
  -9   8   4          0.96          2.79         1.64 o                         
  -8   8   4       1071.39       1081.39        24.07 o                         
  -7   8   4        697.34        690.74        14.43 o                         
  -6   8   4       5124.36       5263.12        75.26 o                         
  -5   8   4       1514.62       1572.45        24.73 o                         
  -4   8   4       6548.76       6720.79       106.74 o                         
  -3   8   4        735.72        766.36        10.80 o                         
  -2   8   4        132.82        143.37         6.37 o                         
  -1   8   4        226.35        236.02         5.11 o                         
   0   8   4        255.02        229.03         4.32 o                         
   1   8   4        245.71        270.19         4.92 o                         
   2   8   4        105.99        103.58         2.54 o                         
   3   8   4        748.14        785.21        10.68 o                         
   4   8   4       6434.84       6714.55       106.76 o                         
   5   8   4       1561.92       1615.52        24.63 o                         
   6   8   4       5015.57       5141.96        82.94 o                         
   7   8   4        646.49        648.92        11.16 o                         
   8   8   4       1042.28       1042.99        16.50 o                         
   9   8   4          0.39          0.94         1.99 o                         
  10   8   4         77.92         81.31         4.26 o                         
 -10   9   4         91.98         95.65         4.83 o                         
  -9   9   4        198.98        203.36         5.10 o                         
  -8   9   4        397.06        387.71         9.00 o                         
  -7   9   4         79.73         80.16         3.02 o                         
  -6   9   4          3.95          3.46         1.46 o                         
  -5   9   4       1265.85       1272.27        18.45 o                         
  -4   9   4       1063.00       1117.75        17.82 o                         
  -3   9   4        392.85        334.47        77.34 o                         
  -2   9   4       1470.46       1555.47        22.75 o                         
  -1   9   4       3813.12       3776.17        72.00 o                         
   0   9   4       1055.00       1079.85        17.29 o                         
   1   9   4       3684.16       3715.37        60.91 o                         
   2   9   4       1405.75       1470.06        22.37 o                         
   3   9   4        388.59        393.59         9.00 o                         
   4   9   4       1064.25       1090.72        16.38 o                         
   5   9   4       1259.13       1267.03        21.95 o                         
   6   9   4          8.97          7.92         1.41 o                         
   7   9   4         72.37         72.18         2.71 o                         
   8   9   4        389.46        384.54         8.52 o                         
   9   9   4        173.05        181.72         4.34 o                         
  10   9   4         88.40         79.65         3.41 o                         
  -9  10   4         36.82         34.60         2.69 o                         
  -8  10   4         27.28         24.06         2.14 o                         
  -7  10   4        310.61        348.91         6.55 o                         
  -6  10   4        244.18        243.63         4.79 o                         
  -5  10   4        597.64        601.90        10.47 o                         
  -4  10   4        269.81        280.50         5.28 o                         
  -3  10   4       1949.49       1180.87       535.63 o                         
  -2  10   4        920.43        922.49        13.97 o                         
  -1  10   4        330.65        349.78         7.18 o                         
   0  10   4       3330.53       3340.77        60.59 o                         
   1  10   4        376.72        402.95        13.42 o                         
   2  10   4        983.15        981.37        14.42 o                         
   3  10   4       1811.03       1856.14        34.06 o                         
   4  10   4        264.91        276.13         5.69 o                         
   5  10   4        609.18        627.41        13.23 o                         
   6  10   4        278.62        286.26         6.29 o                         
   7  10   4        314.45        350.55         6.48 o                         
   8  10   4         28.60         30.46         2.07 o                         
   9  10   4         38.98         29.30         2.49 o                         
  -8  11   4        589.25        584.85        10.02 o                         
  -7  11   4        575.80        571.58        10.56 o                         
  -6  11   4        101.12        108.40         2.88 o                         
  -5  11   4       2214.62       2188.65        36.00 o                         
  -4  11   4        263.05        272.39         4.80 o                         
  -3  11   4        599.60        578.94        48.69 o                         
  -2  11   4       1840.05       1829.49        28.19 o                         
  -1  11   4        150.69        160.48         3.54 o                         
   0  11   4         16.88         19.03         1.51 o                         
   1  11   4        153.27        137.29        32.29 o                         
   2  11   4       1875.71       1814.47        27.39 o                         
   3  11   4        608.13        641.02        14.14 o                         
   4  11   4        282.01        297.03         5.84 o                         
   5  11   4       2177.65       2181.49        36.86 o                         
   6  11   4        120.70        121.99         2.99 o                         
   7  11   4        569.36        574.31        11.17 o                         
   8  11   4        605.34        598.20        10.14 o                         
  -8  12   4        240.01        241.80         6.06 o                         
  -7  12   4        429.02        443.29         7.35 o                         
  -6  12   4        412.61        417.18         8.17 o                         
  -5  12   4        229.12        214.56         5.01 o                         
  -4  12   4        514.53        536.21         9.43 o                         
  -3  12   4       1347.87       1352.28        25.22 o                         
  -2  12   4       1879.90       1910.48        29.37 o                         
  -1  12   4        399.53        430.52         7.58 o                         
   0  12   4        648.77        660.61        11.02 o                         
   1  12   4        389.61        416.06         7.04 o                         
   2  12   4       1812.61       1869.26        28.59 o                         
   3  12   4       1274.29       1282.81        18.61 o                         
   4  12   4        460.16        484.95         8.78 o                         
   5  12   4        239.24        219.60         4.78 o                         
   6  12   4        377.65        377.47         7.70 o                         
   7  12   4        439.65        444.32        12.36 o                         
   8  12   4        273.28        262.96         5.03 o                         
  -7  13   4        174.18        179.06         4.47 o                         
  -6  13   4          2.90          3.85         1.88 o                         
  -5  13   4         28.64         22.93         1.96 o                         
  -4  13   4        790.34        795.62        18.70 o                         
  -3  13   4        193.52        203.48         4.84 o                         
  -2  13   4       1286.12       1258.84        18.83 o                         
  -1  13   4        658.21        672.89        12.37 o                         
   0  13   4        254.95        254.79         4.72 o                         
   1  13   4        695.47        710.78        11.37 o                         
   2  13   4       1245.50       1202.38        22.48 o                         
   3  13   4        203.92        216.71         4.51 o                         
   4  13   4        865.29        863.37        15.22 o                         
   5  13   4         24.00         20.86         1.87 o                         
   6  13   4          2.51          4.32         1.95 o                         
   7  13   4        152.39        161.78         4.60 o                         
  -5  14   4        119.16        122.70         3.34 o                         
  -4  14   4         22.78         27.64         2.11 o                         
  -3  14   4        429.51        419.46         9.10 o                         
  -2  14   4         65.41         60.84         3.46 o                         
  -1  14   4        135.31        134.68         3.14 o                         
   0  14   4        725.79        777.33        16.42 o                         
   1  14   4        145.19        147.19         3.47 o                         
   2  14   4         59.41         57.29         2.73 o                         
   3  14   4        416.12        397.27         7.50 o                         
   4  14   4         25.61         33.43         4.16 o                         
   5  14   4        121.15        122.29         3.58 o                         
  -4  15   4         52.40         50.52         9.63 o                         
  -3  15   4        330.20        306.32         6.22 o                         
  -2  15   4        464.22        431.61        10.46 o                         
  -1  15   4         59.43         52.01         2.42 o                         
   0  15   4         15.05         14.67         1.76 o                         
   1  15   4         69.55         62.79         2.62 o                         
   2  15   4        467.40        399.31        73.00 o                         
   3  15   4        300.72        278.35         6.35 o                         
   4  15   4         37.78         42.12         2.19 o                         
   1   0   5        202.79        168.54         6.69 o                         
   3   0   5       5380.82       4906.28       236.75 o                         
   5   0   5        872.06        859.83        31.34 o                         
   6   0   5        769.69        813.74        20.66 o                         
   7   0   5         19.20         19.10         1.89 o                         
   8   0   5       5002.17       5256.23       120.66 o                         
   9   0   5          0.14          2.03         1.69 o                         
  10   0   5         68.53         64.30         3.90 o                         
  11   0   5        314.74        306.08        13.98 o                         
  12   0   5         51.75         72.43         6.41 o                         
 -12   1   5         83.61         88.50         4.83 o                         
 -11   1   5        164.91        174.88         6.84 o                         
 -10   1   5        319.07        336.47         7.47 o                         
  -9   1   5       3582.51       3596.08        68.11 o                         
  -8   1   5        535.31        564.66        22.35 o                         
  -7   1   5        271.33        265.43         6.28 o                         
  -6   1   5        748.39        780.60        21.40 o                         
  -5   1   5        430.00        455.25        12.26 o                         
  -4   1   5       2914.38       2843.40        54.78 o                         
  -3   1   5       8995.15       8254.36       184.40 o                         
  -2   1   5       2777.64       2580.13        48.47 o                         
   0   1   5       1372.45       1219.70        21.01 o                         
   2   1   5       2764.83       2525.53       128.68 o                         
   3   1   5       9424.01       8755.48       277.39 o                         
   4   1   5       2942.95       3048.30        49.48 o                         
   5   1   5        346.56        375.93         7.53 o                         
   6   1   5        742.70        767.00        26.36 o                         
   7   1   5        267.63        272.52         6.63 o                         
   8   1   5        533.46        550.28        11.71 o                         
   9   1   5       3653.17       3722.10        86.74 o                         
  10   1   5        304.82        317.75        13.55 o                         
  11   1   5        199.09        204.53         9.72 o                         
  12   1   5         74.65         77.62         6.94 o                         
 -12   2   5         29.43         24.00         3.34 o                         
 -11   2   5        617.79        614.32        11.49 o                         
 -10   2   5        327.06        340.51         7.62 o                         
  -9   2   5        462.35        463.85        10.19 o                         
  -8   2   5       1941.13       2025.62        38.96 o                         
  -7   2   5        648.54        652.06        14.30 o                         
  -6   2   5       2966.36       2854.76        53.12 o                         
  -5   2   5       1286.78       1317.14        35.42 o                         
  -4   2   5      16491.73      16714.77       511.90 o                         
  -3   2   5         39.74         25.49         2.27 o                         
  -1   2   5       7416.61        763.07      2750.68 o                         
   0   2   5       7589.08       7618.22       239.70 o                         
   1   2   5       7409.08       6274.84       196.46 o                         
   2   2   5       9053.64       8284.18       252.89 o                         
   3   2   5         37.28         23.47         2.23 o                         
   5   2   5       1280.41       1270.43        31.76 o                         
   6   2   5       2967.74       2956.51        83.12 o                         
   7   2   5        625.56        646.81        13.71 o                         
   8   2   5       1905.34       1985.96        44.84 o                         
   9   2   5        462.56        468.30        12.01 o                         
  10   2   5        294.46        314.58        14.71 o                         
  11   2   5        638.19        641.49        24.63 o                         
  12   2   5         28.17         19.74         3.67 o                         
 -11   3   5        483.94        479.58        11.37 o                         
 -10   3   5        459.99        452.62        13.88 o                         
  -9   3   5       1890.13       1927.35        32.21 o                         
  -8   3   5        234.33        244.87         5.22 o                         
  -7   3   5        783.24        770.87        13.60 o                         
  -6   3   5       6984.05       7245.09       158.16 o                         
  -5   3   5       2478.58       2680.88        65.22 o                         
  -4   3   5       1489.82       1450.67        34.71 o                         
  -3   3   5       3375.60       3317.47        48.67 o                         
  -2   3   5       4433.54       4123.41        66.48 o                         
   0   3   5       6983.67       6239.15        88.39 o                         
   2   3   5       4451.77       4197.91        77.40 o                         
   3   3   5       3449.08       3351.30       108.55 o                         
   4   3   5       1480.14       1476.11        25.29 o                         
   5   3   5       2400.41       2671.53        66.49 o                         
   6   3   5       7130.96       7215.23       160.55 o                         
   7   3   5        867.49        859.39        15.42 o                         
   8   3   5        217.05        222.99         6.36 o                         
   9   3   5       1888.53       1889.43        62.64 o                         
  10   3   5        481.63        491.31        18.08 o                         
  11   3   5        486.45        504.20        19.90 o                         
 -11   4   5        743.62        718.44        13.14 o                         
 -10   4   5        202.38        213.81         6.23 o                         
  -9   4   5        388.11        390.49         8.05 o                         
  -8   4   5         77.78         69.94         2.36 o                         
  -7   4   5       1303.33       1342.05        23.76 o                         
  -6   4   5       2318.30       2460.64        46.24 o                         
  -5   4   5       4425.60       4491.47        83.99 o                         
  -4   4   5        509.73        587.13        10.65 o                         
  -3   4   5       1068.04       1050.32        18.76 o                         
  -2   4   5       4262.86       1322.61      1624.35 o                         
  -1   4   5       9186.81       8616.74       158.44 o                         
   0   4   5       3103.35       2960.71        48.23 o                         
   1   4   5       8925.45       8112.56       147.87 o                         
   2   4   5       4105.41       4401.59       101.11 o                         
   3   4   5       1063.86       1064.90        22.35 o                         
   4   4   5        477.46        542.47         9.86 o                         
   5   4   5       4480.42       4463.18        59.19 o                         
   6   4   5       2220.87       2289.44        44.03 o                         
   7   4   5       1250.41       1306.89        26.56 o                         
   8   4   5         79.03         77.18         3.33 o                         
   9   4   5        351.88        360.40        14.15 o                         
  10   4   5        188.46        189.32         8.96 o                         
  11   4   5        759.67        742.71        19.87 o                         
 -11   5   5         55.60         49.15         2.20 o                         
 -10   5   5        518.09        513.13         9.89 o                         
  -9   5   5        309.03        329.85         6.10 o                         
  -8   5   5        542.50        533.72        11.97 o                         
  -7   5   5       2386.15       2508.09        38.52 o                         
  -6   5   5       3033.69       3280.05       112.71 o                         
  -5   5   5       2758.07       2821.50        53.71 o                         
  -4   5   5       2034.55       2025.95        38.82 o                         
  -3   5   5       1904.48       1845.75        31.22 o                         
  -2   5   5       8094.58       8159.21       170.76 o                         
  -1   5   5       4116.49       4369.25        63.42 o                         
   0   5   5       6638.52       6434.36       118.12 o                         
   1   5   5       3993.92       4176.48        59.19 o                         
   2   5   5       7809.81       7902.38       131.11 o                         
   3   5   5       1915.28       1833.16        52.72 o                         
   4   5   5       2109.29       2160.52        32.66 o                         
   5   5   5       2884.14       2977.63        40.35 o                         
   6   5   5       3029.37       3103.21        60.22 o                         
   7   5   5       2481.06       2637.07        49.31 o                         
   8   5   5        502.88        501.09         9.72 o                         
   9   5   5        269.66        293.75         7.38 o                         
  10   5   5        511.55        520.43        12.17 o                         
  11   5   5         58.13         46.14         4.06 o                         
 -11   6   5        161.16        161.66         5.15 o                         
 -10   6   5       1315.66       1258.32        30.21 o                         
  -9   6   5         41.96         46.26         2.40 o                         
  -8   6   5       2298.53       2323.45        44.42 o                         
  -7   6   5       2602.25       2686.33        46.32 o                         
  -6   6   5        106.67        117.76         3.35 o                         
  -5   6   5       3111.32       3202.12        64.82 o                         
  -4   6   5       2027.92       1971.30        46.59 o                         
  -3   6   5       1618.02       1557.97        26.74 o                         
  -2   6   5       7532.40       7395.92       117.19 o                         
  -1   6   5       3870.15       3769.29        56.07 o                         
   0   6   5      12071.65      12282.12       385.16 o                         
   1   6   5       3856.49       3809.45        74.70 o                         
   2   6   5       7574.09       7474.01       144.39 o                         
   3   6   5       1661.87       1592.30        37.38 o                         
   4   6   5       2108.87       2104.70        28.89 o                         
   5   6   5       3144.27       3183.66        43.22 o                         
   6   6   5        138.83        145.82         3.14 o                         
   7   6   5       2475.27       2447.59        41.64 o                         
   8   6   5       2195.92       2175.68        44.69 o                         
   9   6   5         40.95         48.60         3.05 o                         
  10   6   5       1353.58       1305.00        25.48 o                         
  11   6   5        149.11        147.64        14.35 o                         
 -10   7   5         45.05         43.99         2.35 o                         
  -9   7   5        901.90        886.24        15.74 o                         
  -8   7   5        149.01        138.16         3.60 o                         
  -7   7   5        970.43       1009.36        20.67 o                         
  -6   7   5        227.65        234.75         4.79 o                         
  -5   7   5       1593.52       1668.99        28.58 o                         
  -4   7   5       1123.19       1120.98        19.42 o                         
  -3   7   5       5164.65       5103.17        94.06 o                         
  -2   7   5       1282.72       1267.70        19.70 o                         
  -1   7   5       4408.91       4457.01        64.68 o                         
   0   7   5       1870.87        869.36       578.48 o                         
   1   7   5       4369.81       4542.80        84.54 o                         
   2   7   5       1245.63       1241.72        19.16 o                         
   3   7   5       5295.36       5312.10        98.13 o                         
   4   7   5       1055.88       1047.63        23.31 o                         
   5   7   5       1645.59       1708.50        24.44 o                         
   6   7   5        252.66        253.75         5.86 o                         
   7   7   5        941.64        951.56        17.52 o                         
   8   7   5        152.61        137.92         3.80 o                         
   9   7   5        947.12        968.92        42.08 o                         
  10   7   5         47.60         40.71         2.91 o                         
 -10   8   5        280.44        290.11         6.55 o                         
  -9   8   5        277.21        281.75         7.22 o                         
  -8   8   5       1639.09       1680.99        23.37 o                         
  -7   8   5        242.48        252.91         5.35 o                         
  -6   8   5        143.55        125.13         4.40 o                         
  -5   8   5        165.85        181.79         3.39 o                         
  -4   8   5       2214.81       2171.07        34.06 o                         
  -3   8   5       1529.93        815.25       456.28 o                         
  -2   8   5        807.20        803.36        13.11 o                         
  -1   8   5        237.10        239.22         3.96 o                         
   0   8   5         10.85         17.53         3.25 o                         
   1   8   5        212.28        208.13         3.60 o                         
   2   8   5        797.54        792.92        11.71 o                         
   3   8   5       1608.98       1660.65        24.74 o                         
   4   8   5       2127.67       2105.79        33.01 o                         
   5   8   5        172.24        188.86         4.83 o                         
   6   8   5        121.58        110.58         2.74 o                         
   7   8   5        239.77        245.91         4.63 o                         
   8   8   5       1677.52       1708.18        33.27 o                         
   9   8   5        265.75        279.46         6.99 o                         
  10   8   5        266.66        264.05         8.93 o                         
  -9   9   5        657.63        646.70        12.29 o                         
  -8   9   5        113.64        123.28         3.98 o                         
  -7   9   5        976.02        953.43        19.37 o                         
  -6   9   5        332.42        328.37         5.64 o                         
  -5   9   5       1926.91       1937.19        32.84 o                         
  -4   9   5       1002.41       1042.63        18.56 o                         
  -3   9   5       4458.93       4485.17        82.59 o                         
  -2   9   5        217.93        217.75         4.50 o                         
  -1   9   5       4311.16       4395.20        54.24 o                         
   0   9   5         80.25         77.85         2.07 o                         
   1   9   5       4577.50       4587.41        66.48 o                         
   2   9   5        175.46        180.61         3.79 o                         
   3   9   5       4475.95       4513.07        64.29 o                         
   4   9   5        946.11        970.06        17.76 o                         
   5   9   5       1900.65       1930.77        30.31 o                         
   6   9   5        345.91        336.61         6.20 o                         
   7   9   5        950.37        931.74        14.39 o                         
   8   9   5        105.40        111.94         2.93 o                         
   9   9   5        646.94        663.71        16.79 o                         
  -9  10   5          0.39          1.99         2.27 o                         
  -8  10   5       1483.67       1488.34        54.74 o                         
  -7  10   5        119.06        129.97         3.43 o                         
  -6  10   5        602.64        591.40        11.17 o                         
  -5  10   5        674.51        664.44        12.54 o                         
  -4  10   5       1784.03       1784.70        27.72 o                         
  -3  10   5        249.62        270.74         5.65 o                         
  -2  10   5       2756.41       2867.47        42.80 o                         
  -1  10   5       1178.06       1207.08        17.45 o                         
   0  10   5       1513.02       1542.06        21.11 o                         
   1  10   5       1188.54       1226.66        22.36 o                         
   2  10   5       2738.26       2866.18        36.25 o                         
   3  10   5        249.41        271.62         5.02 o                         
   4  10   5       1808.54       1826.31        27.94 o                         
   5  10   5        724.07        703.72        11.86 o                         
   6  10   5        594.68        574.69        11.44 o                         
   7  10   5         98.96        102.58         3.30 o                         
   8  10   5       1530.45       1516.29        22.84 o                         
   9  10   5          0.04         -1.62         1.88 o                         
  -8  11   5         89.34         82.64         3.08 o                         
  -7  11   5        176.59        191.41         3.69 o                         
  -6  11   5        689.25        696.65        13.23 o                         
  -5  11   5        426.17        430.96         9.65 o                         
  -4  11   5        303.70        313.50         7.66 o                         
  -3  11   5       1203.72       1209.52        17.61 o                         
  -2  11   5        236.94        218.77         5.21 o                         
  -1  11   5        589.07        582.73         9.35 o                         
   0  11   5       1903.49       1799.60        23.40 o                         
   1  11   5        594.77        506.61        79.32 o                         
   2  11   5        195.64        178.77         4.50 o                         
   3  11   5       1193.31       1194.11        22.22 o                         
   4  11   5        315.50        341.35         5.77 o                         
   5  11   5        415.08        433.03         9.09 o                         
   6  11   5        679.68        699.95        10.88 o                         
   7  11   5        183.25        199.93         7.79 o                         
   8  11   5         91.86         83.39         2.60 o                         
  -7  12   5        408.15        399.50         8.91 o                         
  -6  12   5        353.01        365.74         6.75 o                         
  -5  12   5        829.08        837.71        12.61 o                         
  -4  12   5        285.85        292.90         8.61 o                         
  -3  12   5         91.17        110.46         3.04 o                         
  -2  12   5         25.37         24.75         1.67 o                         
  -1  12   5       1514.79       1512.78        24.13 o                         
   0  12   5         15.19         11.02         1.27 o                         
   1  12   5       1490.11       1497.41        25.51 o                         
   2  12   5         24.22         25.34         2.10 o                         
   3  12   5         94.69        114.79         2.87 o                         
   4  12   5        288.33        303.50         7.62 o                         
   5  12   5        838.86        786.79        20.89 o                         
   6  12   5        387.73        409.88         6.76 o                         
   7  12   5        412.16        395.67         8.14 o                         
  -6  13   5        509.56        499.17         8.72 o                         
  -5  13   5        290.53        277.00         6.73 o                         
  -4  13   5        268.78        264.35         6.55 o                         
  -3  13   5        594.48        594.06         9.28 o                         
  -2  13   5        449.84        443.74         7.62 o                         
  -1  13   5        969.52       1015.84        14.37 o                         
   0  13   5        206.95        208.42         4.38 o                         
   1  13   5        937.82        967.81        16.22 o                         
   2  13   5        452.16        447.09         7.44 o                         
   3  13   5        593.42        595.63         9.18 o                         
   4  13   5        266.81        267.55         5.78 o                         
   5  13   5        312.81        292.56         5.56 o                         
   6  13   5        527.81        517.98        13.24 o                         
  -5  14   5        352.31        338.92         8.30 o                         
  -4  14   5        559.68        576.74        12.55 o                         
  -3  14   5         43.20         40.69         2.00 o                         
  -2  14   5        371.03        367.65        14.03 o                         
  -1  14   5        306.32        287.65         5.54 o                         
   0  14   5        666.94        617.49         9.75 o                         
   1  14   5        298.38        278.48         6.35 o                         
   2  14   5        364.27        361.96         5.84 o                         
   3  14   5         40.49         42.96         2.41 o                         
   4  14   5        571.14        584.08        12.85 o                         
   5  14   5        338.12        325.14        11.47 o                         
  -3  15   5        451.59        445.87         8.80 o                         
  -2  15   5         45.46         40.29         2.63 o                         
  -1  15   5        319.51        321.95         7.02 o                         
   0  15   5        364.95        338.63         6.31 o                         
   1  15   5        299.90        297.52         7.87 o                         
   2  15   5         47.84         43.67         2.70 o                         
   3  15   5        483.13        478.27         7.83 o                         
   1   0   6       1961.42       1895.37        31.15 o                         
   2   0   6        228.31        370.72        27.12 o                         
   3   0   6       2040.27       1958.64        45.71 o                         
   5   0   6       2535.48       2438.21        63.14 o                         
   6   0   6       8935.72       9095.15       144.37 o                         
   7   0   6          6.14         10.11         1.75 o                         
   8   0   6       3360.96       3550.16        67.63 o                         
   9   0   6        108.65        108.40         5.88 o                         
  10   0   6          0.07          0.01         2.49 o                         
  11   0   6        139.65        135.39         5.81 o                         
 -11   1   6       2643.70       2582.41        61.81 o                         
 -10   1   6        305.24        306.81        13.26 o                         
  -9   1   6       1873.99       1983.51        48.10 o                         
  -8   1   6        522.83        503.94        29.88 o                         
  -7   1   6       1666.15       1653.42        32.83 o                         
  -6   1   6        516.70        500.52        11.44 o                         
  -5   1   6       2885.06       2907.10        69.65 o                         
  -4   1   6       1314.59       1291.09        18.15 o                         
  -3   1   6       5013.38       4894.57       111.25 o                         
  -2   1   6       2664.82       2446.18        47.52 o                         
   0   1   6       2994.18       2468.32        59.36 o                         
   2   1   6       2635.48       2495.75        78.98 o                         
   3   1   6       5063.65       5213.19       119.69 o                         
   4   1   6       1379.87       1394.67        24.51 o                         
   5   1   6       2883.92       2860.35        54.24 o                         
   6   1   6        503.82        512.35         9.60 o                         
   7   1   6       1650.94       1658.54        39.47 o                         
   8   1   6        552.86        557.20        15.87 o                         
   9   1   6       1797.55       1757.40        42.94 o                         
  10   1   6        306.30        335.09         9.83 o                         
  11   1   6       2623.20       2641.71        60.72 o                         
 -11   2   6        432.73        440.20        13.59 o                         
 -10   2   6        265.35        260.15         6.00 o                         
  -9   2   6         66.99         65.34         3.49 o                         
  -8   2   6         25.02         24.37         2.26 o                         
  -7   2   6        882.74        869.57        27.77 o                         
  -6   2   6       2079.24       2159.11        47.37 o                         
  -5   2   6        846.91        840.65        16.04 o                         
  -4   2   6        769.26        772.50        16.01 o                         
  -3   2   6       8941.58       8669.75       191.99 o                         
  -2   2   6       2981.53       2912.65        70.42 o                         
  -1   2   6        860.73        773.68        18.50 o                         
   1   2   6        982.94        886.83        32.09 o                         
   2   2   6       2877.98       2803.36        64.30 o                         
   3   2   6       8856.18       8480.40       329.26 o                         
   4   2   6        728.95        715.20        19.62 o                         
   5   2   6        801.50        768.85        13.92 o                         
   6   2   6       2072.96       2154.62        41.28 o                         
   7   2   6        906.58        900.65        15.89 o                         
   8   2   6         33.76         36.16         1.98 o                         
   9   2   6         56.38         57.33         3.58 o                         
  10   2   6        290.49        280.37        12.17 o                         
  11   2   6        406.57        389.59        14.94 o                         
 -11   3   6         11.90          6.37         2.66 o                         
 -10   3   6        526.69        534.67         9.58 o                         
  -9   3   6       1363.28       1446.78        28.44 o                         
  -8   3   6       2679.46       2747.88        41.18 o                         
  -7   3   6       2872.10       3041.35        72.60 o                         
  -6   3   6        485.02        520.12         9.97 o                         
  -5   3   6       6818.11       7610.67       172.34 o                         
  -4   3   6       1124.88       1107.04        15.39 o                         
  -3   3   6       4788.35       4766.27       129.42 o                         
  -1   3   6         81.15        126.20         2.88 o                         
   0   3   6          6.09         18.03         1.00 o                         
   1   3   6         76.17        121.88         3.06 o                         
   2   3   6      10184.19       9653.23       226.94 o                         
   3   3   6       4839.06       4819.66       112.80 o                         
   4   3   6       1126.96       1105.94        27.73 o                         
   5   3   6       6726.18       6912.58       111.91 o                         
   6   3   6        520.00        540.45        14.86 o                         
   7   3   6       2812.12       2995.45        57.18 o                         
   8   3   6       2690.24       2700.30        61.33 o                         
   9   3   6       1365.83       1429.73        28.59 o                         
  10   3   6        525.06        538.99        13.67 o                         
  11   3   6         14.80         12.43         3.47 o                         
 -11   4   6         29.01         29.80         2.46 o                         
 -10   4   6       1432.41       1447.41        36.57 o                         
  -9   4   6        629.79        648.94        12.09 o                         
  -8   4   6       1395.02       1450.31        27.99 o                         
  -7   4   6       1958.57       1972.74        33.71 o                         
  -6   4   6       2562.02       2728.57        53.01 o                         
  -5   4   6       3159.25       3359.96        85.77 o                         
  -4   4   6       2287.81       2321.70        35.06 o                         
  -3   4   6       3729.11       3700.62        60.24 o                         
  -2   4   6      13756.62      14230.47       585.64 o                         
  -1   4   6       2943.97       1022.16       973.57 o                         
   0   4   6       1359.45       1255.81        24.61 o                         
   1   4   6       2858.40       2726.35        36.41 o                         
   2   4   6      13794.67      14045.50       442.68 o                         
   3   4   6       3644.47       3441.41       120.21 o                         
   4   4   6       2046.26       2036.26        30.14 o                         
   5   4   6       3208.55       3346.45        62.59 o                         
   6   4   6       2707.32       2695.99        87.62 o                         
   7   4   6       1931.51       1925.00        46.13 o                         
   8   4   6       1379.71       1447.17        22.32 o                         
   9   4   6        582.34        653.82        18.09 o                         
  10   4   6       1420.94       1456.53        46.31 o                         
  11   4   6         23.69         20.66         3.67 o                         
 -11   5   6         66.79         67.88         3.38 o                         
 -10   5   6         65.25         65.06         3.21 o                         
  -9   5   6       1908.46       1998.40        34.17 o                         
  -8   5   6        142.65        141.45         3.73 o                         
  -7   5   6        810.38        828.77        21.61 o                         
  -6   5   6        119.02        112.52         3.31 o                         
  -5   5   6         56.92         51.94         1.59 o                         
  -4   5   6       1250.23       1247.90        17.70 o                         
  -3   5   6       4417.79       4496.10        70.67 o                         
  -2   5   6       7374.70       7560.52        98.97 o                         
  -1   5   6       4243.52       4373.70        89.17 o                         
   0   5   6        240.32        238.01        10.40 o                         
   1   5   6       4365.71       4418.81        69.64 o                         
   2   5   6       7382.28       7473.32       117.92 o                         
   3   5   6       4633.05       4862.36        64.84 o                         
   4   5   6       1267.76       1278.49        18.16 o                         
   5   5   6         69.82         63.74         2.10 o                         
   6   5   6        119.39        116.20         3.48 o                         
   7   5   6        772.81        802.36        16.53 o                         
   8   5   6        151.06        146.43         4.56 o                         
   9   5   6       1987.87       2009.98        53.21 o                         
  10   5   6         65.49         59.41         4.41 o                         
  11   5   6         63.98         63.11         4.66 o                         
 -11   6   6        141.11        142.27         4.69 o                         
 -10   6   6       1130.95       1089.99        23.77 o                         
  -9   6   6       1758.50       1695.01        28.40 o                         
  -8   6   6        297.87        302.90         6.19 o                         
  -7   6   6       1014.57       1057.20        19.77 o                         
  -6   6   6       1123.68       1156.77        24.11 o                         
  -5   6   6        894.98        888.72        14.08 o                         
  -4   6   6        331.08        345.17         6.42 o                         
  -3   6   6       3828.27       3816.16        72.15 o                         
  -2   6   6       1804.72       1716.36        25.12 o                         
  -1   6   6        121.99        133.90         3.71 o                         
   0   6   6      10914.05      11011.40       247.71 o                         
   1   6   6        170.66        184.84         3.71 o                         
   2   6   6       1800.20       1749.28        37.67 o                         
   3   6   6       3796.27       3792.10        54.36 o                         
   4   6   6        322.13        341.41         6.26 o                         
   5   6   6        894.01        863.19        17.99 o                         
   6   6   6       1093.82       1128.08        19.91 o                         
   7   6   6       1003.79       1037.24        21.37 o                         
   8   6   6        284.56        287.84         8.42 o                         
   9   6   6       1674.66       1642.13        32.34 o                         
  10   6   6       1116.12       1112.89        20.17 o                         
  11   6   6        161.58        153.30         7.31 o                         
 -10   7   6         87.81         90.70         4.52 o                         
  -9   7   6         53.29         52.98         3.00 o                         
  -8   7   6        111.82        130.06         3.69 o                         
  -7   7   6       2411.16       2525.64        48.78 o                         
  -6   7   6        321.83        333.19         5.50 o                         
  -5   7   6       5498.94       5622.04       115.93 o                         
  -4   7   6       1131.35       1172.39        26.50 o                         
  -3   7   6       4149.29       1636.63      1388.24 o                         
  -2   7   6       1508.01       1549.63        29.87 o                         
  -1   7   6        559.99        529.10         9.94 o                         
   0   7   6       1941.41       2015.60        39.16 o                         
   1   7   6        521.51        500.98        11.53 o                         
   2   7   6       1453.89       1428.62        17.66 o                         
   3   7   6       4138.03       4370.03        70.18 o                         
   4   7   6       1148.91       1195.89        23.93 o                         
   5   7   6       5323.88       5466.81       101.50 o                         
   6   7   6        318.43        336.08         7.19 o                         
   7   7   6       2386.51       2398.96        36.60 o                         
   8   7   6        117.45        137.00         4.50 o                         
   9   7   6         67.75         69.37         2.67 o                         
  10   7   6         88.15         92.59         4.40 o                         
 -10   8   6       1691.23       1633.74        27.32 o                         
  -9   8   6        118.50        108.71         4.78 o                         
  -8   8   6        106.68        100.30         4.67 o                         
  -7   8   6        213.86        209.74         6.02 o                         
  -6   8   6        501.49        509.50         7.97 o                         
  -5   8   6         78.50         84.58         2.30 o                         
  -4   8   6        834.40        895.86        19.14 o                         
  -3   8   6        420.21        450.16        10.13 o                         
  -2   8   6       2827.05       2781.70        41.55 o                         
  -1   8   6       2231.65       2261.56        38.41 o                         
   0   8   6      10508.11       2912.32      3820.78 o                         
   1   8   6       2226.54       2232.49        42.42 o                         
   2   8   6       2818.39       2856.57        35.85 o                         
   3   8   6        436.20        454.98         7.97 o                         
   4   8   6        838.24        906.82        15.32 o                         
   5   8   6         87.69         90.16         2.64 o                         
   6   8   6        501.97        492.37         8.93 o                         
   7   8   6        215.11        213.99         5.66 o                         
   8   8   6        101.92         92.01         3.19 o                         
   9   8   6        109.81        104.96         5.64 o                         
  10   8   6       1661.13       1626.22        31.90 o                         
  -9   9   6         14.11         17.83         2.08 o                         
  -8   9   6         57.35         59.15         2.68 o                         
  -7   9   6       2092.34       2064.51        35.04 o                         
  -6   9   6        905.61        939.52        19.07 o                         
  -5   9   6       2560.74       2556.62        38.83 o                         
  -4   9   6        201.46        222.01         4.40 o                         
  -3   9   6        844.13        877.09        14.34 o                         
  -2   9   6        623.25        642.70        14.26 o                         
  -1   9   6       2711.79       2671.59        34.35 o                         
   0   9   6          5.88         17.36         7.07 o                         
   1   9   6       2769.83       2666.67        39.54 o                         
   2   9   6        621.06        618.98        10.50 o                         
   3   9   6        815.64        828.51        11.68 o                         
   4   9   6        210.66        235.94         5.15 o                         
   5   9   6       2611.13       2527.99        38.07 o                         
   6   9   6        920.62        953.36        18.68 o                         
   7   9   6       2120.42       2102.12        32.07 o                         
   8   9   6         65.86         73.71         2.61 o                         
   9   9   6          9.86          9.96         2.06 o                         
  -9  10   6        264.57        279.93         7.51 o                         
  -8  10   6         90.23         85.88         3.19 o                         
  -7  10   6        687.02        659.91        17.85 o                         
  -6  10   6       1556.31       1563.19        38.55 o                         
  -5  10   6         55.89         55.60         2.15 o                         
  -4  10   6        724.25        752.97        12.60 o                         
  -3  10   6        628.75        636.56         9.34 o                         
  -2  10   6        146.17        165.58         4.92 o                         
  -1  10   6       1829.81       1852.40        27.64 o                         
   0  10   6       1851.05       1788.14        37.73 o                         
   1  10   6       1825.41       1857.48        25.00 o                         
   2  10   6        128.34        138.34         4.38 o                         
   3  10   6        678.35        671.66        18.82 o                         
   4  10   6        711.27        763.91        12.87 o                         
   5  10   6         39.82         40.93         1.79 o                         
   6  10   6       1526.74       1455.32        25.17 o                         
   7  10   6        681.25        680.74        11.58 o                         
   8  10   6         95.23         93.08         3.22 o                         
   9  10   6        253.67        253.91         8.57 o                         
  -8  11   6        354.63        360.47         8.07 o                         
  -7  11   6         24.37         29.91         2.15 o                         
  -6  11   6         81.93         79.28         2.56 o                         
  -5  11   6        151.33        164.00         5.46 o                         
  -4  11   6       1409.89       1395.86        20.51 o                         
  -3  11   6       1431.23       1497.55        27.04 o                         
  -2  11   6        660.00        675.60        10.78 o                         
  -1  11   6       2212.67       2199.41        34.15 o                         
   0  11   6        400.72        418.63         9.03 o                         
   1  11   6       2179.07       2145.83        26.22 o                         
   2  11   6        696.13        681.22         9.71 o                         
   3  11   6       1384.23       1455.85        21.40 o                         
   4  11   6       1317.12       1316.74        23.98 o                         
   5  11   6        140.92        154.14         3.58 o                         
   6  11   6         82.14         85.42         2.69 o                         
   7  11   6         36.56         40.55         2.37 o                         
   8  11   6        334.71        340.70         8.85 o                         
  -7  12   6        285.98        279.91         5.40 o                         
  -6  12   6        435.49        402.13         6.82 o                         
  -5  12   6          3.33          5.15         1.39 o                         
  -4  12   6        655.40        565.88       127.09 o                         
  -3  12   6       2489.74       2436.36        34.05 o                         
  -2  12   6        859.33        887.72        16.75 o                         
  -1  12   6        405.85        375.88         7.98 o                         
   0  12   6        435.62        459.26         9.17 o                         
   1  12   6        414.33        377.03         7.89 o                         
   2  12   6        898.55        937.87        15.34 o                         
   3  12   6       2505.33       2493.10        37.42 o                         
   4  12   6        677.86        664.87        10.53 o                         
   5  12   6          8.88         11.89         1.86 o                         
   6  12   6        411.55        379.92         9.71 o                         
   7  12   6        273.50        257.68         6.85 o                         
  -6  13   6         17.13         14.52         2.02 o                         
  -5  13   6        263.59        256.87         5.87 o                         
  -4  13   6        575.70        544.06        11.63 o                         
  -3  13   6        133.19        153.99         3.61 o                         
  -2  13   6        226.61        214.49         5.29 o                         
  -1  13   6        147.22        140.31         3.58 o                         
   0  13   6          2.41          7.21         1.49 o                         
   1  13   6        156.44        158.75         4.04 o                         
   2  13   6        216.81        210.79         4.23 o                         
   3  13   6        115.29        133.46         3.25 o                         
   4  13   6        560.76        514.70         8.91 o                         
   5  13   6        239.72        245.44         5.02 o                         
   6  13   6         12.56         12.33         1.64 o                         
  -5  14   6        187.19        178.48         4.38 o                         
  -4  14   6        659.32        647.31        18.53 o                         
  -3  14   6        508.48        495.22         7.83 o                         
  -2  14   6        121.57        121.17         7.12 o                         
  -1  14   6         60.13         53.69         2.18 o                         
   0  14   6          4.24          7.20         1.55 o                         
   1  14   6         46.09         36.28         5.91 o                         
   2  14   6        109.53        108.28         2.92 o                         
   3  14   6        574.18        562.30         9.87 o                         
   4  14   6        654.05        643.81         9.18 o                         
   5  14   6        164.49        165.42         7.22 o                         
  -3  15   6        348.56        330.42         5.95 o                         
  -2  15   6        350.41        350.90         7.50 o                         
  -1  15   6       1311.10       1286.00        22.88 o                         
   0  15   6        299.10        334.35         5.94 o                         
   1  15   6       1305.66       1288.79        19.77 o                         
   2  15   6        348.92        331.72         6.00 o                         
   3  15   6        344.97        336.83         5.78 o                         
   1   0   7        605.54        493.82        17.98 o                         
   3   0   7       2613.81       2441.27        76.61 o                         
   4   0   7       9575.10       9824.55       321.72 o                         
   5   0   7          0.71          4.23         0.88 o                         
   6   0   7          4.32         13.39         0.88 o                         
   7   0   7        272.63        302.35         9.39 o                         
   8   0   7       4673.86       4783.65       108.96 o                         
   9   0   7       2082.80       2071.68        48.83 o                         
  10   0   7        487.90        494.92        11.23 o                         
  11   0   7        269.54        251.99         8.47 o                         
 -11   1   7        123.84        125.59         7.60 o                         
 -10   1   7        359.17        354.12        14.68 o                         
  -9   1   7       1165.46       1215.28        29.09 o                         
  -8   1   7        327.25        294.71         9.22 o                         
  -7   1   7       2430.72       2412.41        83.01 o                         
  -6   1   7        150.52        135.57         7.17 o                         
  -5   1   7       5980.27       6027.02        96.64 o                         
  -4   1   7       3873.27       3737.15        77.04 o                         
  -2   1   7       5047.65        632.11      2121.28 o                         
   0   1   7       1035.63        847.23        15.27 o                         
   2   1   7       5065.84       5054.61       159.74 o                         
   4   1   7       3761.46       3677.26        83.21 o                         
   5   1   7       5835.25       5779.48       130.99 o                         
   6   1   7        147.89        129.42         3.47 o                         
   7   1   7       2266.09       2285.23        48.25 o                         
   8   1   7        319.62        289.19        11.97 o                         
   9   1   7       1089.06       1137.76        28.33 o                         
  10   1   7        358.94        361.20        21.50 o                         
  11   1   7        128.98        122.27         5.11 o                         
 -11   2   7        110.04        120.07         8.66 o                         
 -10   2   7        993.53       1001.40        20.04 o                         
  -9   2   7        249.05        266.64        10.96 o                         
  -8   2   7       1242.07       1236.00        21.28 o                         
  -7   2   7       2339.43       2367.29        78.12 o                         
  -6   2   7        308.30        355.57         7.63 o                         
  -5   2   7       3439.49       3516.78        58.01 o                         
  -4   2   7       6017.80       5900.26       110.74 o                         
  -3   2   7       3878.13       3977.40       103.95 o                         
   0   2   7      10110.96       9112.83       200.87 o                         
   3   2   7       3931.98       3918.80       172.40 o                         
   4   2   7       5822.46       5680.59       114.16 o                         
   5   2   7       3381.16       3455.42        77.66 o                         
   6   2   7        342.88        394.35        11.47 o                         
   7   2   7       2365.14       2345.37        35.48 o                         
   8   2   7       1362.60       1383.67        32.44 o                         
   9   2   7        237.94        257.25         7.92 o                         
  10   2   7       1000.87        991.05        36.60 o                         
  11   2   7        105.55        103.93         5.09 o                         
 -11   3   7         31.13         28.95         2.92 o                         
 -10   3   7        878.38        853.46        22.31 o                         
  -9   3   7        923.63        930.78        16.99 o                         
  -8   3   7       1334.11       1298.71        43.39 o                         
  -7   3   7        946.79        957.75        15.94 o                         
  -6   3   7       3864.45       3983.76       131.57 o                         
  -5   3   7       3338.92       3400.88        56.03 o                         
  -4   3   7       2980.19       2994.25        68.17 o                         
  -3   3   7       2403.99       2417.06        40.63 o                         
  -2   3   7       3611.43       3400.37        91.05 o                         
  -1   3   7       3146.99       3183.79        74.31 o                         
   0   3   7       9124.94       8540.11       133.54 o                         
   1   3   7       3100.46       3230.96        67.52 o                         
   2   3   7       3545.09       3255.75       117.09 o                         
   3   3   7       2450.24       2376.71        99.32 o                         
   4   3   7       2999.25       3116.90       106.68 o                         
   5   3   7       3319.91       3138.52        58.88 o                         
   6   3   7       3807.47       3831.35        92.70 o                         
   7   3   7        885.30        909.22        22.67 o                         
   8   3   7       1405.75       1399.82        28.86 o                         
   9   3   7        927.54        925.78        22.39 o                         
  10   3   7        902.55        876.22        28.40 o                         
  11   3   7         32.80         27.74         5.26 o                         
 -11   4   7        593.52        547.47        19.60 o                         
 -10   4   7        115.61        110.26         3.84 o                         
  -9   4   7        544.96        555.67        18.71 o                         
  -8   4   7        160.50        154.73         4.12 o                         
  -7   4   7        985.24       1016.27        20.11 o                         
  -6   4   7       1527.42       1553.00        23.74 o                         
  -5   4   7       2183.69       2102.48        40.55 o                         
  -4   4   7        657.93        653.67        15.68 o                         
  -3   4   7        776.17        812.98        16.22 o                         
  -2   4   7       1518.27       1563.00        32.48 o                         
   0   4   7       2026.84       2046.59        31.00 o                         
   2   4   7       1537.43       1558.34        31.60 o                         
   3   4   7        810.00        852.83        22.94 o                         
   4   4   7        615.90        595.96        36.79 o                         
   5   4   7       2266.35       2183.90        58.54 o                         
   6   4   7       1637.51       1675.34        32.83 o                         
   7   4   7        975.09       1001.12        20.75 o                         
   8   4   7        150.00        147.96         8.66 o                         
   9   4   7        567.28        559.75        12.04 o                         
  10   4   7        131.65        120.28         4.64 o                         
  11   4   7        568.08        545.82        13.96 o                         
 -11   5   7        598.15        603.74        13.23 o                         
 -10   5   7        177.78        174.65         4.55 o                         
  -9   5   7       1099.92       1090.87        17.93 o                         
  -8   5   7        581.93        573.76        15.63 o                         
  -7   5   7        167.52        168.25         4.31 o                         
  -6   5   7       3178.09       3199.14        88.33 o                         
  -5   5   7        351.11        358.97         5.87 o                         
  -4   5   7       1464.85       1460.20        28.59 o                         
  -3   5   7       2829.76       2890.10        49.00 o                         
  -2   5   7        659.58        663.07        11.43 o                         
  -1   5   7       6428.60       1372.04      2393.91 o                         
   0   5   7       1653.62       1527.50        21.05 o                         
   1   5   7       6529.79       6332.61       101.39 o                         
   2   5   7        624.31        636.15        14.07 o                         
   3   5   7       2849.10       2851.37        41.69 o                         
   4   5   7       1539.07       1531.83        34.46 o                         
   5   5   7        362.66        369.21         6.61 o                         
   6   5   7       3098.03       3057.97        60.01 o                         
   7   5   7        172.47        176.24         4.28 o                         
   8   5   7        600.68        570.79        10.85 o                         
   9   5   7       1062.62       1068.31        26.43 o                         
  10   5   7        195.57        187.13         8.79 o                         
  11   5   7        580.23        588.43        13.40 o                         
 -10   6   7        199.06        195.36         4.49 o                         
  -9   6   7        183.20        181.70         5.32 o                         
  -8   6   7       2081.86       2070.29        35.13 o                         
  -7   6   7        196.93        198.85         5.15 o                         
  -6   6   7        937.81       1024.93        21.61 o                         
  -5   6   7        221.61        214.09         4.59 o                         
  -4   6   7       7644.33       7876.52        94.57 o                         
  -3   6   7       2333.76       2365.29        39.52 o                         
  -2   6   7       3795.02       3716.28        49.74 o                         
  -1   6   7       2406.73       2470.32        48.33 o                         
   0   6   7       1310.51       1307.06        22.37 o                         
   1   6   7       2400.08       2397.64        30.06 o                         
   2   6   7       3777.91       3810.09        55.67 o                         
   3   6   7       2278.78       2265.47        30.60 o                         
   4   6   7       7499.69       7435.84       122.07 o                         
   5   6   7        197.87        196.26         5.24 o                         
   6   6   7       1022.70       1138.80        20.78 o                         
   7   6   7        207.55        211.21         6.26 o                         
   8   6   7       2083.02       2079.37        40.78 o                         
   9   6   7        177.07        181.01         5.62 o                         
  10   6   7        209.72        215.70         7.62 o                         
 -10   7   7        374.54        367.90        11.58 o                         
  -9   7   7        644.96        644.78        13.90 o                         
  -8   7   7        874.25        910.44        18.96 o                         
  -7   7   7        803.39        848.65        15.33 o                         
  -6   7   7        484.21        501.27        10.93 o                         
  -5   7   7        169.38        167.70         4.07 o                         
  -4   7   7        350.32        345.43        11.49 o                         
  -3   7   7       5525.86       5691.95       103.30 o                         
  -2   7   7        692.07        703.66        13.07 o                         
  -1   7   7       2056.28       2111.16        43.75 o                         
   0   7   7        246.76        266.41         5.83 o                         
   1   7   7       2009.80       2039.40        28.43 o                         
   2   7   7        716.96        727.53        13.41 o                         
   3   7   7       5426.76       5482.13       131.92 o                         
   4   7   7        375.60        369.03         8.82 o                         
   5   7   7        177.40        177.26         3.94 o                         
   6   7   7        468.55        477.05         8.96 o                         
   7   7   7        816.36        874.41        19.23 o                         
   8   7   7        856.50        884.71        18.35 o                         
   9   7   7        626.89        627.06        13.57 o                         
  10   7   7        388.01        392.07        11.12 o                         
 -10   8   7        317.50        306.11         6.66 o                         
  -9   8   7        138.35        153.01         4.38 o                         
  -8   8   7        491.16        464.31        11.62 o                         
  -7   8   7        104.94        102.71         3.44 o                         
  -6   8   7        774.21        779.70        13.09 o                         
  -5   8   7        363.77        398.50         7.30 o                         
  -4   8   7       2181.06       2224.23        36.48 o                         
  -3   8   7       1483.01       1524.91        27.40 o                         
  -2   8   7       4047.88       3993.18        64.94 o                         
  -1   8   7        765.18        805.85        20.71 o                         
   0   8   7          3.62         10.66         2.84 o                         
   1   8   7        710.38        734.39        11.73 o                         
   2   8   7       4200.43       4190.38        54.83 o                         
   3   8   7       1458.36       1438.66        41.38 o                         
   4   8   7       2159.69       2149.09        29.86 o                         
   5   8   7        407.22        439.99         9.34 o                         
   6   8   7        755.66        751.73        10.80 o                         
   7   8   7        112.75        105.43         2.89 o                         
   8   8   7        508.14        470.29         8.27 o                         
   9   8   7        132.81        147.42         5.91 o                         
  10   8   7        334.72        355.21        22.94 o                         
  -9   9   7        876.87        845.56        13.89 o                         
  -8   9   7        231.43        242.85         5.93 o                         
  -7   9   7        438.05        434.13         9.99 o                         
  -6   9   7        337.74        352.56         6.89 o                         
  -5   9   7        744.29        743.89        12.07 o                         
  -4   9   7       1007.28       1013.76        17.78 o                         
  -3   9   7       4098.94       4240.11        56.72 o                         
  -2   9   7         91.91        105.69         2.31 o                         
  -1   9   7       1116.37       1122.28        20.21 o                         
   0   9   7        201.53        169.41        39.09 o                         
   1   9   7       1097.84       1079.26        16.55 o                         
   2   9   7         75.25         91.14         2.42 o                         
   3   9   7       4144.88       4191.14        68.30 o                         
   4   9   7       1038.34       1038.38        15.40 o                         
   5   9   7        729.35        725.19        16.02 o                         
   6   9   7        336.81        338.07         6.23 o                         
   7   9   7        478.07        478.92        10.44 o                         
   8   9   7        247.45        269.61         7.19 o                         
   9   9   7        897.43        883.30        22.00 o                         
  -8  10   7        344.64        339.30        10.19 o                         
  -7  10   7        220.62        222.92         4.70 o                         
  -6  10   7       1365.27       1371.48        32.40 o                         
  -5  10   7        225.50        208.17         4.16 o                         
  -4  10   7       3587.11       3756.40        62.18 o                         
  -3  10   7        202.04        222.99         5.07 o                         
  -2  10   7       1773.09       1840.48        30.75 o                         
  -1  10   7       1141.93       1122.60        19.73 o                         
   0  10   7          1.00          2.22         1.01 o                         
   1  10   7       1190.54       1192.28        16.73 o                         
   2  10   7       1716.87       1705.88        24.18 o                         
   3  10   7        214.97        225.76         6.84 o                         
   4  10   7       3579.28       3691.13        53.14 o                         
   5  10   7        230.11        210.79         4.95 o                         
   6  10   7       1324.64       1342.62        26.37 o                         
   7  10   7        217.27        233.19         5.43 o                         
   8  10   7        333.91        325.24         8.23 o                         
  -8  11   7         54.87         51.51         2.60 o                         
  -7  11   7         42.19         37.76         2.08 o                         
  -6  11   7        733.24        687.21        13.24 o                         
  -5  11   7        138.76        141.11         3.94 o                         
  -4  11   7        313.90        268.70        55.28 o                         
  -3  11   7        554.02        573.29        10.86 o                         
  -2  11   7        954.46        949.66        14.57 o                         
  -1  11   7       1131.76       1199.40        17.36 o                         
   0  11   7        693.02        693.87        10.98 o                         
   1  11   7       1190.68       1236.56        21.91 o                         
   2  11   7        962.26        995.93        15.85 o                         
   3  11   7        566.07        592.12        11.88 o                         
   4  11   7        309.33        305.82         6.47 o                         
   5  11   7        132.97        131.96         4.00 o                         
   6  11   7        721.54        682.27        11.17 o                         
   7  11   7         40.12         33.96         2.31 o                         
   8  11   7         63.97         67.39         3.34 o                         
  -7  12   7        278.85        250.91         5.71 o                         
  -6  12   7         50.29         55.29         2.40 o                         
  -5  12   7        720.46        689.98        14.67 o                         
  -4  12   7         19.61         11.99         1.79 o                         
  -3  12   7         30.36         30.03         1.58 o                         
  -2  12   7        184.95        193.20         4.46 o                         
  -1  12   7        516.94        488.43         9.89 o                         
   0  12   7        104.56        125.89         3.42 o                         
   1  12   7        520.44        476.26        11.20 o                         
   2  12   7        168.92        180.56         7.28 o                         
   3  12   7         32.26         29.79         2.14 o                         
   4  12   7         21.73         13.79         1.50 o                         
   5  12   7        746.25        695.75        16.14 o                         
   6  12   7         46.53         54.12         2.29 o                         
   7  12   7        272.92        263.03         5.45 o                         
  -6  13   7        371.64        353.97        12.57 o                         
  -5  13   7        793.70        802.74        14.56 o                         
  -4  13   7        385.69        376.17         6.27 o                         
  -3  13   7        438.82        453.80         7.58 o                         
  -2  13   7        352.43        349.04         6.60 o                         
  -1  13   7        312.32        291.20         6.99 o                         
   0  13   7       1199.80       1153.80        16.90 o                         
   1  13   7        301.85        282.50         6.23 o                         
   2  13   7        315.84        293.95         6.36 o                         
   3  13   7        470.23        483.75         9.92 o                         
   4  13   7        380.23        373.52         9.92 o                         
   5  13   7        827.91        850.31        19.72 o                         
   6  13   7        343.82        324.81         5.89 o                         
  -4  14   7        170.79        152.81         3.81 o                         
  -3  14   7         39.27         41.96         3.19 o                         
  -2  14   7        750.02        733.74        10.83 o                         
  -1  14   7        329.93        298.23         6.33 o                         
   0  14   7       2214.47       2266.62        30.88 o                         
   1  14   7        361.30        339.45         8.37 o                         
   2  14   7        766.91        759.81        13.67 o                         
   3  14   7         42.46         47.81         2.52 o                         
   4  14   7        169.07        154.91         5.06 o                         
  -2  15   7        214.26        223.06         6.97 o                         
  -1  15   7        175.42        170.73         4.55 o                         
   0  15   7         19.55         16.03         1.89 o                         
   1  15   7        173.50        172.09         5.26 o                         
   2  15   7        216.24        233.03         4.49 o                         
   0   0   8       9437.44       8572.76       257.11 o                         
   1   0   8       4166.63       3923.01        66.49 o                         
   2   0   8       9352.26       8435.98       267.11 o                         
   3   0   8         40.12         34.90         2.10 o                         
   4   0   8        644.03        680.04        12.91 o                         
   5   0   8        795.63        833.20        17.70 o                         
   6   0   8         70.66        104.31         2.96 o                         
   7   0   8        684.74        728.20        19.05 o                         
   8   0   8          6.30          8.77         3.59 o                         
   9   0   8         92.42         73.61         3.43 o                         
  10   0   8       3716.48       3580.61       114.05 o                         
  11   0   8        137.36        125.46         5.45 o                         
 -11   1   8        186.38        180.99         9.52 o                         
 -10   1   8        305.68        280.10        12.36 o                         
  -9   1   8        165.61        153.29         8.30 o                         
  -8   1   8        255.72        283.54         7.30 o                         
  -7   1   8       1612.46       1690.05        81.87 o                         
  -6   1   8       1531.60       1533.39        30.85 o                         
  -5   1   8      14096.14      14140.74       315.84 o                         
  -4   1   8       1409.97       1379.61        21.26 o                         
  -3   1   8       2252.47       2198.27        50.55 o                         
  -2   1   8       1914.36       1296.01       521.52 o                         
  -1   1   8       3579.48       3870.90       124.03 o                         
   0   1   8       2600.65       2361.98        38.61 o                         
   1   1   8       3755.83       3936.85        56.83 o                         
   2   1   8       1944.47       1760.48        41.90 o                         
   3   1   8       2234.81       2192.35        79.54 o                         
   4   1   8       1428.90       1344.37        27.01 o                         
   5   1   8      14142.89      14359.71       442.81 o                         
   6   1   8       1606.31       1596.75        30.98 o                         
   7   1   8       1604.61       1695.47        33.02 o                         
   8   1   8        256.52        264.87         7.92 o                         
   9   1   8        144.59        137.78         4.54 o                         
  10   1   8        290.52        294.48         8.07 o                         
  11   1   8        178.30        182.64         5.65 o                         
 -11   2   8         58.80         48.53         4.00 o                         
 -10   2   8        526.75        569.03        20.60 o                         
  -9   2   8       1436.05       1353.76        49.12 o                         
  -8   2   8         10.96          9.25         1.21 o                         
  -7   2   8       1616.80       1680.44        61.70 o                         
  -6   2   8       3323.35       3306.79        75.59 o                         
  -5   2   8       1919.42       1872.41        31.30 o                         
  -4   2   8       1269.95       1276.44        18.42 o                         
  -3   2   8       4237.15       4054.96        91.86 o                         
  -2   2   8       1409.82       1313.48        29.24 o                         
  -1   2   8       5300.76       5121.14        67.32 o                         
   0   2   8       9745.35       9805.56       218.79 o                         
   1   2   8       5182.41       5000.42        66.30 o                         
   2   2   8       1329.76       1248.57        27.64 o                         
   3   2   8       4242.85       3964.82       158.96 o                         
   4   2   8       1145.57       1166.67        27.32 o                         
   5   2   8       1939.86       2036.45        50.17 o                         
   6   2   8       3382.34       3431.64        65.91 o                         
   7   2   8       1585.25       1656.99        28.17 o                         
   8   2   8          5.44          5.51         1.43 o                         
   9   2   8       1500.51       1473.35        29.61 o                         
  10   2   8        548.67        581.85        13.70 o                         
  11   2   8         73.30         68.33         4.26 o                         
 -11   3   8        326.64        319.23         8.29 o                         
 -10   3   8         73.72         71.93         3.67 o                         
  -9   3   8       1435.18       1491.47        28.82 o                         
  -8   3   8        527.86        519.79        16.41 o                         
  -7   3   8        694.88        711.62        11.68 o                         
  -6   3   8        635.23        612.07        11.02 o                         
  -5   3   8        502.12        583.16        15.78 o                         
  -4   3   8       1874.59       1881.87        31.14 o                         
  -3   3   8        892.50        761.25        23.21 o                         
  -2   3   8       5864.65       5630.56        81.53 o                         
  -1   3   8       8418.42       8219.62       142.82 o                         
   0   3   8       1867.79       1748.03        24.11 o                         
   1   3   8       8703.03       8660.71       219.04 o                         
   2   3   8       6028.31       5883.42       251.48 o                         
   3   3   8       1004.04        899.19        22.05 o                         
   4   3   8       1803.07       1834.40        53.96 o                         
   5   3   8        474.21        548.39        12.66 o                         
   6   3   8        646.79        625.36        18.58 o                         
   7   3   8        713.16        726.95        12.11 o                         
   8   3   8        492.00        511.72        13.26 o                         
   9   3   8       1373.63       1457.99        36.79 o                         
  10   3   8         77.67         75.11         5.49 o                         
  11   3   8        301.99        296.20        10.51 o                         
 -11   4   8          1.72          2.07         2.21 o                         
 -10   4   8        772.77        775.79        14.02 o                         
  -9   4   8        726.83        738.38        16.04 o                         
  -8   4   8       3426.68       3387.58        77.99 o                         
  -7   4   8       1078.00       1061.34        20.20 o                         
  -6   4   8       1225.20       1306.44        22.69 o                         
  -5   4   8        343.32        350.91         7.97 o                         
  -4   4   8       1062.52       1032.47        22.90 o                         
  -3   4   8       4784.99       4752.07       135.65 o                         
  -2   4   8       4954.40       4980.10       107.75 o                         
  -1   4   8       2808.63       2908.29        49.32 o                         
   0   4   8       3825.62       3864.38        75.63 o                         
   1   4   8       2747.59       2802.52        41.95 o                         
   2   4   8       5037.47       4981.24        92.60 o                         
   3   4   8       4866.35       4813.16        89.41 o                         
   4   4   8       1129.33       1114.00        28.88 o                         
   5   4   8        322.55        321.99         5.99 o                         
   6   4   8       1242.49       1335.04        38.00 o                         
   7   4   8       1077.74       1086.33        19.50 o                         
   8   4   8       3547.95       3506.58        57.05 o                         
   9   4   8        744.49        763.81        15.02 o                         
  10   4   8        761.60        761.41        16.25 o                         
  11   4   8          1.97          2.77         2.74 o                         
 -10   5   8       1063.68       1068.06        21.67 o                         
  -9   5   8        910.14        889.48        19.02 o                         
  -8   5   8       1935.14       1861.54        31.19 o                         
  -7   5   8       1021.01        982.15        18.05 o                         
  -6   5   8        105.35         98.98         2.84 o                         
  -5   5   8       1135.53       1137.26        18.35 o                         
  -4   5   8       1718.94       1730.92        30.83 o                         
  -3   5   8       2242.13       2214.56        37.51 o                         
  -2   5   8       3841.46       3760.88        51.26 o                         
  -1   5   8        442.96        463.44         9.23 o                         
   0   5   8         17.95         31.13         2.28 o                         
   1   5   8        433.61        420.31        13.88 o                         
   2   5   8       3640.17       3541.78        82.25 o                         
   3   5   8       2201.05       2038.33        38.37 o                         
   4   5   8       1737.70       1688.84        35.43 o                         
   5   5   8       1179.02       1211.16        29.40 o                         
   6   5   8         86.32         81.50         3.00 o                         
   7   5   8       1014.15       1038.09        21.65 o                         
   8   5   8       1930.05       1909.73        59.69 o                         
   9   5   8        888.86        874.50        16.04 o                         
  10   5   8       1103.61       1124.78        35.89 o                         
 -10   6   8         11.84         12.16         1.84 o                         
  -9   6   8         58.13         54.57         3.15 o                         
  -8   6   8        148.35        162.79         4.35 o                         
  -7   6   8        271.17        271.23         5.59 o                         
  -6   6   8        258.75        268.24         5.84 o                         
  -5   6   8        200.75        213.81         5.38 o                         
  -4   6   8       4718.02       4847.54        69.15 o                         
  -3   6   8       5345.35       5266.97       250.77 o                         
  -2   6   8        535.26        559.04        26.02 o                         
  -1   6   8        608.92        438.81       150.50 o                         
   0   6   8        475.73        451.91         8.56 o                         
   1   6   8        533.45        548.34        10.40 o                         
   2   6   8        472.51        461.91         7.85 o                         
   3   6   8       5634.05       5614.53       123.77 o                         
   4   6   8       4847.31       4944.73        71.64 o                         
   5   6   8        185.73        209.21         6.97 o                         
   6   6   8        219.59        223.53         5.66 o                         
   7   6   8        276.68        268.73         6.71 o                         
   8   6   8        156.98        174.63         3.71 o                         
   9   6   8         62.43         58.09         3.10 o                         
  10   6   8         11.62          7.73         2.61 o                         
 -10   7   8        216.66        198.26         6.32 o                         
  -9   7   8        595.47        603.87        11.26 o                         
  -8   7   8        504.48        495.30        16.94 o                         
  -7   7   8         27.24         27.16         1.82 o                         
  -6   7   8         26.87         29.45         2.19 o                         
  -5   7   8        857.44        876.74        12.72 o                         
  -4   7   8       1883.48       1884.08        40.85 o                         
  -3   7   8       4122.71       4202.85        51.73 o                         
  -2   7   8       1744.42       1814.05        25.22 o                         
  -1   7   8       4451.35       4455.55        84.30 o                         
   0   7   8       2211.94       2250.08        33.11 o                         
   1   7   8       4572.31       4582.03        85.84 o                         
   2   7   8       1731.68       1809.66        30.79 o                         
   3   7   8       4046.02       4193.52        95.41 o                         
   4   7   8       1837.62       1786.55        34.66 o                         
   5   7   8        876.00        908.62        49.47 o                         
   6   7   8         30.91         29.73         1.85 o                         
   7   7   8         35.11         38.79         2.41 o                         
   8   7   8        499.91        497.49        17.24 o                         
   9   7   8        621.80        624.46        16.69 o                         
  10   7   8        220.16        214.64         7.83 o                         
  -9   8   8         65.40         66.01         3.40 o                         
  -8   8   8       1021.19        991.54        25.79 o                         
  -7   8   8        542.69        551.40        17.65 o                         
  -6   8   8       2247.71       2310.30        34.69 o                         
  -5   8   8       1929.48       2071.92        64.27 o                         
  -4   8   8       7024.36       7135.68       132.75 o                         
  -3   8   8        259.65        267.28         4.93 o                         
  -2   8   8        137.25        163.31         3.08 o                         
  -1   8   8       1483.78       1488.10        21.24 o                         
   0   8   8       2604.97       2486.83        44.54 o                         
   1   8   8       1424.07       1410.28        21.62 o                         
   2   8   8        122.02        138.37         3.16 o                         
   3   8   8        242.43        240.98         8.83 o                         
   4   8   8       7041.85       7185.59       132.22 o                         
   5   8   8       1949.68       1987.38        50.29 o                         
   6   8   8       2279.44       2195.32        40.76 o                         
   7   8   8        546.96        549.47         9.25 o                         
   8   8   8       1073.92       1085.55        25.63 o                         
   9   8   8         65.60         68.76         3.35 o                         
  -9   9   8        100.98        101.68         3.67 o                         
  -8   9   8        146.70        147.01         4.20 o                         
  -7   9   8        111.41        105.87         3.27 o                         
  -6   9   8       1153.76       1149.85        18.06 o                         
  -5   9   8        611.72        629.52         9.76 o                         
  -4   9   8         61.24         56.30        10.48 o                         
  -3   9   8        942.23        934.06        15.50 o                         
  -2   9   8       1311.30       1296.92        18.85 o                         
  -1   9   8       1357.22       1320.71        23.34 o                         
   0   9   8       1681.18       1896.48        33.08 o                         
   1   9   8       1447.97       1392.75        19.75 o                         
   2   9   8       1333.75       1341.66        17.34 o                         
   3   9   8        956.98        948.50        16.91 o                         
   4   9   8         56.39         55.97         2.05 o                         
   5   9   8        605.45        596.75        16.16 o                         
   6   9   8       1165.45       1161.82        20.91 o                         
   7   9   8        115.33        109.57         3.40 o                         
   8   9   8        165.98        169.36         4.75 o                         
   9   9   8        102.78         91.78         4.81 o                         
  -8  10   8         42.35         42.81         2.82 o                         
  -7  10   8        106.89        114.14         3.31 o                         
  -6  10   8        201.36        185.58         6.94 o                         
  -5  10   8        496.76        543.72         9.69 o                         
  -4  10   8        247.79        204.73        42.40 o                         
  -3  10   8        458.23        460.38         9.24 o                         
  -2  10   8       1554.88       1519.50        23.13 o                         
  -1  10   8       1107.54       1142.07        16.12 o                         
   0  10   8       1959.89       1648.03       293.37 o                         
   1  10   8       1138.27       1190.24        20.35 o                         
   2  10   8       1543.51       1517.23        22.97 o                         
   3  10   8        477.44        483.07         9.36 o                         
   4  10   8        244.22        234.68         7.15 o                         
   5  10   8        494.63        524.96        21.30 o                         
   6  10   8        202.09        187.43         7.20 o                         
   7  10   8        119.32        129.61         3.62 o                         
   8  10   8         46.26         50.72         3.36 o                         
  -8  11   8        293.66        283.52         7.10 o                         
  -7  11   8        681.93        624.91        14.03 o                         
  -6  11   8        944.46        989.76        16.09 o                         
  -5  11   8       1857.11       1819.83        49.89 o                         
  -4  11   8        810.27        774.30        14.42 o                         
  -3  11   8        446.15        505.23        10.13 o                         
  -2  11   8       1419.59       1426.54        25.21 o                         
  -1  11   8        195.06        210.92         4.63 o                         
   0  11   8         24.33         24.25         1.71 o                         
   1  11   8        201.70        215.94         4.72 o                         
   2  11   8       1351.78       1369.86        21.05 o                         
   3  11   8        478.24        541.91        10.38 o                         
   4  11   8        824.60        798.41        14.50 o                         
   5  11   8       1898.00       1877.97        33.73 o                         
   6  11   8        916.74        968.84        26.69 o                         
   7  11   8        659.70        627.73         9.79 o                         
   8  11   8        289.73        284.72         6.49 o                         
  -7  12   8        292.32        273.40         5.60 o                         
  -6  12   8        503.66        511.80         8.78 o                         
  -5  12   8        256.44        256.16         5.42 o                         
  -4  12   8        306.83        310.86         7.82 o                         
  -3  12   8        507.33        472.97         8.33 o                         
  -2  12   8        863.31        871.97        16.32 o                         
  -1  12   8        398.38        404.60         9.46 o                         
   0  12   8       1189.74       1029.92       109.50 o                         
   1  12   8        347.80        337.12         8.57 o                         
   2  12   8        849.21        860.06        12.65 o                         
   3  12   8        516.45        490.97         8.32 o                         
   4  12   8        256.64        273.92         7.38 o                         
   5  12   8        264.89        254.90         8.49 o                         
   6  12   8        520.05        508.98        12.77 o                         
   7  12   8        305.58        284.58         7.89 o                         
  -6  13   8         36.50         37.34         2.34 o                         
  -5  13   8          8.98         11.90         2.41 o                         
  -4  13   8        123.25        104.93         4.13 o                         
  -3  13   8        549.69        586.23        10.15 o                         
  -2  13   8       1541.89       1475.99        32.37 o                         
  -1  13   8        676.95        674.63        16.31 o                         
   0  13   8         11.07         12.66         1.89 o                         
   1  13   8        691.67        705.11        11.70 o                         
   2  13   8       1525.39       1447.95        21.99 o                         
   3  13   8        605.89        620.09         9.43 o                         
   4  13   8        136.91        129.40         5.02 o                         
   5  13   8         12.24         12.39         2.00 o                         
   6  13   8         35.84         31.43         2.69 o                         
  -4  14   8         67.96         76.53         3.41 o                         
  -3  14   8         60.91         52.26         2.97 o                         
  -2  14   8        394.82        409.07         8.51 o                         
  -1  14   8        498.30        535.69        10.78 o                         
   0  14   8        522.12        486.74         8.59 o                         
   1  14   8        490.85        509.15        13.98 o                         
   2  14   8        388.76        409.96        11.55 o                         
   3  14   8         51.59         44.73         2.78 o                         
   4  14   8         72.34         83.29         4.23 o                         
  -1  15   8         42.95         38.47         2.08 o                         
   0  15   8          0.86          1.63         1.86 o                         
   1  15   8         35.78         32.93         2.45 o                         
   1   0   9        308.45        262.75         7.51 o                         
   2   0   9       8557.21       8508.50       158.53 o                         
   3   0   9       6984.66       6296.52       208.94 o                         
   4   0   9        411.30        387.50         7.90 o                         
   5   0   9       1287.71       1314.06        30.78 o                         
   6   0   9        538.72        466.74         8.72 o                         
   7   0   9        114.09        104.76         4.50 o                         
   8   0   9         68.95        106.82         9.83 o                         
   9   0   9        269.22        270.45        11.64 o                         
  10   0   9       1209.62       1182.45        21.29 o                         
  11   0   9          4.64          3.64         3.33 o                         
 -11   1   9        372.04        374.99         9.36 o                         
 -10   1   9        825.36        826.06        15.80 o                         
  -9   1   9        608.91        586.00        12.92 o                         
  -8   1   9       1332.21       1369.83        33.19 o                         
  -7   1   9       1109.85       1143.94        28.60 o                         
  -6   1   9       2261.66       2260.99        38.78 o                         
  -5   1   9       2973.93       3124.01        72.07 o                         
  -4   1   9       1821.68       1788.88        27.11 o                         
  -3   1   9       9469.28       9164.79       209.10 o                         
  -2   1   9       1050.54        948.87        23.15 o                         
  -1   1   9       2538.02       2364.83        40.01 o                         
   0   1   9       1028.17       1105.45        38.50 o                         
   1   1   9       2657.67       2518.64        37.21 o                         
   2   1   9       1058.47        661.32       210.34 o                         
   4   1   9       1804.53       1786.39        38.94 o                         
   5   1   9       2980.58       3108.64        56.23 o                         
   6   1   9       2219.39       2234.05        52.36 o                         
   7   1   9       1225.76       1273.37        31.38 o                         
   8   1   9       1317.19       1342.09        27.03 o                         
   9   1   9        617.10        607.57        23.24 o                         
  10   1   9        821.54        798.55        20.83 o                         
  11   1   9        369.72        377.54        19.31 o                         
 -11   2   9        575.07        566.48        15.87 o                         
 -10   2   9        550.34        542.28        19.44 o                         
  -9   2   9        214.79        232.96        10.64 o                         
  -8   2   9       1413.78       1454.06        47.80 o                         
  -7   2   9       1062.55       1046.31        21.93 o                         
  -6   2   9       3227.79       3393.12        77.83 o                         
  -5   2   9        751.55        737.49        20.01 o                         
  -4   2   9       5810.00       5489.93       159.16 o                         
  -3   2   9       3976.96       3992.86        74.34 o                         
  -2   2   9       2927.74       3031.92        89.77 o                         
  -1   2   9       6852.79       6694.97       149.49 o                         
   0   2   9         51.89         53.60         2.08 o                         
   1   2   9       6822.30       6584.70        94.34 o                         
   2   2   9       2835.17       2727.26        94.29 o                         
   3   2   9       3982.87       3494.19       131.75 o                         
   4   2   9       5979.27       5863.57       203.89 o                         
   5   2   9        742.88        741.02        15.83 o                         
   6   2   9       3128.78       3295.46        97.62 o                         
   7   2   9       1084.20       1055.18        25.39 o                         
   8   2   9       1413.88       1469.56        25.63 o                         
   9   2   9        225.05        248.51        10.20 o                         
  10   2   9        524.87        506.72        12.35 o                         
  11   2   9        563.53        553.72        15.50 o                         
 -11   3   9        303.80        296.83         9.42 o                         
 -10   3   9         93.73         92.19         4.38 o                         
  -9   3   9        535.56        533.55        10.54 o                         
  -8   3   9        728.49        731.09        13.61 o                         
  -7   3   9         62.22         56.80         2.74 o                         
  -6   3   9       2186.85       2234.27        33.49 o                         
  -5   3   9        269.82        262.75         4.89 o                         
  -4   3   9       3834.35       3691.27       108.91 o                         
  -3   3   9       1327.90        919.40       290.62 o                         
  -2   3   9       4185.09       1552.29      1312.75 o                         
  -1   3   9       5907.24       5724.30        91.45 o                         
   0   3   9       2518.51       2422.35        32.34 o                         
   1   3   9       5928.81       5755.37        94.71 o                         
   2   3   9       4120.11       4108.52        76.35 o                         
   3   3   9       1354.42       1374.26        47.01 o                         
   4   3   9       3800.14       3815.44        88.27 o                         
   5   3   9        258.81        262.63         6.57 o                         
   6   3   9       2238.34       2330.70        46.20 o                         
   7   3   9         62.68         61.79         2.54 o                         
   8   3   9        715.52        729.12        18.40 o                         
   9   3   9        521.11        511.97        11.55 o                         
  10   3   9         77.84         75.27         6.55 o                         
  11   3   9        339.24        331.34        10.21 o                         
 -11   4   9        428.66        419.67        18.45 o                         
 -10   4   9        143.12        144.93         7.50 o                         
  -9   4   9        739.01        744.57        16.74 o                         
  -8   4   9        111.51        101.80         4.45 o                         
  -7   4   9       1452.16       1436.30        33.96 o                         
  -6   4   9       1147.91       1174.45        23.33 o                         
  -5   4   9       5373.27       5440.19        87.27 o                         
  -4   4   9        238.81        261.83         4.97 o                         
  -3   4   9        256.98        235.77        53.55 o                         
  -2   4   9       1375.34       1423.44        54.17 o                         
  -1   4   9       5505.31       5598.76        81.49 o                         
   0   4   9       5138.84       4923.42        79.27 o                         
   1   4   9       5394.97       5334.59       132.75 o                         
   2   4   9       1503.23       1594.19        24.46 o                         
   3   4   9        248.20        257.62        12.02 o                         
   4   4   9        283.19        320.34         6.48 o                         
   5   4   9       5414.33       5419.91        99.96 o                         
   6   4   9       1168.12       1227.56        62.64 o                         
   7   4   9       1436.24       1436.10        31.62 o                         
   8   4   9        107.56        102.64         3.68 o                         
   9   4   9        745.47        726.42        13.62 o                         
  10   4   9        135.06        133.18         3.91 o                         
  11   4   9        465.03        446.17         9.39 o                         
 -10   5   9        502.75        488.55         9.13 o                         
  -9   5   9        384.69        377.82         8.70 o                         
  -8   5   9        301.14        288.24         5.59 o                         
  -7   5   9       2979.62       3051.37        50.12 o                         
  -6   5   9       1390.94       1421.90        28.51 o                         
  -5   5   9       1724.02       1777.71        31.28 o                         
  -4   5   9       1144.72       1168.76        22.71 o                         
  -3   5   9       2367.96       2395.48        36.88 o                         
  -2   5   9       2357.56       2344.47        36.10 o                         
  -1   5   9         51.53         67.70         2.37 o                         
   0   5   9      11950.20      12147.08       157.01 o                         
   1   5   9         61.86         80.86         2.04 o                         
   2   5   9       2365.26       2282.60        34.25 o                         
   3   5   9       2340.97       2396.67        50.47 o                         
   4   5   9       1116.23       1115.82        16.37 o                         
   5   5   9       1517.19       1570.62        38.23 o                         
   6   5   9       1421.92       1476.15        46.07 o                         
   7   5   9       2894.24       2947.14        58.32 o                         
   8   5   9        288.62        298.20         7.47 o                         
   9   5   9        420.17        420.18         9.90 o                         
  10   5   9        486.07        453.13        12.73 o                         
 -10   6   9        826.57        833.90        21.00 o                         
  -9   6   9        397.06        394.31         8.21 o                         
  -8   6   9        754.15        751.94        13.92 o                         
  -7   6   9        708.59        696.56        13.18 o                         
  -6   6   9         71.39         67.78         1.69 o                         
  -5   6   9       1291.41       1309.15        23.08 o                         
  -4   6   9        556.81        623.27        12.97 o                         
  -3   6   9        760.05        758.39        12.65 o                         
  -2   6   9       5253.29       5418.76        71.90 o                         
  -1   6   9        837.98        860.82        17.94 o                         
   0   6   9       7231.31       7347.72       106.66 o                         
   1   6   9        848.54        844.91        15.54 o                         
   2   6   9       5196.91       5266.18       113.08 o                         
   3   6   9        697.99        702.91        22.90 o                         
   4   6   9        554.08        607.09        10.04 o                         
   5   6   9       1413.79       1449.24        48.18 o                         
   6   6   9         65.77         63.88         2.56 o                         
   7   6   9        735.10        711.97        12.24 o                         
   8   6   9        755.73        727.43        13.69 o                         
   9   6   9        405.34        390.80         8.03 o                         
  10   6   9        803.58        786.30        13.79 o                         
 -10   7   9        171.42        163.95         4.94 o                         
  -9   7   9        373.14        371.99         9.42 o                         
  -8   7   9        104.97        110.92         3.23 o                         
  -7   7   9       1275.96       1239.28        25.42 o                         
  -6   7   9        897.77        890.58        16.61 o                         
  -5   7   9       1679.41       1722.86        24.17 o                         
  -4   7   9        825.95        831.86        19.59 o                         
  -3   7   9       3650.18       3674.10        85.86 o                         
  -2   7   9       1909.63       1906.39        25.05 o                         
  -1   7   9       1905.40       1938.51        33.37 o                         
   0   7   9        695.32        675.65        11.81 o                         
   1   7   9       1878.22       1893.08        26.38 o                         
   2   7   9       1934.32       1909.47        37.72 o                         
   3   7   9       3696.46       3763.48        70.95 o                         
   4   7   9        886.07        873.70        18.49 o                         
   5   7   9       1637.38       1659.23        31.58 o                         
   6   7   9        887.84        868.68        16.54 o                         
   7   7   9       1315.59       1271.83        25.89 o                         
   8   7   9        101.30        111.80         4.81 o                         
   9   7   9        404.62        401.18         8.36 o                         
  10   7   9        164.88        156.19         4.54 o                         
  -9   8   9        503.17        517.72        14.97 o                         
  -8   8   9        576.57        556.35        11.33 o                         
  -7   8   9        921.00        952.57        23.88 o                         
  -6   8   9         61.29         68.48         2.13 o                         
  -5   8   9         90.81         93.65         2.54 o                         
  -4   8   9       1177.49        890.86       239.57 o                         
  -3   8   9       1380.49       1375.36        42.87 o                         
  -2   8   9       2262.70       2217.51        37.42 o                         
  -1   8   9       1260.68       1305.12        23.52 o                         
   0   8   9        415.58        403.42         6.26 o                         
   1   8   9       1323.98       1354.00        39.37 o                         
   2   8   9       2306.15       2239.49        37.46 o                         
   3   8   9       1273.90       1321.89        18.67 o                         
   4   8   9       1172.45       1132.50        34.28 o                         
   5   8   9         91.18         83.72         2.68 o                         
   6   8   9         63.26         70.33         2.16 o                         
   7   8   9        891.05        899.71        39.50 o                         
   8   8   9        606.29        604.55        15.83 o                         
   9   8   9        536.69        552.38         9.73 o                         
  -9   9   9        481.75        459.34        10.41 o                         
  -8   9   9        120.69        136.99         4.16 o                         
  -7   9   9        345.74        350.31         7.20 o                         
  -6   9   9        141.88        136.12         4.90 o                         
  -5   9   9       1108.95       1144.85        18.70 o                         
  -4   9   9        940.50        760.91       214.12 o                         
  -3   9   9       2196.54       2248.33        37.71 o                         
  -2   9   9       1660.51       1722.82        22.67 o                         
  -1   9   9        600.39        631.45        10.89 o                         
   0   9   9       1136.04       1123.42        18.15 o                         
   1   9   9        627.87        654.40        10.75 o                         
   2   9   9       1703.17       1730.30        22.40 o                         
   3   9   9       2111.38       2127.62        41.28 o                         
   4   9   9        966.42       1010.87        22.56 o                         
   5   9   9       1049.65       1073.45        40.44 o                         
   6   9   9        137.70        127.99         4.27 o                         
   7   9   9        338.93        343.56        13.11 o                         
   8   9   9        107.05        114.73         4.34 o                         
   9   9   9        463.09        453.63         9.20 o                         
  -8  10   9        331.67        317.25         6.53 o                         
  -7  10   9        537.67        543.14         8.46 o                         
  -6  10   9        136.56        142.88         3.57 o                         
  -5  10   9        521.71        515.55        14.61 o                         
  -4  10   9       1230.41       1179.46        18.77 o                         
  -3  10   9        421.80        448.24         7.70 o                         
  -2  10   9       1766.69       1768.66        23.54 o                         
  -1  10   9        212.66        220.26         5.91 o                         
   0  10   9       2859.19       2955.94        44.50 o                         
   1  10   9        205.79        215.99         4.46 o                         
   2  10   9       1790.75       1787.12        23.84 o                         
   3  10   9        412.52        443.12         7.02 o                         
   4  10   9       1247.48       1173.28        20.69 o                         
   5  10   9        498.82        499.16        10.48 o                         
   6  10   9        123.66        119.93         3.21 o                         
   7  10   9        559.49        578.51        10.82 o                         
   8  10   9        357.39        343.13         8.28 o                         
  -7  11   9        357.85        369.72         8.38 o                         
  -6  11   9        674.52        636.74        11.11 o                         
  -5  11   9        723.24        764.45        13.71 o                         
  -4  11   9        451.49        447.02         7.44 o                         
  -3  11   9        274.87        291.68         6.37 o                         
  -2  11   9        623.95        616.51        11.26 o                         
  -1  11   9        447.55        444.60         8.22 o                         
   0  11   9        474.65        461.73        12.56 o                         
   1  11   9        440.89        421.91         8.55 o                         
   2  11   9        633.54        612.97         8.57 o                         
   3  11   9        240.91        250.76         4.66 o                         
   4  11   9        442.24        441.67         7.34 o                         
   5  11   9        715.35        732.89        13.09 o                         
   6  11   9        683.40        663.78        12.21 o                         
   7  11   9        348.85        350.81         8.86 o                         
  -6  12   9        381.29        409.78        12.48 o                         
  -5  12   9        123.45        125.05         3.52 o                         
  -4  12   9        297.30        327.06         5.51 o                         
  -3  12   9        413.99        412.09         6.48 o                         
  -2  12   9         15.79         20.46         2.42 o                         
  -1  12   9        627.53        594.42        10.53 o                         
   0  12   9        101.59        125.31         3.48 o                         
   1  12   9        615.67        583.03        11.14 o                         
   2  12   9         16.23         19.54         1.70 o                         
   3  12   9        429.76        420.50         8.07 o                         
   4  12   9        299.41        328.30         6.46 o                         
   5  12   9        127.02        123.74         3.29 o                         
   6  12   9        409.85        428.76         7.91 o                         
  -5  13   9         24.56         16.21         3.90 o                         
  -4  13   9        104.95        105.94         3.51 o                         
  -3  13   9        188.47        185.36         3.80 o                         
  -2  13   9          7.91          7.07         1.74 o                         
  -1  13   9       2126.88       2217.52        33.85 o                         
   0  13   9        204.99        159.08        32.47 o                         
   1  13   9       2106.23       2167.79        41.44 o                         
   2  13   9          9.41          8.51         1.91 o                         
   3  13   9        214.70        208.23         4.15 o                         
   4  13   9        116.95        116.31         4.65 o                         
   5  13   9         27.17         17.78         1.82 o                         
  -3  14   9        116.50        133.82         3.74 o                         
  -2  14   9        235.10        215.71         4.98 o                         
  -1  14   9        781.37        766.06        21.34 o                         
   0  14   9        324.42        272.52         5.45 o                         
   1  14   9        754.44        708.51        13.59 o                         
   2  14   9        246.84        225.46         4.74 o                         
   3  14   9        101.72        117.11         3.29 o                         
   0   0  10        424.02        529.19        14.98 o                         
   1   0  10       1713.73       1615.76        38.44 o                         
   2   0  10       3356.99       3221.99        98.26 o                         
   3   0  10          1.98          2.15         0.94 o                         
   4   0  10       6632.57       6791.10       125.56 o                         
   5   0  10       3365.76       3285.99        48.66 o                         
   6   0  10       1982.45       2160.84        41.93 o                         
   7   0  10       1204.12       1239.38        30.94 o                         
   8   0  10       1292.59       1286.78        48.17 o                         
   9   0  10          0.36          1.51         2.04 o                         
  10   0  10        221.44        229.57         7.65 o                         
  11   0  10        441.82        431.94        16.91 o                         
 -11   1  10        978.70        946.48        25.55 o                         
 -10   1  10        120.95        118.52         4.47 o                         
  -9   1  10        839.52        801.92        29.19 o                         
  -8   1  10        349.68        360.01        20.56 o                         
  -7   1  10        510.26        512.80        14.74 o                         
  -6   1  10       1170.45       1164.95        31.82 o                         
  -5   1  10        268.26        302.91         5.70 o                         
  -4   1  10       1439.69       1438.90        36.88 o                         
  -3   1  10       3336.62       3405.21        83.72 o                         
  -2   1  10       3282.38       3330.85        47.15 o                         
  -1   1  10       3231.34       3072.25       130.79 o                         
   0   1  10       4004.63       3899.58       102.16 o                         
   1   1  10       3091.24       2808.16       110.73 o                         
   2   1  10       3382.66       3348.88       120.23 o                         
   3   1  10       3398.82       1096.63      1385.96 o                         
   4   1  10       1424.69       1409.18        24.80 o                         
   5   1  10        242.98        283.41         7.01 o                         
   6   1  10       1217.46       1229.98        21.76 o                         
   7   1  10        526.68        516.84        12.78 o                         
   8   1  10        353.38        330.77        11.09 o                         
   9   1  10        880.94        896.35        35.74 o                         
  10   1  10        123.86        132.96         7.88 o                         
  11   1  10       1016.12       1022.48        34.28 o                         
 -11   2  10        186.10        175.74         7.44 o                         
 -10   2  10        250.72        269.11         9.74 o                         
  -9   2  10         50.53         48.15         3.21 o                         
  -8   2  10       1008.80        983.97        24.30 o                         
  -7   2  10        421.94        453.13        17.82 o                         
  -6   2  10        148.32        154.34         6.07 o                         
  -5   2  10        836.75        852.17        12.52 o                         
  -4   2  10       2999.59       3204.30        77.64 o                         
  -3   2  10       1166.29       1179.65        32.47 o                         
  -2   2  10         95.74        101.76         2.66 o                         
  -1   2  10        781.62        707.73        15.13 o                         
   0   2  10       4718.51       4847.44        64.91 o                         
   1   2  10        823.13        777.17        27.98 o                         
   2   2  10        130.77        142.68         7.37 o                         
   3   2  10       1111.15       1099.26        22.73 o                         
   4   2  10       3019.30       3168.68       103.31 o                         
   5   2  10        872.70        898.55        22.38 o                         
   6   2  10        137.36        152.47         3.88 o                         
   7   2  10        446.88        470.34        17.59 o                         
   8   2  10        998.23        954.29        25.36 o                         
   9   2  10         44.66         39.44         2.21 o                         
  10   2  10        225.32        220.00         7.82 o                         
  11   2  10        183.52        165.92         7.11 o                         
 -10   3  10        607.50        588.04        16.13 o                         
  -9   3  10        791.23        801.89        28.40 o                         
  -8   3  10        806.42        845.43        18.60 o                         
  -7   3  10       2151.88       2143.34        41.44 o                         
  -5   3  10       2529.07       2565.10        38.65 o                         
  -4   3  10       1230.07       1265.43        21.97 o                         
  -3   3  10       2263.68       2244.42        38.52 o                         
  -2   3  10       1438.31       1402.97        56.94 o                         
  -1   3  10       5335.06       5632.86        91.66 o                         
   0   3  10        941.82        899.32        14.33 o                         
   1   3  10       5408.00       5467.03        92.31 o                         
   2   3  10       1397.10       1379.55        23.68 o                         
   3   3  10       2305.89       2119.33       102.79 o                         
   4   3  10       1237.70       1255.95        22.07 o                         
   5   3  10       2622.04       2673.91        64.06 o                         
   6   3  10        532.93        530.53        12.24 o                         
   7   3  10       2165.02       2124.15        46.91 o                         
   8   3  10        848.75        853.82        35.04 o                         
   9   3  10        796.34        824.90        23.02 o                         
  10   3  10        607.16        585.83        12.99 o                         
 -10   4  10        390.96        397.96         9.85 o                         
  -9   4  10        543.70        534.56        10.40 o                         
  -8   4  10       2189.10       2249.33        73.85 o                         
  -7   4  10       1140.77       1126.25        19.89 o                         
  -6   4  10       1653.56       1640.43        28.11 o                         
  -5   4  10        629.39        604.64         9.97 o                         
  -4   4  10        723.43        720.34        12.39 o                         
  -3   4  10       2739.02       2736.22        80.08 o                         
  -2   4  10       5224.18       1459.97      1873.45 o                         
  -1   4  10        531.14        554.52         9.67 o                         
   0   4  10       6031.37       5884.35        85.24 o                         
   1   4  10        472.04        492.92        11.04 o                         
   2   4  10       5213.15       5236.66        84.56 o                         
   3   4  10       2726.57       2652.75        88.68 o                         
   4   4  10        646.43        626.35        16.59 o                         
   5   4  10        681.49        641.01        15.07 o                         
   6   4  10       1620.65       1568.35        48.84 o                         
   7   4  10       1142.73       1148.88        24.96 o                         
   8   4  10       2212.99       2179.40        49.08 o                         
   9   4  10        524.29        505.41        10.97 o                         
  10   4  10        397.96        400.26         9.80 o                         
 -10   5  10        193.04        194.81         5.96 o                         
  -9   5  10       1179.47       1168.89        23.04 o                         
  -8   5  10        419.71        411.14         9.50 o                         
  -7   5  10        222.38        238.20         7.12 o                         
  -6   5  10        482.13        470.02         9.62 o                         
  -5   5  10        670.69        681.35        12.77 o                         
  -4   5  10       2488.74       2553.76        45.86 o                         
  -3   5  10       1553.25       1622.73        25.15 o                         
  -2   5  10       5248.31       3353.24      1324.74 o                         
  -1   5  10       2156.20       2093.18        49.49 o                         
   0   5  10       1024.85       1039.71        16.67 o                         
   1   5  10       2070.42       2062.93        26.25 o                         
   2   5  10       5144.81       5201.68       100.92 o                         
   3   5  10       1640.95       1663.36        23.78 o                         
   4   5  10       2623.28       2700.58        44.30 o                         
   5   5  10        682.29        670.50        18.06 o                         
   6   5  10        472.80        450.42        10.51 o                         
   7   5  10        243.43        239.21         5.48 o                         
   8   5  10        415.65        421.96         9.71 o                         
   9   5  10       1157.15       1158.52        23.63 o                         
  10   5  10        197.76        193.54         5.88 o                         
 -10   6  10        252.53        252.41         8.37 o                         
  -9   6  10        736.92        708.92        15.44 o                         
  -8   6  10        294.65        298.47         7.64 o                         
  -7   6  10        988.61       1032.13        30.84 o                         
  -6   6  10        412.76        419.33        10.09 o                         
  -5   6  10        272.76        277.92         7.39 o                         
  -4   6  10       1049.75       1066.38        19.48 o                         
  -3   6  10       3184.72       3124.72        52.01 o                         
  -2   6  10       2227.87       2222.88        30.81 o                         
  -1   6  10       1687.09       1725.79        26.79 o                         
   0   6  10       1635.97       1601.77        27.21 o                         
   1   6  10       1686.13       1731.35        41.23 o                         
   2   6  10       2321.59       2292.33        38.82 o                         
   3   6  10       3068.13       2985.27        54.07 o                         
   4   6  10       1009.78       1018.17        20.76 o                         
   5   6  10        305.78        313.48         6.63 o                         
   6   6  10        437.62        435.32        11.00 o                         
   7   6  10        993.63       1024.17        22.22 o                         
   8   6  10        313.45        323.84        11.24 o                         
   9   6  10        755.63        728.32        16.28 o                         
  10   6  10        264.15        273.41         5.98 o                         
  -9   7  10        272.02        269.32         9.66 o                         
  -8   7  10        320.01        292.42        14.72 o                         
  -7   7  10       1971.22       1863.56        38.96 o                         
  -6   7  10       1384.01       1394.30        20.21 o                         
  -5   7  10       2945.84       2870.11        42.84 o                         
  -4   7  10        810.66        819.77        17.04 o                         
  -3   7  10       1528.98       1648.87        24.29 o                         
  -2   7  10        892.36        939.18        18.17 o                         
  -1   7  10        316.48        320.37         5.65 o                         
   0   7  10          3.34          5.71         1.07 o                         
   1   7  10        302.50        265.57        84.28 o                         
   2   7  10        926.67        961.77        21.49 o                         
   3   7  10       1544.00       1663.23        31.27 o                         
   4   7  10        884.20        881.63        31.92 o                         
   5   7  10       2948.34       2902.82        50.05 o                         
   6   7  10       1339.65       1356.22        27.36 o                         
   7   7  10       2016.80       2017.16        44.22 o                         
   8   7  10        303.68        298.53         8.62 o                         
   9   7  10        304.86        315.67        10.94 o                         
  -9   8  10        320.45        316.22         6.17 o                         
  -8   8  10         16.31         15.82         2.13 o                         
  -7   8  10         36.86         41.56         2.23 o                         
  -6   8  10         25.73         27.39         1.81 o                         
  -5   8  10        288.23        306.64         7.97 o                         
  -4   8  10        937.20        779.64       182.06 o                         
  -3   8  10        646.43        660.98        15.59 o                         
  -2   8  10       1147.26       1152.57        20.09 o                         
  -1   8  10       1875.62       1536.26       399.47 o                         
   0   8  10       5484.32       5357.13        86.59 o                         
   1   8  10       1818.65       2020.33        71.93 o                         
   2   8  10       1233.98       1192.92        20.76 o                         
   3   8  10        618.99        611.40        13.49 o                         
   4   8  10        926.96        904.43        38.93 o                         
   5   8  10        302.84        312.16        10.14 o                         
   6   8  10         29.04         28.68         1.76 o                         
   7   8  10         32.89         35.67         2.43 o                         
   8   8  10         30.36         29.67         2.24 o                         
   9   8  10        325.00        316.07        11.84 o                         
  -8   9  10        264.17        253.67         6.50 o                         
  -7   9  10        862.88        847.04        14.73 o                         
  -6   9  10        845.95        889.00        22.03 o                         
  -5   9  10       1591.79       1561.73        24.01 o                         
  -4   9  10        567.37        588.48        13.80 o                         
  -3   9  10        168.33        160.16         4.08 o                         
  -2   9  10        179.32        173.32         3.91 o                         
  -1   9  10        459.06        447.53        10.74 o                         
   0   9  10       3561.70       3580.46        59.41 o                         
   1   9  10        451.33        436.01         7.83 o                         
   2   9  10        210.52        216.48         4.96 o                         
   3   9  10        171.36        163.11         3.58 o                         
   4   9  10        583.57        596.79        12.68 o                         
   5   9  10       1605.74       1613.03        39.74 o                         
   6   9  10        816.52        815.67        12.54 o                         
   7   9  10        858.27        820.41        29.20 o                         
   8   9  10        263.50        248.75         7.48 o                         
  -8  10  10        341.57        336.17         8.54 o                         
  -7  10  10        732.19        740.94        13.88 o                         
  -6  10  10        558.55        518.74        15.51 o                         
  -5  10  10        720.01        743.12        13.51 o                         
  -4  10  10        438.45        441.14         8.15 o                         
  -3  10  10        522.88        511.53        10.25 o                         
  -2  10  10         36.36         51.26         1.95 o                         
  -1  10  10        368.31        356.36        15.15 o                         
   0  10  10       1182.80       1138.82        18.14 o                         
   1  10  10        380.35        379.15         6.39 o                         
   2  10  10         32.21         45.49         3.26 o                         
   3  10  10        485.89        458.17         8.11 o                         
   4  10  10        419.49        430.10        12.93 o                         
   5  10  10        717.85        746.96        16.05 o                         
   6  10  10        610.24        588.54        10.20 o                         
   7  10  10        723.73        703.08        10.69 o                         
   8  10  10        350.20        350.57         7.92 o                         
  -7  11  10        348.45        363.19         7.79 o                         
  -6  11  10         95.66         78.27         4.08 o                         
  -5  11  10         53.44         52.33         2.52 o                         
  -4  11  10        296.25        301.60         5.62 o                         
  -3  11  10        347.67        343.59         6.64 o                         
  -2  11  10       1150.37       1140.80        15.72 o                         
  -1  11  10       2025.94       1984.26        44.47 o                         
   0  11  10        382.48        401.98        12.08 o                         
   1  11  10       1995.08       1945.85        29.69 o                         
   2  11  10       1155.52       1153.82        18.91 o                         
   3  11  10        313.64        316.68         8.71 o                         
   4  11  10        317.27        309.64         6.40 o                         
   5  11  10         53.56         50.71         3.54 o                         
   6  11  10         96.18         81.61         2.78 o                         
   7  11  10        369.27        380.44         8.45 o                         
  -6  12  10        634.82        603.60        18.42 o                         
  -5  12  10        298.50        308.83         9.91 o                         
  -4  12  10        413.11        425.54         7.09 o                         
  -3  12  10       1063.76       1033.27        18.18 o                         
  -2  12  10        797.68        826.89        13.52 o                         
  -1  12  10         53.44         49.65         2.18 o                         
   0  12  10        497.81        522.25        16.74 o                         
   1  12  10         51.44         52.67         2.05 o                         
   2  12  10        833.75        852.07        11.75 o                         
   3  12  10       1053.28       1019.94        15.76 o                         
   4  12  10        487.27        507.59        10.19 o                         
   5  12  10        294.01        298.04        16.89 o                         
   6  12  10        658.02        626.20        14.49 o                         
  -5  13  10        288.43        269.77         8.45 o                         
  -4  13  10        190.97        175.99         4.24 o                         
  -3  13  10        421.91        479.64         8.21 o                         
  -2  13  10         91.81         71.30         2.98 o                         
  -1  13  10        108.12        112.61         3.91 o                         
   0  13  10        112.88         87.58        10.69 o                         
   1  13  10         93.47         96.46         2.95 o                         
   2  13  10        103.25         87.95         3.18 o                         
   3  13  10        388.06        430.44         7.43 o                         
   4  13  10        196.71        191.65         7.01 o                         
   5  13  10        308.09        295.68         5.98 o                         
  -3  14  10        763.18        717.62        13.20 o                         
  -2  14  10        108.04        113.94         3.99 o                         
  -1  14  10         82.43         81.11         5.60 o                         
   0  14  10         14.57         17.73         4.95 o                         
   1  14  10         80.46         73.07         2.74 o                         
   2  14  10        100.03        106.84         3.70 o                         
   3  14  10        760.77        704.69        13.81 o                         
   1   0  11       1562.26       1539.75        30.60 o                         
   2   0  11       4395.07       4476.90        80.80 o                         
   3   0  11       1297.34       1277.16        44.00 o                         
   4   0  11       4627.23       4790.60        89.99 o                         
   5   0  11          3.49          4.23         1.07 o                         
   6   0  11         18.94         24.09         1.92 o                         
   7   0  11       2848.65       2805.17        91.55 o                         
   8   0  11       1193.27       1234.95        42.78 o                         
   9   0  11        768.34        738.78        19.82 o                         
  10   0  11         70.22         80.18         5.12 o                         
 -10   1  11          6.96          4.84         2.52 o                         
  -9   1  11       1486.60       1486.65        35.74 o                         
  -8   1  11        364.19        380.13         9.60 o                         
  -7   1  11        958.41        951.05        35.77 o                         
  -6   1  11        360.44        341.19         6.12 o                         
  -5   1  11       1619.41       1604.88        39.06 o                         
  -4   1  11       1370.88       1308.10        25.86 o                         
  -3   1  11       2060.91        927.32       815.03 o                         
  -2   1  11       5402.89       5230.96       132.96 o                         
  -1   1  11       3163.65       3168.73        60.94 o                         
   0   1  11       2728.79       2720.47        59.87 o                         
   1   1  11       3256.59       3397.73        45.49 o                         
   2   1  11       5472.86       5476.56        89.50 o                         
   3   1  11       1904.57       1868.67        32.30 o                         
   4   1  11       1246.89       1201.60        19.02 o                         
   5   1  11       1692.63       1642.21        32.72 o                         
   6   1  11        354.80        320.60         6.59 o                         
   7   1  11       1013.89       1038.20        18.96 o                         
   8   1  11        380.08        376.37         7.84 o                         
   9   1  11       1440.39       1423.82        36.04 o                         
  10   1  11          7.75          5.25         4.94 o                         
 -10   2  11        892.87        889.82        23.21 o                         
  -9   2  11        428.72        442.65        17.09 o                         
  -8   2  11       1035.34       1020.17        25.92 o                         
  -7   2  11       1891.61       1913.86        37.27 o                         
  -6   2  11        228.12        223.70        15.12 o                         
  -5   2  11       1944.60       1975.14        33.63 o                         
  -4   2  11        201.37        224.99         5.16 o                         
  -3   2  11        389.62        396.89        11.36 o                         
  -2   2  11       5900.71       5824.15       134.86 o                         
  -1   2  11         32.49         38.27         1.33 o                         
   0   2  11       7874.59       7756.88       156.45 o                         
   1   2  11         19.00         31.11         3.47 o                         
   2   2  11       5874.36       6127.33       113.32 o                         
   3   2  11        448.95        431.65         8.64 o                         
   4   2  11        207.39        233.27         7.26 o                         
   5   2  11       1855.79       1858.31        37.54 o                         
   6   2  11        201.86        186.41         5.19 o                         
   7   2  11       1828.27       1765.31        41.96 o                         
   8   2  11       1034.49       1049.03        18.53 o                         
   9   2  11        424.62        398.47        10.10 o                         
  10   2  11        857.03        831.38        28.46 o                         
 -10   3  11        271.54        255.60         8.50 o                         
  -9   3  11        490.27        451.61        12.93 o                         
  -8   3  11        498.49        475.31        12.93 o                         
  -7   3  11       1898.16       1856.15        37.90 o                         
  -6   3  11       1059.33       1087.64        19.70 o                         
  -5   3  11       5811.97       5971.35        95.95 o                         
  -4   3  11        491.81        472.62         9.69 o                         
  -3   3  11        445.36        484.45         9.80 o                         
  -2   3  11       3005.58       3000.09        62.93 o                         
  -1   3  11        506.01        519.18        10.48 o                         
   0   3  11       5418.58       5487.84       112.06 o                         
   1   3  11        549.78        564.36        15.86 o                         
   2   3  11       3006.54       3032.55        61.82 o                         
   3   3  11        434.28        453.92        27.64 o                         
   4   3  11        522.46        525.85        13.46 o                         
   5   3  11       5912.17       5961.24       203.22 o                         
   6   3  11       1061.08       1083.07        32.38 o                         
   7   3  11       1937.22       1889.96        35.38 o                         
   8   3  11        469.64        464.98        21.09 o                         
   9   3  11        463.14        462.61        10.46 o                         
  10   3  11        297.89        273.16        14.48 o                         
 -10   4  11        306.05        286.41         9.39 o                         
  -9   4  11        109.49        105.20         4.89 o                         
  -8   4  11         91.07         82.94         4.29 o                         
  -7   4  11        570.64        556.59        10.69 o                         
  -6   4  11       2135.39       2240.64        55.80 o                         
  -5   4  11       1616.58       1617.77        30.36 o                         
  -4   4  11       1434.92       1472.63        25.83 o                         
  -3   4  11        101.19        104.44         2.51 o                         
  -2   4  11       1041.81       1070.07        18.23 o                         
  -1   4  11       4433.33       4479.32        52.07 o                         
   0   4  11       2503.73       2491.37        50.41 o                         
   1   4  11       4528.49       4425.00        59.00 o                         
   2   4  11        993.22       1007.55        21.26 o                         
   3   4  11        106.87        103.95         4.22 o                         
   4   4  11       1391.58       1436.35        25.50 o                         
   5   4  11       1545.27       1575.36        41.93 o                         
   6   4  11       2011.81       2043.22        47.41 o                         
   7   4  11        578.93        547.30        12.15 o                         
   8   4  11         95.03         91.48         3.86 o                         
   9   4  11         98.93         96.99         4.21 o                         
  10   4  11        279.95        261.90         6.48 o                         
 -10   5  11         15.29         20.95         2.42 o                         
  -9   5  11        285.60        283.20         7.61 o                         
  -8   5  11         10.51         12.12         2.07 o                         
  -7   5  11        113.60        122.08         3.34 o                         
  -6   5  11       2987.18       2885.84        88.65 o                         
  -5   5  11        345.52        355.16         8.65 o                         
  -4   5  11       1953.89       1255.78       474.07 o                         
  -3   5  11        739.70        729.20        15.97 o                         
  -2   5  11        256.59        267.62         6.33 o                         
  -1   5  11       8267.08       8536.10       102.83 o                         
   0   5  11        726.06        715.54        11.01 o                         
   1   5  11       8161.85       8241.86       132.52 o                         
   2   5  11        257.82        256.47         5.93 o                         
   3   5  11        806.76        788.93        17.55 o                         
   4   5  11       2035.75       2077.52        49.17 o                         
   5   5  11        353.63        362.21        11.85 o                         
   6   5  11       2985.01       2943.62        60.86 o                         
   7   5  11        117.68        120.11         4.76 o                         
   8   5  11         12.33         11.73         1.83 o                         
   9   5  11        279.58        284.06         9.08 o                         
  10   5  11         20.16         17.95         2.96 o                         
  -9   6  11         89.30        102.23         7.36 o                         
  -8   6  11        713.41        722.29        15.74 o                         
  -7   6  11        272.47        291.31         7.49 o                         
  -6   6  11       5085.11       5119.95        82.99 o                         
  -5   6  11        257.32        266.00         4.69 o                         
  -4   6  11       3935.62       2039.02      1249.55 o                         
  -3   6  11       1168.54       1168.74        20.37 o                         
  -2   6  11        483.47        361.68       112.97 o                         
  -1   6  11       2838.10       2876.26        48.16 o                         
   0   6  11         75.37         75.85         2.43 o                         
   1   6  11       2789.42       2778.68        41.80 o                         
   2   6  11        425.30        428.97         7.53 o                         
   3   6  11       1134.82       1105.19        30.66 o                         
   4   6  11       3836.20       3938.92        95.96 o                         
   5   6  11        229.21        233.51         6.58 o                         
   6   6  11       4988.53       4991.28       189.32 o                         
   7   6  11        269.50        297.17        12.35 o                         
   8   6  11        730.15        747.94        20.76 o                         
   9   6  11         97.97        105.35         3.83 o                         
  -9   7  11        157.32        137.50         4.40 o                         
  -8   7  11        455.83        451.72        12.33 o                         
  -7   7  11        185.03        195.42         5.60 o                         
  -6   7  11        132.50        144.05         3.49 o                         
  -5   7  11        377.22        358.66         9.68 o                         
  -4   7  11        763.05        666.77        60.12 o                         
  -3   7  11        765.20        758.06        12.88 o                         
  -2   7  11        417.79        443.99         6.60 o                         
  -1   7  11       3636.76       3671.30        58.52 o                         
   0   7  11         57.79         53.64         1.69 o                         
   1   7  11       3726.90       3847.08        87.65 o                         
   2   7  11        430.30        461.68        14.80 o                         
   3   7  11        756.08        714.14        13.27 o                         
   4   7  11        764.87        724.91        15.61 o                         
   5   7  11        385.61        351.28         8.63 o                         
   6   7  11        132.51        141.24         4.42 o                         
   7   7  11        173.93        176.89         4.48 o                         
   8   7  11        428.01        443.58        10.34 o                         
   9   7  11        138.57        122.26         3.90 o                         
  -9   8  11         20.00         22.85         2.47 o                         
  -8   8  11        538.84        498.10         9.80 o                         
  -7   8  11         52.56         61.77         3.30 o                         
  -6   8  11         74.09         72.22         2.37 o                         
  -5   8  11        405.94        395.02        15.57 o                         
  -4   8  11        370.27        361.30         5.91 o                         
  -3   8  11       1710.03       1813.11        27.74 o                         
  -2   8  11        860.34        875.65        12.42 o                         
  -1   8  11        317.03        326.11         6.30 o                         
   0   8  11         42.34         38.23         2.01 o                         
   1   8  11        277.05        280.83         5.44 o                         
   2   8  11        803.91        779.05        26.09 o                         
   3   8  11       1772.59       1811.07        40.49 o                         
   4   8  11        383.25        373.43         7.10 o                         
   5   8  11        379.54        361.56         7.62 o                         
   6   8  11         69.51         66.83         3.73 o                         
   7   8  11         55.17         66.90         2.57 o                         
   8   8  11        525.68        491.14         9.76 o                         
   9   8  11         18.21         21.96         2.78 o                         
  -8   9  11        568.91        605.73        13.55 o                         
  -7   9  11        213.94        228.51         8.54 o                         
  -6   9  11        547.82        531.18        13.96 o                         
  -5   9  11        473.60        479.27         9.82 o                         
  -4   9  11        255.98        274.00         6.43 o                         
  -3   9  11       2590.09       2508.60        42.84 o                         
  -2   9  11        827.43        854.46        12.43 o                         
  -1   9  11       1566.31       1601.17        29.23 o                         
   0   9  11         70.32         77.86         2.93 o                         
   1   9  11       1548.69       1569.13        31.42 o                         
   2   9  11        832.53        850.06        12.21 o                         
   3   9  11       2509.40       2405.77        40.11 o                         
   4   9  11        203.29        213.71         5.25 o                         
   5   9  11        510.12        512.80        14.34 o                         
   6   9  11        536.48        531.39        11.49 o                         
   7   9  11        221.83        219.31         5.40 o                         
   8   9  11        551.94        573.54        30.94 o                         
  -7  10  11        162.66        168.91         7.05 o                         
  -6  10  11       1034.00       1097.30        32.54 o                         
  -5  10  11         22.33         23.21         3.43 o                         
  -4  10  11       1053.05       1040.56        16.68 o                         
  -3  10  11       1205.14       1228.90        16.72 o                         
  -2  10  11        673.36        674.17        13.05 o                         
  -1  10  11        840.64        835.54        18.10 o                         
   0  10  11        830.17        847.21        18.20 o                         
   1  10  11        881.08        871.04        19.87 o                         
   2  10  11        627.10        622.60         9.73 o                         
   3  10  11       1235.18       1292.41        21.61 o                         
   4  10  11       1073.46       1043.31        18.81 o                         
   5  10  11         25.77         23.71         2.54 o                         
   6  10  11       1012.84       1055.93        22.17 o                         
   7  10  11        153.52        157.01         5.04 o                         
  -6  11  11        232.37        219.69         5.39 o                         
  -5  11  11         43.76         50.77         2.33 o                         
  -4  11  11        365.57        376.79         8.11 o                         
  -3  11  11         73.91         72.86         3.00 o                         
  -2  11  11         59.72         60.09         2.27 o                         
  -1  11  11       1498.45       1520.06        24.80 o                         
   0  11  11        209.82        181.38         6.87 o                         
   1  11  11       1470.11       1494.20        29.71 o                         
   2  11  11         43.08         42.00         2.07 o                         
   3  11  11         74.08         68.54         2.70 o                         
   4  11  11        382.01        380.32        14.92 o                         
   5  11  11         41.46         44.37         2.57 o                         
   6  11  11        215.64        195.39         5.14 o                         
  -5  12  11        573.05        545.52        17.10 o                         
  -4  12  11        204.55        197.30         4.77 o                         
  -3  12  11         77.01         86.64         2.92 o                         
  -2  12  11        290.15        306.87         5.17 o                         
  -1  12  11        492.46        464.05         9.09 o                         
   0  12  11       1419.91       1495.45        27.12 o                         
   1  12  11        482.06        456.48         9.29 o                         
   2  12  11        316.45        344.91         7.97 o                         
   3  12  11         77.91         82.82         2.94 o                         
   4  12  11        207.63        192.86         8.31 o                         
   5  12  11        562.68        521.82        18.88 o                         
  -4  13  11          8.31          6.65         2.01 o                         
  -3  13  11        330.05        329.77         7.03 o                         
  -2  13  11        205.20        188.41         4.18 o                         
  -1  13  11        166.37        143.09         3.57 o                         
   0  13  11        187.44        150.95         4.18 o                         
   1  13  11        163.16        144.73         6.92 o                         
   2  13  11        215.40        202.11         4.46 o                         
   3  13  11        353.86        356.11         6.73 o                         
   4  13  11          9.16          8.87         1.87 o                         
  -2  14  11        876.96        867.59        15.24 o                         
  -1  14  11        101.46         99.05         3.09 o                         
   0  14  11       1416.93       1387.50        35.11 o                         
   1  14  11        101.49         98.41         3.42 o                         
   2  14  11        848.73        837.29        14.17 o                         
   0   0  12      14280.17      14300.54       314.58 o                         
   1   0  12       4706.59       4669.23       158.83 o                         
   2   0  12       2965.18       3026.06        50.91 o                         
   3   0  12         83.28         80.76        21.99 o                         
   4   0  12        636.49        644.33        12.08 o                         
   5   0  12       1304.80       1296.41        55.48 o                         
   6   0  12        128.57        128.55         6.76 o                         
   7   0  12         66.42         60.11         2.14 o                         
   8   0  12        470.39        492.63        20.83 o                         
   9   0  12        284.55        265.49        11.80 o                         
  10   0  12        495.68        455.67        14.12 o                         
 -10   1  12        250.50        236.06         6.88 o                         
  -9   1  12         29.95         26.12         2.72 o                         
  -8   1  12        473.03        457.59        12.50 o                         
  -7   1  12       1982.06       1985.88        56.71 o                         
  -6   1  12       2435.72       2394.41        39.91 o                         
  -5   1  12       3275.65       3274.10       119.95 o                         
  -4   1  12        712.05        738.83        17.71 o                         
  -3   1  12       2560.49       1752.07       908.19 o                         
  -2   1  12        335.54        315.96         5.46 o                         
  -1   1  12        330.01        317.54         8.68 o                         
   0   1  12       3782.40       3707.28        54.05 o                         
   1   1  12        307.68        289.37        10.20 o                         
   2   1  12        297.87        279.96         6.81 o                         
   3   1  12       2704.98       2671.19       119.95 o                         
   4   1  12        765.41        773.89        20.61 o                         
   5   1  12       3154.40       3092.28        46.31 o                         
   6   1  12       2398.13       2410.84        47.46 o                         
   7   1  12       1948.66       2038.24        34.24 o                         
   8   1  12        479.34        463.77        11.35 o                         
   9   1  12         20.81         18.93         8.30 o                         
  10   1  12        237.40        231.62         6.89 o                         
 -10   2  12        304.96        306.70        19.88 o                         
  -9   2  12        342.70        356.53        14.88 o                         
  -8   2  12        754.87        766.42        19.97 o                         
  -7   2  12       1577.41       1673.10        60.00 o                         
  -6   2  12        753.95        756.60        17.93 o                         
  -5   2  12        258.79        249.85         5.22 o                         
  -4   2  12       2762.84       2759.37        61.20 o                         
  -3   2  12        924.33        924.30        17.95 o                         
  -2   2  12       2125.76       2054.04        33.94 o                         
  -1   2  12       1811.45       1738.24        30.31 o                         
   0   2  12       1836.82       1913.21        31.84 o                         
   1   2  12       1790.52       1779.95        30.54 o                         
   2   2  12       2099.94       2078.50        65.97 o                         
   3   2  12        953.32        925.98        22.65 o                         
   4   2  12       2816.33       2762.56        66.57 o                         
   5   2  12        222.04        215.46         5.10 o                         
   6   2  12        707.84        718.35        18.81 o                         
   7   2  12       1572.42       1587.71        44.43 o                         
   8   2  12        778.07        798.36        19.93 o                         
   9   2  12        378.28        358.22         8.63 o                         
  10   2  12        309.60        290.46         9.98 o                         
 -10   3  12         98.51         95.11         5.79 o                         
  -9   3  12        881.13        866.91        22.21 o                         
  -8   3  12        163.16        166.38         5.65 o                         
  -7   3  12        719.09        682.63        12.74 o                         
  -6   3  12         65.52         66.72         1.99 o                         
  -5   3  12        147.16        144.65         2.89 o                         
  -4   3  12         54.40         61.06         3.40 o                         
  -3   3  12       4215.34       4268.52        80.81 o                         
  -2   3  12       3313.82       3312.64        44.59 o                         
  -1   3  12       5856.07       5654.05       182.78 o                         
   0   3  12       1535.71       1587.80        22.06 o                         
   1   3  12       5834.63       6050.93       120.70 o                         
   2   3  12       3488.27       3397.11       110.31 o                         
   3   3  12       4105.10       3998.65        98.36 o                         
   4   3  12         56.88         54.20        16.01 o                         
   5   3  12        113.72        110.52         3.39 o                         
   6   3  12         70.41         75.70         4.13 o                         
   7   3  12        723.20        709.08        23.45 o                         
   8   3  12        161.40        161.88         5.79 o                         
   9   3  12        897.08        891.63        21.53 o                         
  10   3  12         88.26         91.07         4.76 o                         
 -10   4  12        398.68        375.84        11.37 o                         
  -9   4  12        289.26        283.54         9.65 o                         
  -8   4  12       1358.72       1312.64        25.26 o                         
  -7   4  12        538.42        546.70        10.33 o                         
  -6   4  12       2934.68       2927.63        55.66 o                         
  -5   4  12        612.99        597.19        10.28 o                         
  -4   4  12       3654.73       2069.05       983.75 o                         
  -3   4  12       1196.46       1217.08        31.48 o                         
  -2   4  12       3158.85       3121.50        47.10 o                         
  -1   4  12        196.32        193.11         6.51 o                         
   0   4  12       2042.88       2051.23        51.00 o                         
   1   4  12        247.85        249.07         4.81 o                         
   2   4  12       3204.04       3289.37        53.99 o                         
   3   4  12       1154.35       1184.41        23.60 o                         
   4   4  12       3854.73       3742.58       192.15 o                         
   5   4  12        565.72        535.62        14.98 o                         
   6   4  12       2928.66       2884.90        56.20 o                         
   7   4  12        523.36        526.69        13.59 o                         
   8   4  12       1287.98       1263.75        48.18 o                         
   9   4  12        308.65        312.38         7.95 o                         
  10   4  12        372.22        370.27         8.81 o                         
  -9   5  12        318.59        318.21         8.31 o                         
  -8   5  12        301.70        289.83         6.37 o                         
  -7   5  12        900.91        893.57        15.69 o                         
  -6   5  12        842.63        836.80        15.28 o                         
  -5   5  12       1710.42       1709.75        30.72 o                         
  -4   5  12        766.17        781.90        14.31 o                         
  -3   5  12       4963.83       5011.30       105.31 o                         
  -2   5  12        814.35        769.12        19.70 o                         
  -1   5  12       1393.76       1435.73        20.88 o                         
   0   5  12         51.76         44.48         1.55 o                         
   1   5  12       1417.98       1401.69        28.44 o                         
   2   5  12        892.37        845.24        17.12 o                         
   3   5  12       4768.32       4699.73       138.77 o                         
   4   5  12        703.66        703.82        16.87 o                         
   5   5  12       1792.61       1748.95        45.81 o                         
   6   5  12        890.75        861.92        15.62 o                         
   7   5  12        930.63        957.90        51.04 o                         
   8   5  12        302.81        287.79         7.86 o                         
   9   5  12        365.16        370.28        10.41 o                         
  -9   6  12         26.76         25.07         2.22 o                         
  -8   6  12        446.12        426.76        16.81 o                         
  -7   6  12        106.65        113.44         4.87 o                         
  -6   6  12        526.50        523.32        10.84 o                         
  -5   6  12       1440.37       1467.03        23.83 o                         
  -4   6  12       1644.93       1653.86        24.20 o                         
  -3   6  12       1081.91       1107.72        17.67 o                         
  -2   6  12        527.69        510.20       174.39 o                         
  -1   6  12       1610.30       1599.90        40.43 o                         
   0   6  12       1237.89       1306.04        23.23 o                         
   1   6  12       1628.56       1614.91        22.92 o                         
   2   6  12        534.92        566.17        11.25 o                         
   3   6  12       1066.21       1084.67        21.54 o                         
   4   6  12       1630.38       1634.01        44.11 o                         
   5   6  12       1429.77       1521.56        37.65 o                         
   6   6  12        551.23        549.27        12.70 o                         
   7   6  12         85.52         90.11         3.42 o                         
   8   6  12        439.21        425.95        11.86 o                         
   9   6  12         28.78         28.91         2.94 o                         
  -9   7  12        299.18        299.12         7.81 o                         
  -8   7  12        128.32        125.12         3.90 o                         
  -7   7  12        113.79        131.63         3.76 o                         
  -6   7  12        214.70        222.05         4.56 o                         
  -5   7  12        217.51        233.99         6.93 o                         
  -4   7  12        531.28        529.60        12.20 o                         
  -3   7  12        692.64        704.90        12.30 o                         
  -2   7  12       2279.21       2242.99        44.60 o                         
  -1   7  12       2430.86       2405.68        36.95 o                         
   0   7  12       1904.06       2058.90        35.71 o                         
   1   7  12       2505.04       2456.99        39.12 o                         
   2   7  12       2186.43       2126.78        27.51 o                         
   3   7  12        707.27        708.69        13.51 o                         
   4   7  12        522.08        504.19         9.76 o                         
   5   7  12        216.27        232.26         7.65 o                         
   6   7  12        205.06        204.31         5.58 o                         
   7   7  12        116.52        135.61         6.41 o                         
   8   7  12        139.95        139.75         4.07 o                         
   9   7  12        293.86        297.83         9.15 o                         
  -8   8  12        458.19        413.53        12.50 o                         
  -7   8  12        683.99        696.50        13.06 o                         
  -6   8  12       2088.09       1989.67        30.13 o                         
  -5   8  12       1579.76       1685.97        34.34 o                         
  -4   8  12       1986.40       1927.41        45.05 o                         
  -3   8  12         64.22         75.49         3.02 o                         
  -2   8  12        110.10        120.20         6.93 o                         
  -1   8  12        368.66        364.97         6.52 o                         
   0   8  12          7.11         13.56         1.54 o                         
   1   8  12        408.81        417.37         9.95 o                         
   2   8  12        109.15        122.51         2.88 o                         
   3   8  12         76.02         88.83         2.57 o                         
   4   8  12       2009.41       1880.25        31.02 o                         
   5   8  12       1528.80       1625.31        42.45 o                         
   6   8  12       2082.82       1973.42        98.23 o                         
   7   8  12        699.80        691.22        21.83 o                         
   8   8  12        471.82        446.46        14.12 o                         
  -8   9  12        218.96        201.26         4.61 o                         
  -7   9  12         27.75         25.14         2.94 o                         
  -6   9  12        322.49        316.95         6.86 o                         
  -5   9  12        192.53        176.71         7.71 o                         
  -4   9  12         10.53         12.70         1.61 o                         
  -3   9  12        310.75        324.46         6.49 o                         
  -2   9  12        450.77        440.74         7.99 o                         
  -1   9  12       1849.47       1799.61        28.10 o                         
   0   9  12       1234.87       1353.39        21.74 o                         
   1   9  12       1847.27       1806.21        28.04 o                         
   2   9  12        488.26        481.40         9.12 o                         
   3   9  12        307.58        319.72         5.68 o                         
   4   9  12         14.32         18.28         1.82 o                         
   5   9  12        197.00        186.31        10.56 o                         
   6   9  12        355.19        348.77         8.13 o                         
   7   9  12         33.90         34.88         6.11 o                         
   8   9  12        222.06        202.14         5.82 o                         
  -7  10  12         94.87         99.21         3.67 o                         
  -6  10  12        234.90        233.01         7.61 o                         
  -5  10  12        381.92        395.70        10.91 o                         
  -4  10  12        300.53        302.74         5.47 o                         
  -3  10  12        430.49        419.12         7.69 o                         
  -2  10  12        537.48        525.76        11.62 o                         
  -1  10  12        619.76        656.02        12.68 o                         
   0  10  12        830.82        767.02        11.98 o                         
   1  10  12        590.38        632.19        12.11 o                         
   2  10  12        549.53        538.23        10.87 o                         
   3  10  12        434.83        420.10         9.78 o                         
   4  10  12        278.34        265.57         6.03 o                         
   5  10  12        377.34        372.60        10.87 o                         
   6  10  12        220.30        205.75         9.72 o                         
   7  10  12         99.47         97.28         3.64 o                         
  -6  11  12        160.87        162.56         4.11 o                         
  -5  11  12        624.10        591.04        11.47 o                         
  -4  11  12        399.66        403.67        12.14 o                         
  -3  11  12        720.04        719.55        13.26 o                         
  -2  11  12        178.10        165.42         5.36 o                         
  -1  11  12        139.30        159.72        13.47 o                         
   0  11  12          0.07          0.76         1.60 o                         
   1  11  12        141.04        155.20         3.72 o                         
   2  11  12        188.01        178.14         9.19 o                         
   3  11  12        773.79        779.89        14.11 o                         
   4  11  12        399.69        402.15         7.57 o                         
   5  11  12        645.35        601.56        20.02 o                         
   6  11  12        134.08        141.74         4.69 o                         
  -5  12  12         61.06         47.78         2.65 o                         
  -4  12  12        212.52        204.54         5.12 o                         
  -3  12  12        496.44        465.36         9.20 o                         
  -2  12  12        903.53        892.82        13.12 o                         
  -1  12  12        670.65        653.52        19.78 o                         
   0  12  12        587.80        543.61         8.21 o                         
   1  12  12        715.51        691.00        12.59 o                         
   2  12  12        873.36        882.25        15.99 o                         
   3  12  12        480.98        436.72        11.68 o                         
   4  12  12        205.52        199.85         5.11 o                         
   5  12  12         56.81         50.16         3.31 o                         
  -3  13  12        188.50        194.53         5.92 o                         
  -2  13  12        293.57        276.16         5.65 o                         
  -1  13  12        180.85        168.54         7.22 o                         
   0  13  12          0.07          2.11         1.85 o                         
   1  13  12        147.25        138.91         4.32 o                         
   2  13  12        303.53        282.29         5.83 o                         
   3  13  12        195.10        195.56         4.57 o                         
   1   0  13       1371.33       1335.17        20.80 o                         
   2   0  13         47.36         62.48         2.93 o                         
   3   0  13       3955.38       3768.02       148.40 o                         
   4   0  13       7030.64       7159.58       115.14 o                         
   5   0  13        365.24        343.98         7.22 o                         
   6   0  13        498.73        517.93        10.07 o                         
   7   0  13        225.53        236.66         5.91 o                         
   8   0  13       1227.58       1193.61        31.40 o                         
   9   0  13          9.46          8.05         3.84 o                         
  10   0  13        456.59        457.46        13.16 o                         
 -10   1  13        551.43        515.54        12.15 o                         
  -9   1  13        338.26        332.29         8.70 o                         
  -8   1  13       1095.41       1060.45        22.03 o                         
  -7   1  13        485.94        482.11         9.28 o                         
  -6   1  13       1124.32       1113.90        23.64 o                         
  -5   1  13        107.95        106.61         4.11 o                         
  -4   1  13       1854.90       1757.82        45.94 o                         
  -3   1  13       4804.27       4813.08       198.71 o                         
  -2   1  13       1461.78       1422.19        45.47 o                         
  -1   1  13       5188.70       5468.25       113.78 o                         
   0   1  13        598.97        619.15        10.66 o                         
   1   1  13       5004.00       5206.73       120.16 o                         
   2   1  13       1520.21       1487.79        42.71 o                         
   3   1  13       4638.73       2096.45      1473.99 o                         
   4   1  13       1765.95       1722.12        58.68 o                         
   5   1  13        128.29        132.49         4.05 o                         
   6   1  13       1153.39       1143.99        20.23 o                         
   7   1  13        469.45        475.50         8.25 o                         
   8   1  13       1076.87       1052.84        26.70 o                         
   9   1  13        340.77        326.45        10.18 o                         
  10   1  13        558.04        523.85        12.71 o                         
 -10   2  13        161.13        158.37         7.31 o                         
  -9   2  13        351.20        337.20         9.16 o                         
  -8   2  13       1019.28       1038.29        21.67 o                         
  -7   2  13         69.06         71.97         5.69 o                         
  -6   2  13       4423.92       4339.61        63.37 o                         
  -5   2  13        324.89        315.05         8.29 o                         
  -4   2  13       3129.75       3262.27        62.92 o                         
  -3   2  13       4994.39       4931.21       205.12 o                         
  -2   2  13        416.36        456.88         9.19 o                         
  -1   2  13       4530.33       4596.69        85.77 o                         
   0   2  13        301.98        335.54         6.92 o                         
   1   2  13       4503.90       4602.27        62.19 o                         
   2   2  13        411.84        460.47        10.40 o                         
   3   2  13       5058.07       5008.09       155.90 o                         
   4   2  13       3350.04       3522.33        79.07 o                         
   5   2  13        342.08        329.29         6.96 o                         
   6   2  13       4410.96       4348.62       110.49 o                         
   7   2  13         72.67         82.22         3.43 o                         
   8   2  13        977.69        963.56        20.16 o                         
   9   2  13        314.12        299.76        13.72 o                         
  10   2  13        135.70        122.75         4.88 o                         
 -10   3  13        339.20        335.90        12.50 o                         
  -9   3  13        224.66        242.08        11.14 o                         
  -8   3  13         36.05         38.72         3.13 o                         
  -7   3  13        319.13        327.41         9.52 o                         
  -6   3  13       1443.50       1426.93        24.46 o                         
  -5   3  13        220.14        215.65         4.20 o                         
  -4   3  13       2556.37       2540.78        58.77 o                         
  -3   3  13        843.46        894.40        21.31 o                         
  -2   3  13        151.14        139.36         3.81 o                         
  -1   3  13       5594.49       5652.90        81.56 o                         
   0   3  13        320.84        379.96         6.01 o                         
   1   3  13       5621.43       5536.74        89.11 o                         
   2   3  13        113.29         99.74         4.62 o                         
   3   3  13        748.92        795.10        36.15 o                         
   4   3  13       2528.12       2459.23        62.65 o                         
   5   3  13        201.48        195.21         6.44 o                         
   6   3  13       1411.12       1391.42        28.18 o                         
   7   3  13        299.24        316.51         9.62 o                         
   8   3  13         41.77         42.92         2.32 o                         
   9   3  13        206.85        230.89         5.48 o                         
  10   3  13        325.33        317.09        10.71 o                         
  -9   4  13         19.86         19.68         2.50 o                         
  -8   4  13         37.60         37.12         5.92 o                         
  -7   4  13        528.56        518.20        12.06 o                         
  -6   4  13       1291.84       1289.01        27.49 o                         
  -5   4  13        620.31        654.74        10.13 o                         
  -4   4  13       1611.52       1632.50        27.93 o                         
  -3   4  13        530.38        550.31        11.00 o                         
  -2   4  13       2027.04       2006.49        40.30 o                         
  -1   4  13       1718.28       1793.35        25.15 o                         
   0   4  13       2611.65       2576.25        45.07 o                         
   1   4  13       1693.54       1740.21        34.65 o                         
   2   4  13       2086.56       2032.90        47.80 o                         
   3   4  13        526.97        552.80        16.20 o                         
   4   4  13       1630.56       1625.53        81.85 o                         
   5   4  13        603.81        628.68        13.81 o                         
   6   4  13       1307.63       1323.36        23.36 o                         
   7   4  13        524.32        520.98        10.70 o                         
   8   4  13         41.38         45.00         2.73 o                         
   9   4  13         11.47         13.64         2.58 o                         
  -9   5  13         82.58         74.36         3.65 o                         
  -8   5  13        306.06        286.32         7.67 o                         
  -7   5  13       1654.34       1680.00        48.30 o                         
  -6   5  13        242.58        248.21         5.21 o                         
  -5   5  13       4621.18       4693.15        69.59 o                         
  -4   5  13        126.67        111.04         2.93 o                         
  -3   5  13        858.54        884.36        15.47 o                         
  -2   5  13        849.63        813.33        16.32 o                         
  -1   5  13        275.37        270.61         4.95 o                         
   0   5  13        979.77        988.12        16.47 o                         
   1   5  13        260.02        248.71         6.02 o                         
   2   5  13        880.56        857.51        12.72 o                         
   3   5  13        826.99        845.83        15.46 o                         
   4   5  13        134.56        114.86         4.91 o                         
   5   5  13       4593.27       4622.19       112.51 o                         
   6   5  13        232.70        223.00        12.25 o                         
   7   5  13       1598.80       1627.19        44.93 o                         
   8   5  13        315.72        286.80        10.50 o                         
   9   5  13        102.82         95.53         4.29 o                         
  -9   6  13        159.39        151.32         4.71 o                         
  -8   6  13        314.27        306.32         5.84 o                         
  -7   6  13        250.22        224.20         5.54 o                         
  -6   6  13         42.33         41.94         1.88 o                         
  -5   6  13        561.43        568.66        12.10 o                         
  -4   6  13       1134.11       1044.26        37.14 o                         
  -3   6  13        426.40        416.59        11.44 o                         
  -2   6  13       1283.65       1341.94        16.80 o                         
  -1   6  13        423.29        430.75         7.85 o                         
   0   6  13       7482.29       7866.15       103.94 o                         
   1   6  13        405.18        417.78        11.02 o                         
   2   6  13       1347.26       1415.35        34.93 o                         
   3   6  13        395.51        371.96         8.42 o                         
   4   6  13       1152.73       1118.05        36.80 o                         
   5   6  13        581.73        598.71        22.69 o                         
   6   6  13         40.42         40.18         2.45 o                         
   7   6  13        261.85        242.24        10.78 o                         
   8   6  13        283.26        283.40        12.48 o                         
   9   6  13        143.55        134.71         4.20 o                         
  -8   7  13        450.27        452.67         8.19 o                         
  -7   7  13        846.79        841.70        18.63 o                         
  -6   7  13         34.21         33.27         1.94 o                         
  -5   7  13        891.58        903.68        16.76 o                         
  -4   7  13        768.85        773.75        13.31 o                         
  -3   7  13        441.58        446.93         7.80 o                         
  -2   7  13       1598.31       1575.70        32.65 o                         
  -1   7  13        408.99        420.03         7.79 o                         
   0   7  13        908.24        909.78        19.56 o                         
   1   7  13        398.54        399.88         8.28 o                         
   2   7  13       1513.29       1513.39        40.36 o                         
   3   7  13        426.75        417.17         7.94 o                         
   4   7  13        767.65        775.92        16.29 o                         
   5   7  13        900.37        945.06        22.61 o                         
   6   7  13         36.19         33.55         1.97 o                         
   7   7  13        823.22        796.47        22.68 o                         
   8   7  13        477.45        482.20        19.25 o                         
  -8   8  13        190.84        186.92         7.80 o                         
  -7   8  13        713.67        761.10        21.61 o                         
  -6   8  13        283.04        307.97         7.30 o                         
  -5   8  13        153.50        134.65        23.88 o                         
  -4   8  13       1277.70       1220.11        21.99 o                         
  -3   8  13       1089.26       1122.06        18.68 o                         
  -2   8  13       1295.77       1257.96        23.05 o                         
  -1   8  13        933.35        960.96        17.12 o                         
   0   8  13         37.28         31.20         1.54 o                         
   1   8  13        893.60        930.99        15.87 o                         
   2   8  13       1272.37       1185.94        18.90 o                         
   3   8  13       1108.67       1116.71        19.72 o                         
   4   8  13       1251.46       1154.44        26.47 o                         
   5   8  13        153.75        139.10         3.33 o                         
   6   8  13        305.15        326.81        20.07 o                         
   7   8  13        704.40        751.80        43.41 o                         
   8   8  13        186.04        171.51         9.74 o                         
  -7   9  13        329.74        321.44         5.85 o                         
  -6   9  13         23.37         24.99         1.96 o                         
  -5   9  13        592.96        494.44        75.01 o                         
  -4   9  13        425.86        444.78         8.14 o                         
  -3   9  13        699.27        672.22        11.96 o                         
  -2   9  13       1659.11       1730.62        36.22 o                         
  -1   9  13        725.41        751.34        12.75 o                         
   0   9  13        450.40        472.92         8.10 o                         
   1   9  13        716.29        646.57       107.92 o                         
   2   9  13       1667.70       1693.79        28.77 o                         
   3   9  13        710.61        671.55        17.08 o                         
   4   9  13        456.51        468.04        14.98 o                         
   5   9  13        586.83        563.23        16.80 o                         
   6   9  13         25.49         24.75         2.47 o                         
   7   9  13        319.33        321.91        16.93 o                         
  -6  10  13        117.99        105.75         2.98 o                         
  -5  10  13        913.60        896.61        16.66 o                         
  -4  10  13         97.22         81.18         2.66 o                         
  -3  10  13        224.87        247.98         5.17 o                         
  -2  10  13       2038.97       2037.83        35.28 o                         
  -1  10  13         18.61         23.15         1.88 o                         
   0  10  13       1244.65       1268.27        34.21 o                         
   1  10  13         13.66         13.10         3.62 o                         
   2  10  13       2058.33       2034.64        31.01 o                         
   3  10  13        219.72        230.51         5.21 o                         
   4  10  13         70.62         58.61         2.62 o                         
   5  10  13        846.97        804.63        17.32 o                         
   6  10  13        124.19        116.01         5.74 o                         
  -5  11  13        830.23        834.29        14.13 o                         
  -4  11  13         65.72         55.55         2.50 o                         
  -3  11  13        116.01        116.05         3.31 o                         
  -2  11  13        886.82        887.71        15.00 o                         
  -1  11  13         40.31         48.14         2.37 o                         
   0  11  13        421.21        382.93         7.33 o                         
   1  11  13         44.14         53.23         4.25 o                         
   2  11  13        921.92        894.56        12.42 o                         
   3  11  13        108.97        106.50         3.44 o                         
   4  11  13         75.83         64.72         2.78 o                         
   5  11  13        881.05        833.22        50.00 o                         
  -4  12  13        362.60        381.94         7.32 o                         
  -3  12  13          3.72          3.84         1.72 o                         
  -2  12  13         18.78         20.23         2.29 o                         
  -1  12  13        213.13        179.67         5.60 o                         
   0  12  13        314.37        320.46         6.35 o                         
   1  12  13        223.87        200.41         4.92 o                         
   2  12  13         18.29         18.41         1.92 o                         
   3  12  13          7.19         10.38         1.88 o                         
   4  12  13        345.48        363.34         9.46 o                         
  -2  13  13         49.82         52.41         2.48 o                         
  -1  13  13       1343.90       1342.74        33.35 o                         
   0  13  13        348.52        311.77         6.79 o                         
   1  13  13       1298.24       1320.87        23.85 o                         
   2  13  13         52.55         51.75         2.62 o                         
   0   0  14        416.85        497.51        35.01 o                         
   1   0  14       1762.69       1674.80        54.48 o                         
   2   0  14        225.47        216.31        17.97 o                         
   3   0  14         13.61         13.23         1.40 o                         
   4   0  14       1856.60       1966.07        41.79 o                         
   5   0  14       3437.75       3479.99        94.96 o                         
   6   0  14       4101.94       4044.96       142.30 o                         
   7   0  14       1477.35       1365.68        27.21 o                         
   8   0  14        556.13        528.51        14.94 o                         
   9   0  14        166.70        149.79         6.34 o                         
  -9   1  14        242.03        243.94         8.40 o                         
  -8   1  14        283.77        279.14         9.09 o                         
  -7   1  14        915.86        899.29        16.37 o                         
  -6   1  14       1207.94       1198.92        21.15 o                         
  -5   1  14        460.20        473.53        10.76 o                         
  -4   1  14        664.36        674.54        13.13 o                         
  -3   1  14        468.70        472.15        12.84 o                         
  -2   1  14       2503.94       2518.57        35.45 o                         
  -1   1  14       5113.19       5198.37        97.12 o                         
   0   1  14       3331.95       3385.72        56.70 o                         
   1   1  14       5180.23       5365.82        69.98 o                         
   2   1  14       2600.24       2661.53        51.40 o                         
   3   1  14        409.81        421.48         9.95 o                         
   4   1  14        685.28        679.96        18.76 o                         
   5   1  14        452.40        448.73        14.31 o                         
   6   1  14       1207.94       1163.89        39.55 o                         
   7   1  14        912.95        935.64        18.97 o                         
   8   1  14        280.77        260.93         8.13 o                         
   9   1  14        261.91        266.48         6.99 o                         
  -9   2  14         36.35         35.83         4.86 o                         
  -8   2  14         89.55        101.03         6.71 o                         
  -7   2  14        230.62        218.23         6.68 o                         
  -6   2  14        310.70        323.77        16.61 o                         
  -5   2  14       2804.09       2957.15        83.19 o                         
  -4   2  14        922.09        596.79       290.82 o                         
  -3   2  14       1356.63       1370.80        44.17 o                         
  -2   2  14       4225.49       4172.19        51.32 o                         
  -1   2  14       3727.45       3819.26        74.61 o                         
   0   2  14        500.23        540.23        15.69 o                         
   1   2  14       3657.39       3625.67        54.25 o                         
   2   2  14       4257.30       4231.56        63.84 o                         
   3   2  14       1401.38       1385.33        33.60 o                         
   4   2  14        840.00        814.14        17.99 o                         
   5   2  14       2859.86       2779.87        54.25 o                         
   6   2  14        319.20        331.90         9.44 o                         
   7   2  14        251.65        249.27         6.34 o                         
   8   2  14         97.88         99.74         3.35 o                         
   9   2  14         36.02         37.31         2.42 o                         
  -9   3  14        546.62        519.32        11.59 o                         
  -8   3  14        434.82        419.70        11.16 o                         
  -7   3  14       1012.66       1006.50        29.65 o                         
  -6   3  14        833.16        857.05        14.30 o                         
  -5   3  14       1801.27       1842.95        35.68 o                         
  -4   3  14        884.58        758.02       167.09 o                         
  -3   3  14       1721.22       1749.43        27.16 o                         
  -2   3  14        517.91        545.74         8.69 o                         
  -1   3  14        990.41        974.47        17.28 o                         
   0   3  14         74.88         86.36         3.02 o                         
   1   3  14        998.86       1008.99        20.71 o                         
   2   3  14        454.79        454.66         9.22 o                         
   3   3  14       1772.83       1208.52       540.75 o                         
   4   3  14        880.25        864.85        37.55 o                         
   5   3  14       1810.89       1922.87        60.15 o                         
   6   3  14        852.84        895.46        36.74 o                         
   7   3  14        989.17        994.50        29.31 o                         
   8   3  14        445.84        422.42         9.64 o                         
   9   3  14        524.31        517.55        11.74 o                         
  -9   4  14        138.04        118.13         7.55 o                         
  -8   4  14        742.59        755.39        17.80 o                         
  -7   4  14        360.50        365.94         7.73 o                         
  -6   4  14       1155.93       1138.44        20.69 o                         
  -5   4  14        147.68        136.34         7.59 o                         
  -4   4  14       2315.76       2299.24        77.26 o                         
  -3   4  14       1388.07       1418.95        59.55 o                         
  -2   4  14       2800.27       2775.67        53.99 o                         
  -1   4  14        373.32        405.47        14.61 o                         
   0   4  14       2590.42       2846.96        54.71 o                         
   1   4  14        427.87        456.83         9.10 o                         
   2   4  14       2681.13       2603.24        97.39 o                         
   3   4  14       1421.33       1415.01        27.71 o                         
   4   4  14       2329.30       2298.01        77.42 o                         
   5   4  14        126.34        111.27         6.40 o                         
   6   4  14       1122.90       1105.45        23.10 o                         
   7   4  14        385.47        392.92        14.58 o                         
   8   4  14        812.04        785.01        16.91 o                         
   9   4  14        124.13        109.50         3.84 o                         
  -9   5  14        404.09        414.01        28.30 o                         
  -8   5  14        225.27        225.90         5.68 o                         
  -7   5  14        398.52        416.08        12.19 o                         
  -6   5  14        123.40        120.43         3.07 o                         
  -5   5  14        420.15        410.29        15.45 o                         
  -4   5  14        398.55        402.48         9.55 o                         
  -3   5  14       1245.09       1307.98        33.91 o                         
  -2   5  14        786.40        827.02        16.08 o                         
  -1   5  14       1711.22       1767.47        31.59 o                         
   0   5  14       1225.16       1153.77        17.18 o                         
   1   5  14       1692.16       1720.20        40.15 o                         
   2   5  14        754.09        819.78        26.49 o                         
   3   5  14       1240.06       1235.79        21.69 o                         
   4   5  14        371.81        354.26         8.32 o                         
   5   5  14        447.18        424.21        11.99 o                         
   6   5  14        127.33        123.56         4.27 o                         
   7   5  14        401.50        405.82         9.37 o                         
   8   5  14        228.30        248.88         7.81 o                         
   9   5  14        372.45        365.04        10.74 o                         
  -8   6  14        371.89        373.82        11.01 o                         
  -7   6  14       1105.30       1041.46        28.67 o                         
  -6   6  14         86.98         73.55         3.07 o                         
  -5   6  14        404.02        400.68         8.39 o                         
  -4   6  14        261.41        274.17         7.10 o                         
  -3   6  14        167.67        159.23         3.78 o                         
  -2   6  14        925.26        973.65        21.08 o                         
  -1   6  14        389.43        399.28         6.63 o                         
   0   6  14       1226.03       1156.83        28.03 o                         
   1   6  14        395.25        415.05         8.56 o                         
   2   6  14        950.73       1008.75        18.76 o                         
   3   6  14        188.06        181.38         7.89 o                         
   4   6  14        296.22        306.61         7.76 o                         
   5   6  14        422.19        422.55        16.50 o                         
   6   6  14         73.99         63.72         3.10 o                         
   7   6  14       1141.05       1100.51        27.71 o                         
   8   6  14        394.12        398.19        18.53 o                         
  -8   7  14         96.46         88.53         3.90 o                         
  -7   7  14        805.62        776.00        21.52 o                         
  -6   7  14       1195.00       1194.69        21.30 o                         
  -5   7  14       1965.32       1466.00       409.16 o                         
  -4   7  14       1101.81       1128.48        16.81 o                         
  -3   7  14        558.99        616.23        17.73 o                         
  -2   7  14        205.31        221.36         4.55 o                         
  -1   7  14        268.00        287.80         6.10 o                         
   0   7  14       2108.20       2029.38        31.16 o                         
   1   7  14        261.17        271.50         5.90 o                         
   2   7  14        198.74        224.55         5.41 o                         
   3   7  14        549.39        577.31        11.61 o                         
   4   7  14       1032.27       1053.75        25.12 o                         
   5   7  14       2024.60       1885.17        93.93 o                         
   6   7  14       1271.14       1246.98        36.63 o                         
   7   7  14        820.16        761.19        26.75 o                         
   8   7  14        110.85        102.08         3.66 o                         
  -7   8  14         92.96        108.96         5.65 o                         
  -6   8  14         46.18         55.84         3.01 o                         
  -5   8  14        210.86        213.20         5.84 o                         
  -4   8  14         56.43         51.47         2.08 o                         
  -3   8  14         52.37         58.29         2.29 o                         
  -2   8  14       1773.91       1839.82        32.49 o                         
  -1   8  14       2077.25       2147.20        33.41 o                         
   0   8  14       2780.92       2781.24        69.70 o                         
   1   8  14       2139.26       2204.44        31.71 o                         
   2   8  14       1749.12       1768.63        27.38 o                         
   3   8  14         58.08         63.02         2.56 o                         
   4   8  14         58.26         58.00         4.21 o                         
   5   8  14        228.96        228.63         8.00 o                         
   6   8  14         40.05         41.32         3.34 o                         
   7   8  14         85.81         90.04         3.33 o                         
  -7   9  14        436.96        405.69        12.26 o                         
  -6   9  14       1280.59       1286.02        20.01 o                         
  -5   9  14        645.61        628.20        12.39 o                         
  -4   9  14        820.02        853.95        12.84 o                         
  -3   9  14        236.81        227.55         4.42 o                         
  -2   9  14        262.06        223.99        48.75 o                         
  -1   9  14        114.46        114.21         3.16 o                         
   0   9  14        129.18        140.06         3.51 o                         
   1   9  14        114.38        120.72         3.49 o                         
   2   9  14        245.46        251.69         8.95 o                         
   3   9  14        252.62        242.88         5.10 o                         
   4   9  14        785.98        819.24        18.65 o                         
   5   9  14        617.00        567.02        28.38 o                         
   6   9  14       1324.62       1325.07        26.47 o                         
   7   9  14        394.13        342.36        17.54 o                         
  -6  10  14        226.91        200.62         5.00 o                         
  -5  10  14        182.08        206.85         6.31 o                         
  -4  10  14        333.00        321.06         8.59 o                         
  -3  10  14        434.91        396.66         8.26 o                         
  -2  10  14        362.24        313.11        81.02 o                         
  -1  10  14        143.15        144.56         3.69 o                         
   0  10  14        195.95        173.57         4.14 o                         
   1  10  14        129.29        134.64         3.60 o                         
   2  10  14        365.81        381.22         9.42 o                         
   3  10  14        429.30        388.23         7.98 o                         
   4  10  14        357.21        330.57         7.72 o                         
   5  10  14        211.53        215.81         6.71 o                         
   6  10  14        237.88        220.93         7.40 o                         
  -5  11  14         60.49         61.71         3.37 o                         
  -4  11  14        103.86         97.31         3.29 o                         
  -3  11  14        659.76        637.70        12.14 o                         
  -2  11  14        985.83        963.71        19.24 o                         
  -1  11  14        716.01        674.36        21.69 o                         
   0  11  14       1308.86       1360.75        21.88 o                         
   1  11  14        708.14        656.84        13.40 o                         
   2  11  14       1004.79        958.31        16.43 o                         
   3  11  14        683.75        661.86        10.98 o                         
   4  11  14        114.30        102.98         3.30 o                         
   5  11  14         65.73         67.75         4.53 o                         
  -3  12  14        148.11        141.69         3.44 o                         
  -2  12  14        788.98        791.95        23.51 o                         
  -1  12  14         51.50         50.90         3.05 o                         
   0  12  14        240.71        223.52         4.90 o                         
   1  12  14         64.21         68.02         4.26 o                         
   2  12  14        754.19        739.71        13.53 o                         
   3  12  14        162.64        162.06         3.79 o                         
   1   0  15       3110.44       3124.30        51.42 o                         
   2   0  15       2037.64       2094.72        43.93 o                         
   3   0  15        980.22       1004.75        45.67 o                         
   4   0  15         27.74         38.49         4.23 o                         
   5   0  15        469.79        439.21        10.36 o                         
   6   0  15         33.43         33.18         1.70 o                         
   7   0  15       1088.66       1077.09        31.61 o                         
   8   0  15         63.76         69.88         3.47 o                         
   9   0  15        841.26        793.36        28.03 o                         
  -9   1  15        459.15        444.40        17.62 o                         
  -8   1  15        854.66        837.72        18.43 o                         
  -7   1  15        903.04        853.97        13.87 o                         
  -6   1  15         56.15         70.75         7.28 o                         
  -5   1  15       1033.31       1050.05        34.49 o                         
  -4   1  15       1125.30       1156.60        29.45 o                         
  -3   1  15        378.96        424.10        20.03 o                         
  -2   1  15       3181.85       3243.21        44.49 o                         
  -1   1  15        962.83        990.40        21.57 o                         
   0   1  15       1832.22       1900.23        33.24 o                         
   1   1  15        947.00        985.71        19.14 o                         
   2   1  15       3114.07       3121.24        46.21 o                         
   3   1  15        432.82        467.65        11.18 o                         
   4   1  15       1198.84       1159.06        31.14 o                         
   5   1  15       1071.50       1135.80        20.45 o                         
   6   1  15         52.29         61.07         2.44 o                         
   7   1  15        914.48        879.20        40.30 o                         
   8   1  15        830.30        800.57        14.89 o                         
   9   1  15        437.40        430.02        12.86 o                         
  -9   2  15        616.35        602.97        13.10 o                         
  -8   2  15        482.39        470.91        12.83 o                         
  -7   2  15        297.58        285.57        13.44 o                         
  -6   2  15        269.48        281.23        11.11 o                         
  -5   2  15       1682.18       1667.93        34.42 o                         
  -4   2  15        636.69        685.92        26.51 o                         
  -3   2  15       1860.05       1825.97        42.43 o                         
  -2   2  15        875.37        849.63        28.34 o                         
  -1   2  15        294.45        311.24         6.99 o                         
   0   2  15       6454.67       6825.24       130.49 o                         
   1   2  15        301.65        308.89         5.82 o                         
   2   2  15        803.07        801.28        11.72 o                         
   3   2  15       1899.38       1861.97        31.23 o                         
   4   2  15        635.73        643.20        33.32 o                         
   5   2  15       1646.12       1716.60        54.88 o                         
   6   2  15        265.83        271.18        12.46 o                         
   7   2  15        309.36        303.63         9.17 o                         
   8   2  15        523.48        537.95        11.66 o                         
   9   2  15        642.13        597.53        16.79 o                         
  -9   3  15         28.08         32.30         4.93 o                         
  -8   3  15        439.51        436.20        17.55 o                         
  -7   3  15       1668.48       1566.36        39.34 o                         
  -6   3  15        347.31        349.20         7.22 o                         
  -5   3  15       1501.89       1478.61        34.80 o                         
  -4   3  15        138.32        131.22         3.81 o                         
  -3   3  15        518.59        525.24        15.20 o                         
  -2   3  15       1676.12       1745.40        24.95 o                         
  -1   3  15        420.85        412.31         7.42 o                         
   0   3  15        870.23        935.56        17.87 o                         
   1   3  15        391.09        389.48         8.36 o                         
   2   3  15       1704.86       1752.55        30.76 o                         
   3   3  15        464.96        468.39        24.17 o                         
   4   3  15        123.71        111.03         3.45 o                         
   5   3  15       1509.21       1469.09        44.63 o                         
   6   3  15        323.82        309.42        13.36 o                         
   7   3  15       1719.10       1695.28        33.58 o                         
   8   3  15        428.39        411.25        12.15 o                         
   9   3  15         21.54         23.86         2.60 o                         
  -9   4  15         85.31         78.69         4.38 o                         
  -8   4  15         96.58         90.74         4.31 o                         
  -7   4  15         38.76         41.15         3.95 o                         
  -6   4  15        742.43        730.79        22.46 o                         
  -5   4  15        653.90        648.27        34.28 o                         
  -4   4  15        966.62        980.59        20.67 o                         
  -3   4  15         36.91         37.03         1.80 o                         
  -2   4  15        204.63        198.57         4.31 o                         
  -1   4  15       1262.52       1265.16        20.20 o                         
   0   4  15       2003.96       2013.35        36.06 o                         
   1   4  15       1279.37       1308.96        21.57 o                         
   2   4  15        203.23        189.47         4.04 o                         
   3   4  15         45.93         44.68         2.19 o                         
   4   4  15        949.55        909.90        19.22 o                         
   5   4  15        633.10        654.05        17.39 o                         
   6   4  15        749.48        758.27        14.21 o                         
   7   4  15         51.46         46.33         2.85 o                         
   8   4  15         96.65         80.37         4.58 o                         
   9   4  15         73.95         72.35         3.14 o                         
  -8   5  15         33.88         30.50         3.15 o                         
  -7   5  15         87.55         88.83         3.32 o                         
  -6   5  15        856.72        865.72        14.62 o                         
  -5   5  15         13.61         18.23         1.77 o                         
  -4   5  15       1699.70       1721.24        42.66 o                         
  -3   5  15        377.76        344.91        16.90 o                         
  -2   5  15         11.36         13.25         1.23 o                         
  -1   5  15       3163.70       3273.81        55.78 o                         
   0   5  15        206.17        216.62         4.53 o                         
   1   5  15       3235.80       3406.09        67.54 o                         
   2   5  15         16.26         15.05         1.78 o                         
   3   5  15        388.58        376.66        27.75 o                         
   4   5  15       1612.52       1649.63        52.63 o                         
   5   5  15         15.49         19.86         2.14 o                         
   6   5  15        855.67        856.49        28.15 o                         
   7   5  15         81.90         84.77         5.14 o                         
   8   5  15         40.31         35.02         3.29 o                         
  -8   6  15        716.08        659.95        28.53 o                         
  -7   6  15        147.79        138.19         6.04 o                         
  -6   6  15       1933.75       1955.12        40.87 o                         
  -5   6  15        185.17        164.44         4.01 o                         
  -4   6  15       1324.89       1340.97        21.55 o                         
  -3   6  15        852.95        842.37        23.42 o                         
  -2   6  15        579.36        579.46        17.23 o                         
  -1   6  15        624.07        606.29        14.05 o                         
   0   6  15        443.94        437.75         9.08 o                         
   1   6  15        666.19        662.23        12.64 o                         
   2   6  15        597.88        614.97        14.82 o                         
   3   6  15        867.10        850.55        13.04 o                         
   4   6  15       1306.32       1333.42        25.89 o                         
   5   6  15        178.84        158.71         6.57 o                         
   6   6  15       1952.92       1948.78        38.61 o                         
   7   6  15        157.47        142.34         4.71 o                         
   8   6  15        709.14        674.54        12.39 o                         
  -7   7  15         72.73         78.87         4.17 o                         
  -6   7  15        304.79        316.81         6.87 o                         
  -5   7  15         12.32         16.53         1.80 o                         
  -4   7  15        361.29        350.84         8.11 o                         
  -3   7  15       1963.61       1689.98       165.81 o                         
  -2   7  15        587.72        567.26        19.77 o                         
  -1   7  15        959.96        997.88        16.40 o                         
   0   7  15        463.48        403.94        15.12 o                         
   1   7  15       1017.34       1043.04        17.52 o                         
   2   7  15        605.16        566.34        15.90 o                         
   3   7  15       1993.49       1951.30        34.74 o                         
   4   7  15        401.79        391.81         7.38 o                         
   5   7  15         15.24         17.17         2.22 o                         
   6   7  15        295.53        298.79        10.69 o                         
   7   7  15         65.03         69.60         4.25 o                         
  -7   8  15        117.04        133.78         9.17 o                         
  -6   8  15        108.06        101.79         3.07 o                         
  -5   8  15         87.01         82.75         2.82 o                         
  -4   8  15        359.05        345.82         7.18 o                         
  -3   8  15       2025.45       2036.06        31.87 o                         
  -2   8  15        259.07        262.54         5.01 o                         
  -1   8  15        558.68        583.55         8.39 o                         
   0   8  15        210.99        217.84         5.16 o                         
   1   8  15        589.21        611.60        15.14 o                         
   2   8  15        223.75        206.70        39.34 o                         
   3   8  15       1978.14       2004.23        35.50 o                         
   4   8  15        384.06        356.63         6.33 o                         
   5   8  15         84.02         82.29         2.63 o                         
   6   8  15        120.03        112.45        13.54 o                         
   7   8  15        119.61        130.01         4.16 o                         
  -6   9  15        221.02        217.44         5.31 o                         
  -5   9  15        213.91        210.10         5.40 o                         
  -4   9  15       1589.74       1579.26        25.02 o                         
  -3   9  15        192.16        184.09         4.35 o                         
  -2   9  15        590.45        610.20        21.37 o                         
  -1   9  15       1105.71       1042.50        18.91 o                         
   0   9  15          3.35          8.62         1.63 o                         
   1   9  15       1034.18        986.86        14.61 o                         
   2   9  15        584.26        585.59        15.10 o                         
   3   9  15        191.19        186.70         4.27 o                         
   4   9  15       1518.11       1499.27        25.94 o                         
   5   9  15        228.49        231.35         5.22 o                         
   6   9  15        241.91        240.47         6.77 o                         
  -5  10  15         44.23         40.37         2.36 o                         
  -4  10  15        520.37        503.62         9.11 o                         
  -3  10  15       1016.76       1038.72        51.62 o                         
  -2  10  15        203.15        200.53         6.00 o                         
  -1  10  15        714.99        689.86        10.61 o                         
   0  10  15         51.70         47.61         2.65 o                         
   1  10  15        705.58        674.95        12.40 o                         
   2  10  15        195.83        187.80         4.03 o                         
   3  10  15       1082.12       1102.47        17.51 o                         
   4  10  15        556.37        522.95        10.89 o                         
   5  10  15         42.19         46.92         3.05 o                         
  -4  11  15        969.11        985.56        14.39 o                         
  -3  11  15         21.69         22.17         1.95 o                         
  -2  11  15        110.23        120.70         4.07 o                         
  -1  11  15        782.86        742.42        15.34 o                         
   0  11  15         52.57         34.22         1.94 o                         
   1  11  15        792.75        773.85        11.60 o                         
   2  11  15         97.30         98.32         4.77 o                         
   3  11  15         15.85         15.83         1.96 o                         
   4  11  15        938.60        960.18        15.08 o                         
  -2  12  15        197.12        197.85         4.49 o                         
  -1  12  15         61.69         46.74         3.16 o                         
   0  12  15       1118.51       1127.49        18.13 o                         
   1  12  15         58.43         42.94         2.61 o                         
   2  12  15        205.07        215.83         4.42 o                         
   0   0  16       6831.56       7190.95       163.97 o                         
   1   0  16       3497.27       3467.82        56.82 o                         
   2   0  16        279.78        292.09         6.17 o                         
   3   0  16          6.15          6.80         1.84 o                         
   4   0  16        192.68        173.96        20.15 o                         
   5   0  16         96.39         97.06         5.02 o                         
   6   0  16        421.02        415.15         8.72 o                         
   7   0  16       1083.63       1106.33        22.86 o                         
   8   0  16        343.35        326.40        13.67 o                         
   9   0  16        279.72        297.46        13.26 o                         
  -9   1  16         21.32         15.27         3.54 o                         
  -8   1  16        114.67        115.24         5.85 o                         
  -7   1  16        867.53        845.96        15.20 o                         
  -6   1  16       1896.70       1892.91        36.63 o                         
  -5   1  16        778.33        789.00        17.77 o                         
  -4   1  16       1360.74       1353.38        44.56 o                         
  -3   1  16        439.36        439.49         7.74 o                         
  -2   1  16        467.92        492.55         8.85 o                         
  -1   1  16        736.45        717.23        13.48 o                         
   0   1  16       2799.00       2684.20        59.61 o                         
   1   1  16        741.17        742.63        12.58 o                         
   2   1  16        473.46        488.29         9.78 o                         
   3   1  16        471.64        466.53         8.50 o                         
   4   1  16       1318.94       1245.87       119.67 o                         
   5   1  16        790.14        830.21        15.23 o                         
   6   1  16       1876.11       1852.96        47.02 o                         
   7   1  16        872.37        893.61        19.10 o                         
   8   1  16        132.87        121.40         4.03 o                         
   9   1  16         29.94         17.85         3.60 o                         
  -8   2  16        619.50        595.22        18.35 o                         
  -7   2  16       1002.63        925.99        14.90 o                         
  -6   2  16        102.00        115.42         3.44 o                         
  -5   2  16        369.21        366.39        26.26 o                         
  -4   2  16        528.29        492.56        15.02 o                         
  -3   2  16        124.26        124.34         4.41 o                         
  -2   2  16        727.03        748.95        14.22 o                         
  -1   2  16        566.93        557.84         9.62 o                         
   0   2  16        419.21        456.04        11.54 o                         
   1   2  16        584.42        573.72        15.74 o                         
   2   2  16        703.39        690.91        18.39 o                         
   3   2  16        108.79        108.19         3.36 o                         
   4   2  16        532.51        504.74        10.00 o                         
   5   2  16        399.56        384.79        16.49 o                         
   6   2  16        105.43        137.12         7.12 o                         
   7   2  16        987.13        945.47        37.09 o                         
   8   2  16        592.44        593.94        13.47 o                         
  -8   3  16         51.59         42.17         3.48 o                         
  -7   3  16        148.96        146.24         4.89 o                         
  -6   3  16         79.39         78.51         2.68 o                         
  -5   3  16       1029.87        998.53        20.53 o                         
  -4   3  16       1080.67       1125.96        18.03 o                         
  -3   3  16       2601.33       2563.29        61.01 o                         
  -2   3  16        638.17        662.31        12.08 o                         
  -1   3  16        569.18        622.67        14.61 o                         
   0   3  16       2210.43       2190.45        54.51 o                         
   1   3  16        569.55        642.61        16.51 o                         
   2   3  16        670.55        720.21        11.59 o                         
   3   3  16       2611.11       2576.73        71.36 o                         
   4   3  16       1127.13       1139.67        27.57 o                         
   5   3  16       1010.88       1006.74        34.91 o                         
   6   3  16         81.29         87.61         4.46 o                         
   7   3  16        161.77        160.88         6.11 o                         
   8   3  16         51.82         55.74         3.23 o                         
  -8   4  16        317.35        297.28         7.89 o                         
  -7   4  16        360.72        363.79        10.36 o                         
  -6   4  16        157.62        163.41         5.52 o                         
  -5   4  16        279.88        285.72         8.09 o                         
  -4   4  16       1616.29       1599.63        29.91 o                         
  -3   4  16        902.91        911.82        13.39 o                         
  -2   4  16       2577.26       2536.96        38.16 o                         
  -1   4  16        106.71        107.38         2.76 o                         
   0   4  16        475.09        504.45        11.92 o                         
   1   4  16         85.76         89.30         3.23 o                         
   2   4  16       2536.83       2551.84        42.85 o                         
   3   4  16        915.25        936.81        25.70 o                         
   4   4  16       1598.00       1567.18        31.90 o                         
   5   4  16        280.03        283.44        12.91 o                         
   6   4  16        159.34        161.20         6.23 o                         
   7   4  16        381.45        401.31        15.39 o                         
   8   4  16        318.17        303.41        11.81 o                         
  -8   5  16        527.07        481.72        14.35 o                         
  -7   5  16        571.37        551.30        12.99 o                         
  -6   5  16        449.41        436.37        13.19 o                         
  -5   5  16        680.01        486.82       190.82 o                         
  -4   5  16        329.69        329.97        10.49 o                         
  -3   5  16       1788.12       1831.66        32.06 o                         
  -2   5  16        757.29        794.01        18.09 o                         
  -1   5  16        253.28        262.68         6.63 o                         
   0   5  16         34.99         26.88         1.94 o                         
   1   5  16        224.00        250.56         5.01 o                         
   2   5  16        781.58        806.05        14.44 o                         
   3   5  16       1881.40       1922.02        37.89 o                         
   4   5  16        330.85        331.88         9.76 o                         
   5   5  16        633.29        621.18        34.17 o                         
   6   5  16        436.80        417.16        12.15 o                         
   7   5  16        588.11        585.70        17.44 o                         
   8   5  16        554.19        525.72        16.29 o                         
  -7   6  16         15.11         11.70         4.26 o                         
  -6   6  16        327.11        316.21         9.37 o                         
  -5   6  16        940.05        918.35        19.09 o                         
  -4   6  16        415.91        415.37         8.20 o                         
  -3   6  16        685.11        727.73        16.83 o                         
  -2   6  16       1690.92       1746.74        30.21 o                         
  -1   6  16       1142.09       1161.28        17.50 o                         
   0   6  16         69.99         70.56         2.40 o                         
   1   6  16       1191.40       1204.53        20.30 o                         
   2   6  16       1713.13       1755.50        49.93 o                         
   3   6  16        676.37        701.42        14.43 o                         
   4   6  16        380.28        369.73         9.05 o                         
   5   6  16        955.13        949.20        58.03 o                         
   6   6  16        346.63        333.59         8.64 o                         
   7   6  16         14.28         12.11         2.56 o                         
  -7   7  16        340.83        338.33        12.21 o                         
  -6   7  16        552.24        555.02         9.53 o                         
  -5   7  16         62.69         69.54         3.52 o                         
  -4   7  16         64.14         60.76         2.68 o                         
  -3   7  16        617.60        474.36       144.09 o                         
  -2   7  16        543.95        529.10         9.23 o                         
  -1   7  16       1686.71       1686.04        29.78 o                         
   0   7  16        809.89        871.36        14.41 o                         
   1   7  16       1613.77       1575.53        26.91 o                         
   2   7  16        562.47        538.23        14.48 o                         
   3   7  16        656.71        650.72        14.38 o                         
   4   7  16         63.58         60.46         2.78 o                         
   5   7  16         69.55         77.47         3.72 o                         
   6   7  16        541.39        521.78        24.41 o                         
   7   7  16        314.88        311.56        11.99 o                         
  -6   8  16        471.83        417.59        10.90 o                         
  -5   8  16        972.76        997.18        20.77 o                         
  -4   8  16        599.76        587.25        10.25 o                         
  -3   8  16        336.02        331.16        69.07 o                         
  -2   8  16        786.97        768.58        27.71 o                         
  -1   8  16        162.13        162.10         3.96 o                         
   0   8  16         85.66         95.81         3.09 o                         
   1   8  16        168.04        163.89         3.80 o                         
   2   8  16        793.69        790.04        12.36 o                         
   3   8  16        361.76        392.38         7.30 o                         
   4   8  16        610.20        609.53        10.23 o                         
   5   8  16        997.30        939.37        24.81 o                         
   6   8  16        476.67        422.09        18.78 o                         
  -5   9  16         68.40         61.66         3.36 o                         
  -4   9  16         98.93         97.68         3.26 o                         
  -3   9  16        197.78        193.80        10.23 o                         
  -2   9  16        586.50        593.54        14.96 o                         
  -1   9  16        487.74        463.52         8.29 o                         
   0   9  16        993.01       1016.74        14.90 o                         
   1   9  16        490.48        468.91        11.12 o                         
   2   9  16        576.96        566.31        12.96 o                         
   3   9  16        193.84        195.61         4.63 o                         
   4   9  16        101.88        106.40         3.70 o                         
   5   9  16         61.31         54.12         3.91 o                         
  -4  10  16         10.39         13.83         1.91 o                         
  -3  10  16        110.02         99.91         3.41 o                         
  -2  10  16        235.70        241.10         5.87 o                         
  -1  10  16       1090.39       1101.81        16.21 o                         
   0  10  16        360.17        324.09         7.05 o                         
   1  10  16       1117.93       1096.79        19.88 o                         
   2  10  16        213.02        216.89         6.88 o                         
   3  10  16        126.24        112.40         3.40 o                         
   4  10  16         15.70         15.80         2.71 o                         
  -3  11  16        580.19        588.99         9.99 o                         
  -2  11  16         45.73         41.22         3.69 o                         
  -1  11  16        492.78        505.82        13.55 o                         
   0  11  16          6.93          4.12         1.76 o                         
   1  11  16        495.27        502.38         8.73 o                         
   2  11  16         50.32         46.15         2.52 o                         
   3  11  16        604.35        610.66        16.31 o                         
   1   0  17        356.12        358.23         7.74 o                         
   2   0  17          0.65          1.39         1.67 o                         
   3   0  17       2401.11       2372.63        36.98 o                         
   4   0  17         11.27          9.17         1.91 o                         
   5   0  17         26.93         20.71         4.98 o                         
   6   0  17         25.16         22.93         2.03 o                         
   7   0  17        362.81        362.09         7.96 o                         
   8   0  17        148.39        139.44         4.40 o                         
  -8   1  17        428.17        423.87        12.50 o                         
  -7   1  17         86.34         81.73         7.48 o                         
  -6   1  17        158.10        161.01         6.91 o                         
  -5   1  17         78.41         75.24         2.98 o                         
  -4   1  17        999.38       1007.99        29.21 o                         
  -3   1  17        641.33        661.19        12.36 o                         
  -2   1  17       1517.87       1539.38        37.04 o                         
  -1   1  17        721.69        728.96        15.38 o                         
   0   1  17        638.56        642.24        11.23 o                         
   1   1  17        737.16        765.93        11.76 o                         
   2   1  17       1471.73       1486.44        26.71 o                         
   3   1  17        681.37        704.27        29.54 o                         
   4   1  17       1006.53       1018.17        34.10 o                         
   5   1  17         80.42         78.17         2.93 o                         
   6   1  17        163.80        169.01         4.55 o                         
   7   1  17         81.66         79.96         3.18 o                         
   8   1  17        389.67        373.03         7.62 o                         
  -8   2  17        634.88        577.58        12.02 o                         
  -7   2  17         74.48         70.86         2.44 o                         
  -6   2  17       1218.15       1193.00        24.67 o                         
  -5   2  17        357.40        338.93         6.52 o                         
  -4   2  17       2103.80       2095.62        56.83 o                         
  -3   2  17        603.87        596.90        10.52 o                         
  -2   2  17        253.28        293.80         5.98 o                         
  -1   2  17        896.31        945.11        15.56 o                         
   0   2  17          0.04         -0.76         1.37 o                         
   1   2  17        795.86        860.26        13.58 o                         
   2   2  17        244.73        319.23        13.07 o                         
   3   2  17        609.12        611.89         9.78 o                         
   4   2  17       2080.85       2058.37       117.75 o                         
   5   2  17        342.99        316.59        14.48 o                         
   6   2  17       1181.90       1146.50        23.11 o                         
   7   2  17         68.17         69.44         4.59 o                         
   8   2  17        674.68        641.98        10.06 o                         
  -8   3  17         10.02         11.37         3.54 o                         
  -7   3  17        136.77        129.51         3.68 o                         
  -6   3  17        724.04        737.67        13.21 o                         
  -5   3  17        702.27        675.26        33.27 o                         
  -4   3  17        433.89        426.60        11.84 o                         
  -3   3  17        920.43        875.06        26.07 o                         
  -2   3  17        341.67        332.11         7.04 o                         
  -1   3  17       2051.14       2059.83        36.67 o                         
   0   3  17        254.38        291.30         7.55 o                         
   1   3  17       2015.95       2028.71        48.07 o                         
   2   3  17        353.68        364.29        13.90 o                         
   3   3  17        933.25        915.70        24.47 o                         
   4   3  17        430.21        432.51        17.95 o                         
   5   3  17        719.49        682.95        28.22 o                         
   6   3  17        742.60        737.87        49.19 o                         
   7   3  17        142.87        133.87         6.98 o                         
   8   3  17         13.46         13.44         2.34 o                         
  -7   4  17        159.67        148.86         5.16 o                         
  -6   4  17        369.18        354.43         8.95 o                         
  -5   4  17        116.43        122.79         4.54 o                         
  -4   4  17        616.67        655.45        12.38 o                         
  -3   4  17        350.53        357.54         7.42 o                         
  -2   4  17        491.44        473.04         8.73 o                         
  -1   4  17        176.08        196.63         3.93 o                         
   0   4  17       2142.54       2195.89        56.49 o                         
   1   4  17        193.67        208.46         5.68 o                         
   2   4  17        474.22        446.74         8.07 o                         
   3   4  17        339.43        358.51         7.52 o                         
   4   4  17        611.14        601.28        28.46 o                         
   5   4  17        126.85        128.83         8.05 o                         
   6   4  17        353.84        346.17         9.28 o                         
   7   4  17        140.69        125.57         7.59 o                         
  -7   5  17        760.07        685.78        18.09 o                         
  -6   5  17         62.13         63.67         2.18 o                         
  -5   5  17       2822.87       2786.32        74.60 o                         
  -4   5  17        161.33        174.20         7.27 o                         
  -3   5  17        494.78        496.81         9.83 o                         
  -2   5  17       1112.25       1107.94        24.38 o                         
  -1   5  17        720.48        708.53        11.00 o                         
   0   5  17        157.81        155.94         4.59 o                         
   1   5  17        734.37        724.35        12.55 o                         
   2   5  17       1088.63       1069.36        26.44 o                         
   3   5  17        544.98        552.28        11.80 o                         
   4   5  17        173.94        192.55         5.50 o                         
   5   5  17       2808.50       2839.15        99.16 o                         
   6   5  17         61.63         65.69         3.09 o                         
   7   5  17        762.44        720.57        30.26 o                         
  -7   6  17        624.59        607.96        11.89 o                         
  -6   6  17        151.09        160.48         4.66 o                         
  -5   6  17        353.11        347.45         6.62 o                         
  -4   6  17         93.87         77.69         2.98 o                         
  -3   6  17        780.97        769.60        20.24 o                         
  -2   6  17       2159.57       2175.51        42.12 o                         
  -1   6  17        105.50        107.67         4.95 o                         
   0   6  17       1851.04       1982.78        38.94 o                         
   1   6  17        128.93        130.04         3.51 o                         
   2   6  17       2138.74       2191.18        39.39 o                         
   3   6  17        730.65        729.01        14.46 o                         
   4   6  17         96.17         84.53         6.18 o                         
   5   6  17        364.82        338.89         9.14 o                         
   6   6  17        147.87        172.60         7.77 o                         
   7   6  17        597.64        561.78        23.26 o                         
  -6   7  17         56.90         48.94         2.66 o                         
  -5   7  17        606.00        597.01        14.29 o                         
  -4   7  17        476.52        458.18         7.21 o                         
  -3   7  17        289.06        305.41         5.78 o                         
  -2   7  17        872.43        897.38        19.79 o                         
  -1   7  17        102.45        113.60         5.49 o                         
   0   7  17        230.58        214.31         6.22 o                         
   1   7  17         94.11        100.33         2.64 o                         
   2   7  17        888.65        900.08        19.12 o                         
   3   7  17        293.91        307.70         9.46 o                         
   4   7  17        420.20        413.00        10.26 o                         
   5   7  17        592.94        580.04        20.84 o                         
   6   7  17         50.62         40.73         2.82 o                         
  -5   8  17        102.33         90.58         3.30 o                         
  -4   8  17         12.98          9.20         3.27 o                         
  -3   8  17        430.79        334.32        87.55 o                         
  -2   8  17        274.22        251.74         4.83 o                         
  -1   8  17        593.09        625.64        10.73 o                         
   0   8  17          2.71          5.15         1.46 o                         
   1   8  17        601.49        621.18        10.05 o                         
   2   8  17        266.85        241.40         5.66 o                         
   3   8  17        441.60        431.40        10.68 o                         
   4   8  17         11.83         10.82         2.02 o                         
   5   8  17         97.63         76.97         6.36 o                         
  -4   9  17        290.82        278.64         6.66 o                         
  -3   9  17         75.51         62.58        13.48 o                         
  -2   9  17        921.03        897.03        14.78 o                         
  -1   9  17        421.45        421.61         7.19 o                         
   0   9  17        235.15        231.90         5.00 o                         
   1   9  17        434.29        443.10         7.32 o                         
   2   9  17        942.95        956.46        23.87 o                         
   3   9  17         81.55         72.00         3.22 o                         
   4   9  17        277.97        269.16         5.70 o                         
  -3  10  17        688.71        704.37        12.04 o                         
  -2  10  17        355.32        332.85         8.45 o                         
  -1  10  17        815.26        822.29        13.74 o                         
   0  10  17        692.43        684.59        14.35 o                         
   1  10  17        783.78        779.12        11.77 o                         
   2  10  17        365.16        320.12        58.14 o                         
   3  10  17        678.95        694.90        16.39 o                         
  -1  11  17         93.18         94.58         5.58 o                         
   0  11  17        129.77        111.30         3.56 o                         
   1  11  17         95.43         94.85         3.21 o                         
   0   0  18          0.88          1.81         1.76 o                         
   1   0  18        423.15        408.98        10.00 o                         
   2   0  18        459.78        476.88         9.52 o                         
   3   0  18        415.11        468.24         9.27 o                         
   4   0  18       1363.46       1384.57        64.57 o                         
   5   0  18       1602.90       1585.67        71.49 o                         
   6   0  18        166.24        169.50         4.68 o                         
   7   0  18        512.72        503.17        14.27 o                         
  -7   1  18        169.48        169.13         3.77 o                         
  -6   1  18        332.01        329.15         6.52 o                         
  -5   1  18         51.42         59.77         3.44 o                         
  -4   1  18         35.43         32.78         2.48 o                         
  -3   1  18       1355.76       1350.65        44.46 o                         
  -2   1  18       1351.01       1299.84        23.10 o                         
  -1   1  18        499.77        521.31         9.69 o                         
   0   1  18       1656.62       1716.41        27.14 o                         
   1   1  18        469.10        510.13        10.45 o                         
   2   1  18       1275.18       1225.31        19.10 o                         
   3   1  18       1375.86       1365.45        63.90 o                         
   4   1  18         40.36         41.13         2.33 o                         
   5   1  18         43.62         48.75         3.21 o                         
   6   1  18        311.42        308.35        14.35 o                         
   7   1  18        178.25        174.04         5.24 o                         
  -7   2  18         53.42         43.95         2.04 o                         
  -6   2  18         38.96         37.32         2.06 o                         
  -5   2  18       1509.86       1525.10       110.03 o                         
  -4   2  18        938.08        892.60        18.25 o                         
  -3   2  18        252.14        265.28         8.44 o                         
  -2   2  18       1141.02       1142.76        29.26 o                         
  -1   2  18        816.44        842.06        15.55 o                         
   0   2  18         94.79        116.74         3.62 o                         
   1   2  18        805.64        853.51        18.30 o                         
   2   2  18       1113.28       1118.24        20.20 o                         
   3   2  18        256.09        276.84         7.44 o                         
   4   2  18        953.65        645.62       481.06 o                         
   5   2  18       1490.29       1484.73        60.26 o                         
   6   2  18         36.58         33.61         2.40 o                         
   7   2  18         38.94         34.84         4.41 o                         
  -7   3  18        489.20        482.74         9.24 o                         
  -6   3  18        296.10        297.26         7.34 o                         
  -5   3  18        477.44        432.93        25.71 o                         
  -4   3  18        354.59        341.48         9.35 o                         
  -3   3  18       2626.94       2646.80        46.48 o                         
  -2   3  18        606.66        607.70        11.14 o                         
  -1   3  18        334.65        324.75         6.26 o                         
   0   3  18         22.07         30.29         1.82 o                         
   1   3  18        344.55        326.10        12.07 o                         
   2   3  18        586.89        601.28         9.45 o                         
   3   3  18       2673.22       2653.87        50.97 o                         
   4   3  18        406.00        406.19         9.80 o                         
   5   3  18        481.89        457.86        19.53 o                         
   6   3  18        306.76        314.05        12.07 o                         
   7   3  18        451.19        455.37        12.96 o                         
  -7   4  18        172.18        151.23         4.05 o                         
  -6   4  18        141.70        143.64         4.17 o                         
  -5   4  18        441.02        426.28        11.98 o                         
  -4   4  18       1978.72       2057.43        36.93 o                         
  -3   4  18        198.45        195.45         8.76 o                         
  -2   4  18       1953.61       1962.85        27.79 o                         
  -1   4  18        311.20        352.57         7.03 o                         
   0   4  18         15.94         22.02         2.36 o                         
   1   4  18        292.44        337.78         8.36 o                         
   2   4  18       1982.15       2050.39        58.66 o                         
   3   4  18        205.42        208.41         6.24 o                         
   4   4  18       1966.48       2013.29        46.64 o                         
   5   4  18        470.91        450.38        32.10 o                         
   6   4  18        161.57        168.08         7.64 o                         
   7   4  18        156.34        153.20         5.93 o                         
  -6   5  18        116.69        120.47         6.27 o                         
  -5   5  18        154.90        148.60         6.21 o                         
  -4   5  18         39.14         43.14         4.20 o                         
  -3   5  18       2676.72       2645.12        43.42 o                         
  -2   5  18        468.25        478.31        10.58 o                         
  -1   5  18        850.25        843.91        16.61 o                         
   0   5  18       1357.17       1390.78        24.84 o                         
   1   5  18        914.66        928.59        15.39 o                         
   2   5  18        476.64        507.79        10.37 o                         
   3   5  18       2609.54       2659.13        51.16 o                         
   4   5  18         29.46         29.74         2.39 o                         
   5   5  18        162.88        154.95        16.83 o                         
   6   5  18        114.30        107.34         5.19 o                         
  -6   6  18         76.09         72.27         3.06 o                         
  -5   6  18        312.34        299.16        10.91 o                         
  -4   6  18        643.97        661.45        12.61 o                         
  -3   6  18         31.51         30.81         2.48 o                         
  -2   6  18        368.14        395.88         9.01 o                         
  -1   6  18        241.00        224.20         7.31 o                         
   0   6  18        188.50        194.02         3.82 o                         
   1   6  18        212.41        206.24         5.00 o                         
   2   6  18        357.10        383.08         7.17 o                         
   3   6  18         32.39         34.72         5.23 o                         
   4   6  18        653.61        653.64        13.81 o                         
   5   6  18        298.64        281.14        10.51 o                         
   6   6  18         76.63         65.14         3.73 o                         
  -5   7  18        419.45        380.29         8.33 o                         
  -4   7  18       1101.96       1098.63        50.56 o                         
  -3   7  18        545.18        563.43        16.13 o                         
  -2   7  18         15.87         12.69         2.08 o                         
  -1   7  18        742.44        755.49        14.07 o                         
   0   7  18        636.36        622.51        12.57 o                         
   1   7  18        731.42        760.64        15.71 o                         
   2   7  18         18.07         17.91         1.85 o                         
   3   7  18        489.38        507.29         9.71 o                         
   4   7  18       1136.76       1132.47        22.65 o                         
   5   7  18        446.76        409.19         8.47 o                         
  -4   8  18         59.94         61.88         2.51 o                         
  -3   8  18        406.97        406.90         9.28 o                         
  -2   8  18        633.76        626.07        21.16 o                         
  -1   8  18       1257.59       1294.47        20.85 o                         
   0   8  18       1516.22       1458.23        23.49 o                         
   1   8  18       1180.14       1198.36        18.86 o                         
   2   8  18        631.66        620.25        13.34 o                         
   3   8  18        426.05        418.26        12.52 o                         
   4   8  18         70.21         79.03         3.32 o                         
  -3   9  18        156.68        142.58         4.58 o                         
  -2   9  18        204.89        195.44         5.56 o                         
  -1   9  18        127.38        134.15         3.56 o                         
   0   9  18        367.66        384.35         7.39 o                         
   1   9  18        119.62        121.10         3.51 o                         
   2   9  18        218.13        205.50         5.21 o                         
   3   9  18        181.94        172.12         8.10 o                         
  -1  10  18        220.41        230.26         5.20 o                         
   0  10  18          9.53         12.79         2.07 o                         
   1  10  18        198.83        207.94         8.15 o                         
   1   0  19        183.95        192.80         4.06 o                         
   2   0  19          2.94          2.59         1.72 o                         
   3   0  19       1437.87       1452.67        29.12 o                         
   4   0  19        278.21        286.84        10.97 o                         
   5   0  19         59.43         50.15         5.26 o                         
   6   0  19          0.75          1.43         1.48 o                         
   7   0  19        457.40        442.28        12.87 o                         
  -7   1  19        426.99        398.07        11.78 o                         
  -6   1  19        138.58        129.90         4.08 o                         
  -5   1  19        539.89        529.73        33.02 o                         
  -4   1  19        608.70        591.78         9.65 o                         
  -3   1  19        920.89        939.55        17.94 o                         
  -2   1  19       1407.25       1404.32        22.00 o                         
  -1   1  19          1.30          2.12         1.39 o                         
   0   1  19          2.66          3.01         2.18 o                         
   1   1  19          1.58          2.91         1.68 o                         
   2   1  19       1378.62       1362.13        21.64 o                         
   3   1  19        931.80        959.31        17.56 o                         
   4   1  19        619.51        588.44        31.89 o                         
   5   1  19        517.52        526.58        19.36 o                         
   6   1  19        140.92        126.07         4.53 o                         
   7   1  19        435.07        417.17        15.04 o                         
  -7   2  19        612.33        605.40        24.87 o                         
  -6   2  19         80.10         80.23         4.78 o                         
  -5   2  19        254.81        259.29        12.38 o                         
  -4   2  19        198.19        202.32         5.15 o                         
  -3   2  19       1195.59       1222.85        28.29 o                         
  -2   2  19       1911.35       1944.16        34.00 o                         
  -1   2  19       1322.31       1333.64        23.85 o                         
   0   2  19       1324.10       1333.85        23.53 o                         
   1   2  19       1260.34       1233.40        22.22 o                         
   2   2  19       1939.46       1968.73        32.61 o                         
   3   2  19       1209.90       1269.56        20.57 o                         
   4   2  19        184.22        186.66        11.21 o                         
   5   2  19        251.08        254.17        10.20 o                         
   6   2  19         82.72         88.31         4.75 o                         
   7   2  19        649.50        669.64        21.42 o                         
  -6   3  19         77.88         62.83         2.96 o                         
  -5   3  19       1358.84       1323.25        88.36 o                         
  -4   3  19        178.20        168.24         4.05 o                         
  -3   3  19       1181.79       1273.95        29.30 o                         
  -2   3  19         43.66         46.77         2.50 o                         
  -1   3  19        761.78        753.00        14.16 o                         
   0   3  19         12.11         19.96         4.20 o                         
   1   3  19        749.21        747.67        12.52 o                         
   2   3  19         37.49         43.16         3.70 o                         
   3   3  19       1195.84       1254.88        26.15 o                         
   4   3  19        173.53        149.26        42.66 o                         
   5   3  19       1319.91       1257.77        53.44 o                         
   6   3  19         90.31         75.69         4.88 o                         
  -6   4  19       1310.00       1305.70        52.23 o                         
  -5   4  19         38.73         37.15         2.13 o                         
  -4   4  19        546.05        566.21        22.96 o                         
  -3   4  19         63.22         62.17         2.56 o                         
  -2   4  19        106.37        112.85         3.59 o                         
  -1   4  19         34.30         38.44         2.32 o                         
   0   4  19       2166.11       2155.51        32.89 o                         
   1   4  19         30.03         40.00         2.18 o                         
   2   4  19        108.01        109.58         3.77 o                         
   3   4  19         54.89         54.24         2.76 o                         
   4   4  19        581.03        595.80        13.32 o                         
   5   4  19         33.74         34.29         3.33 o                         
   6   4  19       1331.89       1258.57        74.73 o                         
  -6   5  19        248.76        243.60         8.36 o                         
  -5   5  19         93.13        102.56         3.24 o                         
  -4   5  19        375.95        364.36        12.62 o                         
  -3   5  19        214.57        194.98         3.90 o                         
  -2   5  19         99.60        117.59         7.83 o                         
  -1   5  19       2278.32       2326.51        39.13 o                         
   0   5  19        419.84        409.39         8.47 o                         
   1   5  19       2229.13       2249.11        33.88 o                         
   2   5  19         90.70        109.89         3.29 o                         
   3   5  19        207.16        204.86         6.75 o                         
   4   5  19        397.29        383.22        20.02 o                         
   5   5  19         89.82        101.31         4.09 o                         
   6   5  19        212.41        224.10        23.42 o                         
  -5   6  19        201.12        205.47         4.61 o                         
  -4   6  19       1179.54       1264.67        32.51 o                         
  -3   6  19        443.18        422.12        18.20 o                         
  -2   6  19         78.40         78.19         3.51 o                         
  -1   6  19        386.53        376.49        11.01 o                         
   0   6  19          3.63          7.56         1.92 o                         
   1   6  19        411.36        402.73         7.78 o                         
   2   6  19         68.48         69.18         2.90 o                         
   3   6  19        390.91        358.26         9.29 o                         
   4   6  19       1143.82       1125.51        27.16 o                         
   5   6  19        215.17        204.52         6.64 o                         
  -4   7  19        528.28        540.06        12.63 o                         
  -3   7  19         60.53         54.16         3.15 o                         
  -2   7  19        511.60        505.67        11.16 o                         
  -1   7  19        654.98        690.20        10.04 o                         
   0   7  19          5.69          3.19         2.07 o                         
   1   7  19        629.00        652.06        10.70 o                         
   2   7  19        541.89        531.75        12.09 o                         
   3   7  19         70.52         66.61         2.56 o                         
   4   7  19        564.98        544.94        10.71 o                         
  -3   8  19       1479.21       1486.75        31.13 o                         
  -2   8  19         20.69         17.74         2.74 o                         
  -1   8  19         86.66         86.70         3.89 o                         
   0   8  19        196.65        217.18         5.51 o                         
   1   8  19         74.98         73.81         4.18 o                         
   2   8  19         21.78         19.80         2.31 o                         
   3   8  19       1438.70       1487.19        32.87 o                         
  -2   9  19        648.45        638.76        10.00 o                         
  -1   9  19        307.89        284.15         5.62 o                         
   0   9  19         37.06         36.76         2.76 o                         
   1   9  19        313.95        305.66         7.52 o                         
   2   9  19        624.27        638.71        17.06 o                         
   0   0  20       1040.16       1104.50        28.46 o                         
   1   0  20       2059.27       2062.31        28.26 o                         
   2   0  20       1007.86       1050.98        26.95 o                         
   3   0  20        650.54        623.36        12.47 o                         
   4   0  20         36.56         30.23         2.05 o                         
   5   0  20        447.58        391.75       116.34 o                         
   6   0  20         19.59         12.45         2.57 o                         
  -6   1  20        771.51        757.62        62.73 o                         
  -5   1  20        470.99        454.45        14.14 o                         
  -4   1  20       1244.17       1296.58        27.55 o                         
  -3   1  20        546.34        553.21        13.77 o                         
  -2   1  20        103.03        102.78         4.37 o                         
  -1   1  20        162.15        173.21         4.49 o                         
   0   1  20       1120.75       1093.72        18.32 o                         
   1   1  20        186.23        191.07         4.07 o                         
   2   1  20        106.83        104.50         3.02 o                         
   3   1  20        560.64        575.33        13.79 o                         
   4   1  20       1236.22       1282.53        45.58 o                         
   5   1  20        470.84        468.07        10.75 o                         
   6   1  20        817.31        803.60        43.01 o                         
  -6   2  20         66.10         71.05         4.58 o                         
  -5   2  20        640.03        678.23        29.43 o                         
  -4   2  20        156.13        145.24         3.37 o                         
  -3   2  20          4.70          5.71         2.37 o                         
  -2   2  20        565.58        556.21        10.90 o                         
  -1   2  20        951.91        942.70        17.75 o                         
   0   2  20        147.20        155.49         3.83 o                         
   1   2  20        913.04        920.22        25.01 o                         
   2   2  20        562.13        557.32        12.89 o                         
   3   2  20          3.64          6.00         1.66 o                         
   4   2  20        155.39        143.47         8.01 o                         
   5   2  20        611.91        635.82        35.98 o                         
   6   2  20         67.22         71.02         2.84 o                         
  -6   3  20        103.27        101.59         4.89 o                         
  -5   3  20        277.40        270.88         8.23 o                         
  -4   3  20          1.25          3.45         1.95 o                         
  -3   3  20       1031.62       1034.45        16.78 o                         
  -2   3  20        479.81        500.90         9.86 o                         
  -1   3  20        695.24        717.07        12.26 o                         
   0   3  20        695.40        715.36        15.97 o                         
   1   3  20        638.78        641.77        14.33 o                         
   2   3  20        480.10        492.46        12.09 o                         
   3   3  20       1082.30       1065.04        16.68 o                         
   4   3  20          3.05          6.79         2.98 o                         
   5   3  20        267.99        234.84         8.06 o                         
   6   3  20        109.11        109.75         5.02 o                         
  -5   4  20         93.00         84.49        11.67 o                         
  -4   4  20        988.83        925.75        33.85 o                         
  -3   4  20        274.85        282.99        10.03 o                         
  -2   4  20       1798.82       1780.91        30.08 o                         
  -1   4  20        522.32        518.47         8.43 o                         
   0   4  20        356.24        369.50         6.49 o                         
   1   4  20        538.72        531.27        35.02 o                         
   2   4  20       1839.69       1825.54        34.40 o                         
   3   4  20        243.62        255.15        10.35 o                         
   4   4  20        984.91        968.59        38.89 o                         
   5   4  20         96.88        101.21         4.42 o                         
  -5   5  20        277.71        233.76        30.15 o                         
  -4   5  20        125.87        120.78         3.16 o                         
  -3   5  20        600.64        609.73        13.69 o                         
  -2   5  20        104.70        120.76         2.91 o                         
  -1   5  20        482.88        501.53         9.71 o                         
   0   5  20         45.98         57.58         2.50 o                         
   1   5  20        472.44        469.15        11.39 o                         
   2   5  20        105.02        118.98         3.33 o                         
   3   5  20        586.28        611.90        17.46 o                         
   4   5  20        128.00        127.92         4.57 o                         
   5   5  20        275.94        237.47         8.20 o                         
  -4   6  20        370.09        376.00        19.59 o                         
  -3   6  20         27.70         31.13         2.33 o                         
  -2   6  20        456.78        495.14         8.34 o                         
  -1   6  20        488.27        482.25        12.99 o                         
   0   6  20         70.03         69.67         4.02 o                         
   1   6  20        507.44        494.68        11.17 o                         
   2   6  20        443.88        481.96        12.89 o                         
   3   6  20         26.12         32.64         2.56 o                         
   4   6  20        382.31        371.46         6.93 o                         
  -3   7  20        276.76        281.68        16.02 o                         
  -2   7  20        529.91        511.40        12.61 o                         
  -1   7  20        491.08        482.91         8.92 o                         
   0   7  20       1384.36       1360.55        18.03 o                         
   1   7  20        504.67        489.19         8.99 o                         
   2   7  20        573.87        536.34        14.61 o                         
   3   7  20        266.94        257.37         7.71 o                         
  -1   8  20        127.13        123.03         3.97 o                         
   0   8  20        112.72        117.25         3.73 o                         
   1   8  20        133.51        138.24         4.54 o                         
   1   0  21        215.15        231.54         6.51 o                         
   2   0  21          7.50         12.02         2.55 o                         
   3   0  21       2450.96       2348.60        35.77 o                         
   4   0  21         43.31         34.67         5.04 o                         
   5   0  21         97.93         88.44         4.35 o                         
  -5   1  21         41.61         42.67         3.81 o                         
  -4   1  21        800.31        769.89        26.13 o                         
  -3   1  21        168.90        152.38         3.98 o                         
  -2   1  21       1176.53       1218.28        22.75 o                         
  -1   1  21        802.82        814.19        15.01 o                         
   0   1  21         41.85         38.72         2.58 o                         
   1   1  21        764.33        780.00        13.00 o                         
   2   1  21       1161.34       1248.35        22.23 o                         
   3   1  21        191.66        176.55         4.05 o                         
   4   1  21        804.18        822.11        28.13 o                         
   5   1  21         36.81         38.16         2.73 o                         
  -5   2  21        308.45        287.96        10.88 o                         
  -4   2  21        979.44        978.99        17.86 o                         
  -3   2  21        509.83        508.85         8.28 o                         
  -2   2  21        175.48        196.67         4.01 o                         
  -1   2  21        273.38        298.12         6.13 o                         
   0   2  21         16.34         15.71         2.04 o                         
   1   2  21        287.43        309.09         6.78 o                         
   2   2  21        195.17        217.30         5.78 o                         
   3   2  21        507.46        516.68         9.50 o                         
   4   2  21        975.72        954.52        16.79 o                         
   5   2  21        343.87        332.57        15.83 o                         
  -4   3  21        291.11        301.17         8.11 o                         
  -3   3  21         22.55         18.67         2.08 o                         
  -2   3  21        519.17        556.75         8.36 o                         
  -1   3  21       1309.03       1302.62        22.63 o                         
   0   3  21        101.35         95.05         3.64 o                         
   1   3  21       1278.42       1262.38        21.62 o                         
   2   3  21        491.58        495.99        10.62 o                         
   3   3  21         26.73         23.98         2.09 o                         
   4   3  21        278.08        286.93        13.55 o                         
  -4   4  21         25.71         29.30         2.48 o                         
  -3   4  21         47.86         55.16         2.85 o                         
  -2   4  21        208.33        198.21         4.43 o                         
  -1   4  21        373.68        383.55         8.07 o                         
   0   4  21       1081.73       1100.07        16.10 o                         
   1   4  21        376.07        374.56         9.04 o                         
   2   4  21        215.57        200.35         6.48 o                         
   3   4  21         44.62         53.20         2.86 o                         
   4   4  21         28.29         33.98         2.16 o                         
  -3   5  21        493.42        503.76        11.58 o                         
  -2   5  21        206.86        228.30         7.42 o                         
  -1   5  21         55.48         61.81         3.20 o                         
   0   5  21        221.20        237.96        10.07 o                         
   1   5  21         51.64         57.26         2.56 o                         
   2   5  21        231.93        251.37         6.88 o                         
   3   5  21        481.44        507.95        11.80 o                         
  -2   6  21        753.99        743.99        14.66 o                         
  -1   6  21        816.99        817.56        15.49 o                         
   0   6  21       1155.67       1201.35        21.39 o                         
   1   6  21        877.13        884.25        14.28 o                         
   2   6  21        763.32        730.72        11.57 o                         
   0   7  21         16.22         12.79         2.61 o                         
   0   0  22        200.33        182.48         7.50 o                         
   1   0  22        202.64        198.01         4.17 o                         
   2   0  22        461.49        435.13         7.83 o                         
   3   0  22        619.97        633.47        11.04 o                         
   4   0  22        142.69        157.73         5.81 o                         
  -4   1  22         25.86         37.84         2.36 o                         
  -3   1  22         96.43         94.48         2.91 o                         
  -2   1  22        512.50        498.24        12.39 o                         
  -1   1  22        258.83        287.25         7.37 o                         
   0   1  22       1790.61       1888.42        39.73 o                         
   1   1  22        266.35        290.20         8.53 o                         
   2   1  22        518.96        509.19        10.08 o                         
   3   1  22         85.46         83.67         5.40 o                         
   4   1  22         23.61         32.17         3.61 o                         
  -3   2  22         25.99         30.43         2.76 o                         
  -2   2  22         89.11         90.91         3.34 o                         
  -1   2  22        281.51        299.75         9.12 o                         
   0   2  22          0.06          0.80         1.75 o                         
   1   2  22        289.37        289.56         7.54 o                         
   2   2  22         79.56         87.25         4.20 o                         
   3   2  22         29.14         34.84         2.12 o                         
  -3   3  22        480.94        464.87         8.75 o                         
  -2   3  22        127.18        134.23         3.72 o                         
  -1   3  22        567.35        542.96        10.77 o                         
   0   3  22         32.26         42.40         2.61 o                         
   1   3  22        577.22        550.02         9.14 o                         
   2   3  22        112.76        122.62         4.35 o                         
   3   3  22        498.89        496.90        10.64 o                         
  -2   4  22        388.45        380.49        13.86 o                         
  -1   4  22        506.55        519.86         9.18 o                         
   0   4  22        135.38        133.86         4.74 o                         
   1   4  22        523.33        549.15         9.33 o                         
   2   4  22        385.32        391.03         8.41 o                         
  -1   5  22        392.20        390.70         8.24 o                         
   0   5  22         99.58         90.99         4.48 o                         
   1   5  22        364.52        362.89         6.81 o                         
   1   0  23        321.41        326.83         7.02 o                         
   2   0  23        518.53        470.65        10.03 o                         
  -2   1  23        329.79        347.56         5.92 o                         
  -1   1  23         85.65         92.93         3.52 o                         
   0   1  23        255.70        287.33         6.73 o                         
   1   1  23         93.60        108.15         4.11 o                         
   2   1  23        359.66        360.72         8.60 o                         
  -1   2  23        499.83        509.16         8.00 o                         
   0   2  23       1432.22       1397.16        19.61 o                         
   1   2  23        461.66        473.24        10.73 o                         
                                                                                
